# Supplementary material for: Long noncoding RNA repertoire and targeting by nuclear exosome, cytoplasmic exonuclease, and RNAi in fission yeast
Source: RNA. 2018 Sep;24(9):1195–213. doi: 10.1261/rna.065524.118 (PMC6097657; doi:10.1261/rna.065524.118)
Supplement: Supplemental Material [file supp_065524.118_Supplemental_Table_S1.xlsx]

## Sheet: Table S1
Table S1: RNA metabolism mutants used		Table S1: Genetic conditions used
Mutation	Mutant information	Gene annotation	RNA processing pathway affected	Genotype	Growth conditions	Number of biological repeats	Strain reference	OUR reference	Study Accession ENA or ArrayExpress	Sample Accessions	Sample reference
rrp6-ts	temperature-sensitive mutant	3'-5' exonuclease; nuclear-specific exosome component	Nuclear exosome	h90 ade6-M216 leu1 rrp6::rrp6Δ.9-GFP kanMX6	YES; 36°C for 2.5h	2	Harigaya et al. (2006)	0703_8.fastq, 3110_2.fastq	PRJEB7403	ERS555566,ERS555568	This study
rrp6Δ	Deletion mutant	3'-5' exonuclease; nuclear-specific exosome component	Nuclear exosome	h+ ade6-M216 leu1-32 ura4-D18 his3-D1 rrp6::URA4	YES 32°C	2	Lemay et al. (2014)	0909_22.fastq, 0909_23.fastq	PRJEB7403	ERS555595,ERS555596	This study
dis3-54	Mutation in exonuclease domain that impairs catalytic activity, with endonucleolytic activity retained	3'-5' exonuclease and endonuclease; core exosome component	Core exosome	h+ leu1 ura4 his2 dis3-54	YES 30°C; cold-sensitive	2	Wang et al. (2008)	0304_3.fastq,0304_4.fastq	PRJEB7403	ERS555572,ERS555573	This study
ago1Δ	Deletion mutant	Argonaute, member of RITS complex	RNAi	h- ago1::kanMX6, otr1R(Sph1)::ura4, ura4-DS/E, ade6-210, leu1-32, his7-366	YES 32°C	3	Volpe et al. (2002)	0304_19.fastq,0304_20.fastq, 0909_11.fastq	PRJEB7403	ERS555580,ERS555581,ERS555594	This study
dcr1Δ	Deletion mutant	Endoribonuclease cleaving dsRNA	RNAi	h- dcr1::kanMX6, otr1R(Sph1)::ura4, ura4-DS/E, ade6-M210, leu1-32, his7-366	YES 32°C	2	Volpe et al. (2002)	0304_15.fastq,0304_16.fastq	PRJEB7403	ERS555576,ERS555577	This study
rdp1Δ	Deletion mutant	RNA-dependent RNA polymerase	RNAi	h- rdp1::kanMX6, otr1R(Sph1)::ura4, ura4-DS/E, ade6-M216, leu1-32, his7-366	YES 32°C	2	Volpe et al. (2002)	0304_17.fastq,0304_18.fastq	PRJEB7403	ERS555578,ERS555579	This study
exo2Δ	Deletion mutant	5'-3' exonuclease	Cytoplasmic 5'-3' exonuclease	h- exo2::kanMX6 ade6-216	YES 32°C	2	This study	3110_3.fastq,0304_21.fastq	PRJEB7403	ERS555569,ERS555582	This study
ski7Δ	Deletion mutant	GTPase; cytoplasmic exosome cofactor connecting exosome to Ski complex	Cytoplasmic exosome	h+ ade6M210 leu1-32 ura4-D18 his3-D1 ski7::kanMX6	YES 32°C	2	Lemay et al. (2010)	1511_2.fastq,1511_3.fastq	PRJEB7403	ERS555608,ERS555609	This study
cid14Δ	Deletion mutant	PolyA-polymerase; TRAMP complex component	Nuclear exosome	h- ade6-M210 leu1-32 ura4-D18 his3-D1 cid14::URA4	YES 32°C	2	Wang et al. (2008)	1511_23.fastq,1511_24.fastq	PRJEB7403	ERS555615,ERS555616	This study
pab2Δ	Deletion mutant	PolyA-binding protein; targets RNAs for exosomal degradation	Nuclear exosome	h+ ade6M216 leu1-32 ura4D18 his3-D1 pab2::kanMX6	YES 32°C	2	Lemieux et al. (2011)	0703_3.fastq, 0703_5.fastq	E-MTAB-708	NA	Lemieux et al. (2011)
pan2Δ	Deletion mutant	Deadenylase	Cytoplasmic deadenylation	h- pan2::kanMX6 ade6-216	YES 32°C	2	This study	0304_13.fastq,0304_14.fastq	PRJEB7403	ERS555574,ERS555575	This study
upf1Δ	Deletion mutant	ATP-dependent RNA helicase	Nonsense-mediated decay	h- upf1::kanMX6	YES 32°C	2	Rodriguez-Gabriel et al. (2006)	0703_1.fastq,0703_2.fastq	PRJEB7403	ERS555564, ERS555565	This study
rrp6Δ dcr1Δ	Double deletion mutant	See rrp6Δ and dcr1Δ	Nuclear exosome plus RNAi	h- rrp6::ura4 dcr1::natMX6 ura4-D18	YES 32°C	2	This study	2603_19, 2603_20	PRJEB7403	ERS555623,ERS555624	This study
exo2Δ dcr1Δ	Double deletion mutant	See exo2Δ and dcr1Δ	Cytoplasmic 5'-3' exonuclease plus RNAi	h+ exo2::kanMX6 rrp6::ura4 ura4-D18	YES 32°C	2	This study	2603_17, 2603_18	PRJEB7403	ERS555625,ERS555626	This study
