# Supplementary material for: Long noncoding RNA repertoire and targeting by nuclear exosome, cytoplasmic exonuclease, and RNAi in fission yeast
Source: RNA. 2018 Sep;24(9):1195–213. doi: 10.1261/rna.065524.118 (PMC6097657; doi:10.1261/rna.065524.118)
Supplement: Supplemental Material [file supp_065524.118_Supplemental_Table_S2.xlsx]

## Sheet: Table S2
Table S2: Physiological conditions used
Condition	Experimental information	Genotype	Number of biological repeats	OUR reference	Study accession (ENA or ArrayExpress)	Sample accessions	Sample reference
Reference (control)	Exponentially proliferating cells; EMM 32°C	h- 972	2	0510_1,0510_2	MTAB-1154	NA	Marguerat et al. (2012)
Reference (control)	Exponentially proliferating cells; EMM + thiamine for 15h at 32°C	h+ ade6-M216 leu1-32 ura4-D18 his3-D1	1	0304_2	E-MTAB-2237	NA	Lemay et al. (2014)
YE 1	Exponentially proliferating cells; YES 32°C; controls	h- 972	1	3110_1	PRJEB7403	ERS555567	This study
YE 2	Exponentially proliferating cells; YES 32°C; controls	h+ ade6-M216 leu1-32 ura4-D18 his3-D1	2	0510_7, 0304_1	E-MTAB-708, E-MTAB-2237	NA	Lemieux et al. (2011)
Quies 24h	EMM - N for 24 hrs	h- 972	2	0510_3,0510_5	MTAB-1154	NA	Marguerat et al. (2012)
Quies 7d	EMM - N for 7 days	h- 972	2	3110_6.fastq,1511_22.fastq	E-MTAB-1824 ,PRJEB7403	NA,ERS555614	Schlackow et al. (2013)
Stat 100%	Stationary phase, 100% cell survival	h- 972	2	3110_4.fastq,1511_6.fastq	PRJEB7403	ERS555570,ERS555612	This study
Stat 50%	Stationary phase, 50% cell survival	h- 972	2	3110_5.fastq,1511_7.fastq	PRJEB7403	ERS555571,ERS555613	This study
Mei 0h	0 hours after induction of diploid meiosis at 34°C	h+/h+ pat1-114/pat1-114 ade6-M210/ade6-M216	2	0909_13.fastq,0909_17.fastq	PRJEB7403	ERS555597,ERS555601	This study
Mei 2h	2 hours after induction of diploid meiosis at 34°C	h+/h+ pat1-114/pat1-114 ade6-M210/ade6-M216	2	0909_14.fastq,0909_18.fastq	PRJEB7403	ERS555598,ERS555602	This study
Mei 4h	4 hours after induction of diploid meiosis at 34°C	h+/h+ pat1-114/pat1-114 ade6-M210/ade6-M216	2	0909_15.fastq,0909_19..fastq	PRJEB7403	ERS555599,ERS555603	This study
Mei 6h	6 hours after induction of diploid meiosis at 34°C	h+/h+ pat1-114/pat1-114 ade6-M210/ade6-M216	2	0909_16.fastq,0909_20.fastq	PRJEB7403	ERS555600,ERS555604	This study
Mei 8h	8 hours after induction of diploid meiosis at 34°C	h+/h+ pat1-114/pat1-114 ade6-M210/ade6-M216	2	0909_21.fastq,0909_24.fastq	PRJEB7403	ERS555605,ERS555606	This study
