# Supplementary material for: Long noncoding RNA repertoire and targeting by nuclear exosome, cytoplasmic exonuclease, and RNAi in fission yeast
Source: RNA. 2018 Sep;24(9):1195–213. doi: 10.1261/rna.065524.118 (PMC6097657; doi:10.1261/rna.065524.118)
Supplement: Supplemental Material [file supp_065524.118_Supplemental_Table_S3.xlsx]

## Sheet: Table S3
Table S3: Expression values for all RNAs and all conditions
gene_ID	start	end	strand	chr	ratio_rrp6	ratio_rrp6D	ratio_rrp6D.rRNAD	ratio_dis3.54	ratio_ago1	ratio_dcr1	ratio_rdp1	ratio_exo2	ratio_exo2.rRNAD	ratio_ski7	ratio_cid14	ratio_pab2	ratio_pan2	ratio_upf1	ratio_dcr1.exo2	ratio_dcr1.rrp6	ratio_YE	ratio_YEF	ratio_MN	ratio_MN.7d	ratio_G100	ratio_G50	ratio_m0h	ratio_m2h	ratio_m4h	ratio_m6h	ratio_m8h	pval_rrp6	pval_rrp6D	pval_rrp6D.rRNAD	pval_dis3.54	pval_ago1	pval_dcr1	pval_rdp1	pval_exo2	pval_exo2.rRNAD	pval_ski7	pval_cid14	pval_pab2	pval_pan2	pval_upf1	pval_dcr1.exo2	pval_dcr1.rrp6	pval_YE	pval_YEF
SPAC212.11	1	5662	-	1	-0.58	0.68	1.6	0.88	0.32	-0.53	-1.32	3.12	2.67	-3	0.27	-2.83	-0.46	-0.38	3.39	0.95	-1.55	0.09	-2.4	-2.58	-3.65	-2.61	-2.6	-2.95	-3.41	-3	-2.04	0.481965	0.395768	0.0344358	0.268082	0.756615	0.55517	0.117931	4.53976e-05	0.00519022	0.000441542	0.823869	0.00350744	0.691179	0.734535	1.08291e-05	0.19629	0.311931	0.980235
SPNCRNA.2000	346	1164	+	1	-0.22	1.6	2.27	2.43	-0.69	1.4	-0.11	3.54	2.9	-0.06	1.09	-0.49	0.02	0.53	0.59	2.19	-0.84	-2.31	-0.68	-1.35	-1.24	-0.38	-1.22	-2.14	-3.12	0.75	1.39	0.781835	0.00373366	0.000109844	5.21696e-06	0.396278	0.0172508	0.902156	8.97909e-12	3.27214e-05	0.986719	0.100019	0.71203	0.997554	0.512995	0.395684	1.23671e-05	0.684111	0.0762348
SPNCRNA.2001	2118	2347	+	1	-1.22	2.34	-1.21	1.48	-0.95	1.49	0.34	2.02	-0.81	-0.12	-0.29	1.74	-1.09	0.19	1.05	1.35	-1.25	-0.74	-1.97	-1.51	-1.26	-1.96	0.24	-1.28	-2.15	-0.85	0.62	0.301765	0.00977962	0.320032	0.125624	0.479324	0.142075	0.790785	0.0412118	0.624808	NA	0.85535	0.178379	NA	0.910217	0.34833	0.122841	NA	NA
SPNCRNA.2002	2448	2760	+	1	-0.81	0.04	1.58	1.23	-0.39	1.29	-0.08	2.14	-0.57	-1.06	0.68	-0.99	-0.62	-0.62	-0.1	1.5	-0.12	0.21	-1.56	-0.99	-1.52	-1.55	-0.23	-1.87	-1.72	-0.88	0.13	0.5472	0.981003	0.197467	0.308292	0.828637	0.316863	0.962944	0.0774865	0.76378	NA	0.681605	0.559347	NA	0.72975	0.959084	0.161768	NA	NA
SPNCRNA.2003	4057	4311	+	1	-1.39	0.12	0.29	0.46	-1.53	0.37	-0.73	1.17	-0.6	-1.66	1.5	-2.03	-2.89	-1.71	0.04	2.12	-2.02	-2.6	-2.66	-2.1	-2.61	-1.95	-1.7	-2.98	-2.82	-2.69	-1.64	0.232664	0.920376	0.821251	0.684127	0.230899	0.765715	0.569572	0.297132	0.737627	NA	0.206254	0.139217	NA	0.21604	0.9806	0.0199405	NA	NA
SPNCRNA.2004	4784	5129	+	1	-0.74	1.37	0.99	1.72	-0.27	1.51	0.54	2.57	0.15	-0.68	2.38	-0.49	-0.77	-0.71	0.53	2.75	-0.47	-1.29	-0.8	-2.19	-1.98	-0.79	-1.09	-2.38	-2.2	-2.06	-1.54	0.533594	0.142273	0.370052	0.0624401	0.859491	0.125647	0.649852	0.00532224	0.954572	NA	0.0148485	0.796338	NA	0.629088	0.666079	0.000782445	NA	NA
SPNCRNA.2005	5256	6263	+	1	-0.39	1.91	1.1	2.13	-0.96	1.15	0.16	2.83	1.11	-1.18	1.65	-1.01	-0.91	-1.53	0.25	2.8	-1.44	-0.97	-2.2	-2.29	-1.65	-3.2	-1.73	-3.44	-3.49	-2.26	-1.06	0.478771	1.62472e-06	0.0241454	1.15209e-07	0.0678408	0.00912907	0.785349	9.91063e-13	0.125735	0.0982102	0.000147437	0.250593	0.149866	0.0142013	0.661249	8.3323e-14	0.245625	0.306862
SPAC212.10	5726	6331	-	1	-0.24	0.67	2.52	-0.57	-0.99	-0.35	-1.11	0.42	2.03	-1	0.44	1.88	-0.56	1.52	-0.24	2.52	-0.04	-1.44	-0.78	-0.92	-1.44	-0.79	0.37	-1.8	-1.64	-1.53	-0.97	0.867367	0.599042	0.0284859	0.678253	0.542103	0.815116	0.446863	0.785664	0.171321	NA	0.804977	0.211497	NA	0.289401	0.893873	0.0165954	NA	NA
SPNCRNA.2006	7216	8253	-	1	-1.52	1.39	1.84	1.99	-0.76	-0.24	-0.99	3.56	3.01	-1.61	1.15	-1.54	-1.43	-1.89	-2.34	1.72	-2.29	-0.93	-2.46	-3.28	-1.25	-3.08	-3.33	-3.49	-3.29	-2.51	-1.12	0.0884864	0.0268198	0.00663975	0.00113927	0.390049	0.787195	0.24864	1.10149e-09	9.04628e-05	0.182991	0.119524	0.221624	0.163535	0.0646717	0.00778922	0.00252707	0.152198	0.623986
SPAC212.09c	7619	9274	+	1	-1.91	0.02	0.13	1.46	0.29	0.67	0.12	0.69	0.88	1.26	1.05	-0.14	0.57	-0.05	-0.1	-0.41	0.32	1.02	-0.39	-0.53	1.26	0.11	0.32	-2.63	-1.23	-1.67	-1.19	4.02985e-06	0.963418	0.787809	0.000400757	0.581855	0.14365	0.837122	0.128998	0.155519	0.0119416	0.025691	0.877896	0.299626	0.952189	0.869223	0.310768	0.823723	0.0889847
SPNCRNA.70	11027	11556	-	1	-1.27	0.24	1.87	1.42	-2.14	-1.46	-0.15	1.32	1.52	-2.83	-1.04	-1.99	-0.51	-2.14	-2.72	0.76	-1.08	-1.32	-0.97	-0.63	-1.32	-2.62	-2.16	-2.33	-2.8	-2.67	-2.14	0.251141	0.819507	0.0438593	0.115821	0.0731245	0.19925	0.909114	0.177731	0.248778	NA	0.420851	0.139676	NA	0.100546	0.0195756	0.366863	NA	NA
SPNCRNA.2007	12027	12396	-	1	-2.33	0.6	0.33	1.97	-3.84	-1.65	-1.98	2.38	1.66	-1.3	-0.37	-0.35	-0.53	-2.87	-1.63	0.9	-1.27	-0.58	0.49	-0.99	-0.47	-2.64	-2.41	-3.23	-3.93	-2.72	-2.56	0.00231042	0.336266	0.650567	0.000680331	2.22868e-06	0.0189625	0.00638703	4.77461e-05	0.0477818	0.169589	0.677888	0.784324	0.559263	0.000663824	0.0176271	0.105765	0.409521	0.741056
SPAC212.08c	12158	12994	+	1	-3.45	-0.84	-1.04	3.08	-5.49	-1.87	-2.89	0.61	-0.32	-1.68	-1	-1	-2.27	-3.7	-1.71	-0.68	-2.77	-1.49	0.56	-2.81	-2.47	-4.91	-3.05	-5.7	-6.8	-4.7	-3.8	2.02316e-11	0.0651618	0.0325658	4.06636e-13	2.79927e-23	5.57282e-05	1.72397e-09	0.220874	0.720837	0.00149417	0.0552423	0.143402	4.6337e-06	1.68203e-12	0.000265931	0.113476	0.000195882	0.0114125
SPNCRNA.2008	12731	12945	-	1	-1.16	0.68	1.25	2.75	-1.76	0.47	-0.48	2.14	-0.32	0.33	1.24	-0.71	-0.29	-1.36	-0.48	2.07	-0.7	0.34	-0.55	-1.36	2.52	0.56	-1.43	-0.92	-1.38	-1.27	0.8	0.394065	0.616811	0.347465	0.0240774	0.264277	0.763199	0.772459	0.104608	0.887729	NA	0.445555	0.705337	NA	0.416049	0.785033	0.071587	NA	NA
SPNCRNA.2009	13494	14324	-	1	-0.84	-0.11	-0.21	2.3	-3.79	-1.18	-0.91	2.13	1.29	-0.42	0.03	-0.8	-0.59	-2.78	-1.69	1.57	-1.09	-0.4	0.97	-1.48	-0.1	-2.98	-1.28	-3.06	-3.8	-3.05	-2.19	0.262579	0.880021	0.821292	3.7872e-05	5.25709e-05	0.113568	0.229155	0.000253639	0.174253	0.765808	0.983013	0.500669	0.53217	0.00368857	0.0217823	0.00324956	0.549904	0.842
SPAC212.07c	13665	14555	+	1	-1.39	-0.62	-0.82	1.68	-4.4	-0.58	-1.01	1.28	0.8	-1.2	-0.92	-0.64	-1.07	-3.9	-2.78	1.13	-2.86	-0.32	-0.02	-2.05	0.49	-2.63	-2.31	-2.55	-3.34	-3.15	-1.49	0.0807788	0.395641	0.363751	0.0066287	1.13271e-05	0.459776	0.202813	0.0570808	0.485752	0.286811	0.285595	0.608969	0.254674	0.000220373	0.000755873	0.0523237	0.043076	0.899661
SPNCRNA.2010	14934	16200	-	1	-1.29	-0.01	0.38	2.24	-3.84	-0.48	-1.19	1.83	1.52	-0.41	0.32	-0.63	-0.42	-3.95	-1.07	1.23	-0.83	-0.64	0.99	-0.22	-0.19	-3.68	-1.02	-4.23	-4.78	-1.84	-0.99	0.0119823	0.988477	0.46696	3.11629e-09	2.22091e-09	0.33267	0.0161181	3.35456e-06	0.00995751	0.633968	0.574284	0.428522	0.495861	4.03928e-07	0.0227514	0.00081977	0.480364	0.512855
SPAC212.12	15855	16226	+	1	-3.18	-1.63	-1.93	1.97	-5.29	-2.2	-3.56	-0.22	-0.47	-1.62	-1.47	-1.25	-2.52	-3.96	-2.41	-1.33	-2.73	-1.47	0.56	-2.68	-2.15	-5.22	-3.22	-5.64	-6.5	-4.81	-3.96	9.96278e-09	0.00180664	0.000674117	0.0001195	2.06676e-20	4.38037e-05	1.80513e-10	0.744772	0.621869	0.0113547	0.0121321	0.104756	1.19011e-05	2.24787e-11	8.04919e-06	0.00754441	0.00109193	0.0402981
SPNCRNA.2011	16442	16641	-	1	1.06	0.96	0.88	0.88	-1.7	-1.76	-1.35	0.72	0.72	0.24	0.27	1.17	-0.34	-1.56	-1.79	2.16	-1.31	-0.04	0.83	1.21	3.48	2.06	-0.85	-1.79	-2.23	-0.98	1.83	0.306361	0.34806	0.439607	0.397973	0.188635	0.150731	0.278769	0.549198	0.674943	NA	0.859934	0.42494	NA	0.266334	0.146769	0.0149456	NA	NA
SPNCRNA.2012	17538	18590	-	1	-0.01	1.27	1.13	2.29	-2	0.68	0.02	2.72	2.49	0.37	0.66	-0.89	-0.13	-0.99	0.72	1.87	0.79	-0.53	-0.33	-1.9	-0.94	0.28	-1.16	-2.87	-2.34	1.41	1.9	0.989837	0.00478542	0.0389493	9.26228e-08	0.00165325	0.189514	0.985215	2.17936e-10	2.21794e-05	0.716013	0.250263	0.372163	0.877685	0.156711	0.171987	4.36995e-06	0.504283	0.727389
SPAC212.06c	18072	18557	+	1	-1.25	-0.02	0.19	1.38	-0.32	0.03	-0.49	3.06	2.79	-0.9	0.94	-1.21	0.15	-0.45	3.03	0.88	-0.68	-0.04	-0.63	-2.39	-1.94	-0.85	-2.16	-2.85	-4.16	-0.66	-0.42	0.0355937	0.982727	0.784306	0.00995026	0.655459	0.964621	0.453946	3.7607e-09	2.42531e-05	0.304968	0.142813	0.172164	0.875208	0.55094	6.19732e-09	0.0845383	0.667984	0.989934
SPNCRNA.2013	18768	19648	-	1	0.34	0.83	1.75	2.03	-2.83	0.18	-0.92	1.82	2.53	1.45	1.46	-0.52	0.7	-1.66	0.2	2.23	-0.49	0.19	1.6	0.22	0.64	1.19	-0.18	-2.2	-3.09	2.66	2.97	0.631937	0.164159	0.00459565	0.000212326	0.00134782	0.813885	0.233553	0.00159389	0.000615573	0.0468465	0.018643	0.687199	0.386916	0.0687174	0.811755	9.46471e-06	0.841128	0.938146
SPAC212.05c	20824	21015	+	1	0	1.63	0	3.51	0	1.2	0	2.13	0	0.55	4.22	0	0.81	0.66	0.93	2.08	0	0	0.67	0	0.73	0	0	0	0.55	0.66	0	1	0.209334	1	0.00611989	1	0.409126	1	0.123481	1	NA	0.00218688	1	NA	0.717802	0.571108	0.0897873	NA	NA
LTR.21035.1	21035	21329	+	1	0.59	0.43	0.81	2.64	0	0	0	1.8	0	0	3.2	0	0.44	0	0	1.74	0	0	0	0	0	0	0	0	0.94	2.38	1.19	0.653926	0.748176	0.523044	0.0320993	1	1	1	0.178043	1	NA	0.0185072	1	NA	1	1	0.13853	NA	NA
SPAC212.04c	21587	22508	+	1	1.38	1.45	1.32	1.15	-2.19	0.2	-0.41	0.76	1.26	0.57	0.08	0.32	0.47	-1.19	0.08	1.17	-0.15	0.16	-0.11	-0.26	0.64	1.55	0.07	-0.57	3.85	5.28	4.12	9.0696e-05	4.25058e-05	0.000247343	0.00170358	1.17582e-10	0.653688	0.335762	0.052683	0.0121987	0.320416	0.895144	0.632596	0.346051	0.00362237	0.881964	0.00068927	0.921253	0.904496
SPAC212.03	23589	23978	-	1	2.94	3.48	3.51	2.74	-0.46	2.22	1.79	3.27	3.36	0.9	2.45	1.12	1.8	1.01	1.89	4.33	0.3	0.3	1.49	2.97	0.34	1.2	-0.63	-0.77	-0.59	2.92	3.69	0.00574932	0.000678474	0.00127546	0.0110751	0.804879	0.0544594	0.14372	0.0028503	0.0123376	NA	0.0455449	0.520842	NA	0.517291	0.120859	6.94814e-06	NA	NA
LTR.24281.1	24281	24445	-	1	6.05	4.43	4.4	3.07	-0.52	1.82	0.95	3.01	1.47	0.69	1.84	3.94	2.09	-0.39	1.55	5.42	0.77	1.02	0.31	2.48	-0.11	3.51	0.92	-1.2	-1	2.08	3.33	1.07122e-13	1.23073e-07	5.3235e-07	0.000614248	0.748159	0.0715193	0.424127	0.00128246	0.335623	0.75924	0.0924223	0.000105405	0.0649567	0.820584	0.142968	1.64025e-11	0.805077	0.707761
LTR.24581.1	24581	24876	-	1	0.09	0.02	0	0	0	0.02	0	0	0	0	0	0	0	0	0	0.23	0	0	0	0	0	0	0	0	0	0	0.08	0.880654	0.968793	1	1	1	0.977418	1	1	NA	NA	NA	NA	NA	NA	1	0.662723	NA	NA
SPNCRNA.2014	25630	25988	-	1	2.1	1.27	0.51	2.54	0.62	1.51	1.27	3.41	2.71	0.75	1.09	2.75	0.67	1.33	1.67	3.07	1.44	1.34	2.07	1.85	1.32	3.77	0.52	-0.94	0.61	6.6	6.24	0.0154802	0.161302	0.677828	0.00219542	0.613263	0.106337	0.201465	2.89607e-05	0.0187805	0.692637	0.332867	0.00770878	0.626764	0.231901	0.071696	3.95228e-05	0.465025	0.468041
LTR.25997.1	25997	26339	-	1	0.97	0.66	0.81	-0.06	-1.4	-0.53	-0.18	1.04	0.62	-1.09	-0.28	0.68	-0.49	-0.01	-0.47	2.54	-0.49	-0.34	0.13	0.8	0.49	1.74	-0.5	-1.17	-1.05	2.85	2.66	0.491804	0.646898	0.565571	0.971806	0.416186	0.746518	0.924575	0.505561	0.748855	NA	0.893815	0.731724	NA	1	0.801759	0.0409102	NA	NA
SPNCRNA.2015	27198	28091	+	1	0.74	-0.35	-1.06	-0.22	-0.44	0.32	-0.38	1.76	-0.3	0.08	0.47	1.22	0.87	1.2	0.33	1.83	0.97	1.06	0.7	0.32	0.39	-1.6	-0.55	-2.14	-2.82	2.94	3.68	0.343168	0.68027	0.316096	0.803575	0.669275	0.721091	0.696454	0.0154478	0.870476	0.981356	0.64559	0.245521	0.364913	0.15962	0.731087	0.00380111	0.589614	0.461532
SPAC212.02	27353	27763	-	1	1.65	1.73	0.51	2.38	-0.01	2.19	1.28	5.42	3.79	0.9	1.55	1.3	4.22	2.4	3.64	2.95	1.34	1.14	1.12	-0.05	-0.38	0.81	0.36	-1.94	-2.01	3.48	2.88	0.00128121	0.000556787	0.457751	1.37267e-06	0.998654	1.21014e-05	0.0204367	1.30328e-31	8.09693e-11	0.266197	0.00548806	0.082274	1.10589e-18	3.80919e-06	1.70305e-14	1.61562e-10	0.180428	0.173237
LTR.28124.1	28124	28480	+	1	1.88	2.73	2.83	0.57	0	1.32	1.66	2.94	0	0.62	1.51	1.58	2.77	0.62	1.64	3.5	2.65	0.93	1.39	1.25	0	0	1.13	0	3.7	6.13	4.26	0.139288	0.0205486	0.0237294	0.69638	1	0.349791	0.23267	0.0186174	1	NA	0.33391	0.34389	NA	0.741712	0.244156	0.00119677	NA	NA
SPAC212.01c	28738	29638	+	1	1.13	1.3	1.17	0.72	-1.58	0.11	-0.56	1.11	1.51	0.74	0.3	0.18	1.18	-0.93	0.04	1.02	0.17	0.45	0.13	-0.07	0.53	1.76	-0.01	-0.95	3.33	4.91	3.84	0.00051571	5.54179e-05	0.000410359	0.0331629	5.50972e-07	0.799649	0.138333	0.00126062	0.000636017	0.106257	0.509964	0.791292	0.0013372	0.0152997	0.94288	0.00113295	0.903511	0.525314
SPAC977.01	29764	30716	+	1	0.29	0.68	0.09	1.29	-0.78	1.23	0.4	2.4	2.55	0.64	1.32	-0.02	1.65	0.44	0.86	1.27	0.32	1.18	-0.95	-1.39	2.38	2.69	-0.87	-2.16	-3.09	0.44	0.86	0.491511	0.0800337	0.854119	0.000729904	0.0535032	0.00173634	0.377173	1.45078e-10	6.8444e-08	0.273331	0.00130383	0.998421	5.26775e-05	0.380119	0.0416295	0.000451891	0.799373	0.0165823
SPAC977.18	31327	32187	-	1	-1.34	0.5	0.53	0.25	-2.01	0.37	-0.67	0.66	0.48	-1.63	-1.09	0.01	-0.03	0.37	-0.59	1.68	-1.26	-1.43	-0.63	-2.49	-0.96	2.37	0.29	-1.41	-2.68	-0.79	0.5	0.170736	0.634527	0.609846	0.821921	0.0469334	0.756548	0.562584	0.568304	0.776008	0.255239	0.377933	1	0.995778	0.792991	0.633401	0.0640116	0.564686	0.448844
SPAC977.02	32230	32670	+	1	-1.46	0.48	0.98	0.44	-0.9	0.81	0.5	1.9	1.28	-0.42	-0.71	0.32	-0.79	-0.9	0.18	1.66	-0.94	-0.36	-0.44	-1.42	-0.59	1.58	-0.45	-1.9	-3.17	-0.38	1.92	0.126957	0.583843	0.271773	0.621891	0.38346	0.367551	0.612197	0.0210834	0.292434	0.832616	0.535555	0.848176	0.516826	0.432736	0.881137	0.0234284	0.688274	0.912111
LTR.32863.1	32863	33057	-	1	0	0.13	0.09	0	0	0	0.03	0.13	0	0	0	0	0	0	0.04	0.26	0	0	0	0	0	0	0	0	0	0	0.4	1	0.830842	0.882431	1	1	1	0.970645	0.849396	NA	NA	NA	NA	NA	NA	0.95905	0.623291	NA	NA
SPNCRNA.2016	33439	34306	-	1	-0.51	0.91	0.74	1.48	-1.15	-0.14	-0.46	3.42	3.5	0.69	1.08	-0.48	1.57	0.83	2.01	1.17	0.44	0.19	-0.08	5.41	7.09	8.05	0.94	-0.65	-0.94	0.09	1.69	0.47909	0.129066	0.288305	0.0116483	0.110117	0.864802	0.546704	7.60172e-10	3.36434e-07	0.515786	0.116469	0.694689	0.0193939	0.265054	0.000699628	0.0329273	0.83595	0.936121
SPAC977.03	33835	34272	+	1	0.51	0.3	-1.39	0	-0.69	0.59	0.32	1.58	1.24	-0.32	-0.14	-0.63	0.31	0.75	1.14	1.28	-1.43	0.03	-2.17	-1.71	0.41	2.6	-2.39	-2.53	-1.22	-0.09	2.98	0.621142	0.768018	0.236589	1	0.592065	0.583228	0.789561	0.0936447	0.386323	NA	0.925855	0.716618	NA	0.541302	0.259374	0.115618	NA	NA
SPAC977.04	34349	34816	+	1	-1.74	-0.25	0.48	-0.39	-2.03	-0.7	-0.28	1.74	1.45	-0.13	-0.25	-1.32	0.58	-1.09	0.17	0.95	-1.58	-0.6	-1.84	3.48	6.71	7.11	-0.39	-2.21	-2.15	0.32	2.39	0.0462977	0.781254	0.592788	0.667848	0.0211744	0.451056	0.78899	0.0345496	0.194769	0.955261	0.843116	0.289754	0.616556	0.294252	0.887647	0.20563	0.377238	0.805509
SPAC977.05c	35768	36382	-	1	-8.35	-6.82	-6.56	-7.92	-7.07	-6.59	-6.87	-6.52	-7.19	-8.2	-7.82	-8.42	-7.33	-6.68	-7.88	-7.17	-8.21	-8.72	-9.97	-9.67	-4.94	-7.73	-9	-10.33	-9.84	-8.04	-7.9	NA	NA	NA	NA	NA	NA	NA	NA	NA	NA	NA	NA	NA	NA	NA	NA	NA	NA
SPNCRNA.2017	35793	36126	+	1	-2.02	-0.76	-2.11	-0.73	-1.8	0.46	0.61	1.02	-0.86	-2.36	-1.37	-2.17	-2.38	-1.37	-1.32	0.13	-2.15	-2.76	-1.66	-2.35	-0.61	2.63	0.1	-1.25	-2.3	-0.16	1.8	0.0903846	0.524726	0.0793438	0.549936	0.173637	0.7286	0.6535	0.418113	0.611766	NA	0.339302	0.119513	NA	0.347965	0.318309	0.912089	NA	NA
SPAC977.06	39431	40050	+	1	1.38	1.61	1.57	2.15	0.93	1.73	1.25	3.92	3.03	0.5	1.65	0.57	0.57	1.09	2.53	3.16	-0.07	-0.02	1.86	3.13	2.53	5.45	2.66	0.34	6.47	9.01	7.71	0.0230718	0.00531126	0.0178736	0.000158766	0.170843	0.00363301	0.0509828	3.92351e-13	2.29622e-05	0.692053	0.00954469	0.607945	0.524818	0.135006	7.68479e-06	1.076e-09	0.991277	0.999794
SPNCRNA.136	40795	41489	+	1	1.1	0.41	0.94	2.15	1.27	0.74	1.12	3.46	1.4	1.14	1.07	1.43	1.66	0.44	1.72	1.42	0.07	-0.42	0.22	0.55	-0.43	2.26	0	-0.76	0.53	1.35	2.9	0.420066	0.777159	0.497909	0.0912705	0.426841	0.626199	0.458133	0.00647982	NA	NA	NA	NA	NA	NA	0.234184	0.235645	NA	NA
SPNCRNA.601	40916	41770	-	1	1.79	1.96	1.93	2.11	2.43	3.25	3.07	3.88	3.4	2.71	3.11	1.15	3.07	2.49	1.76	1.98	2.43	1.51	-0.55	0.51	-1.42	1.75	0.56	-1.49	-0.48	1.44	1.56	0.00026746	5.96216e-05	9.26459e-05	2.15201e-05	1.11082e-07	1.78302e-11	5.24869e-10	1.03085e-15	1.84904e-08	2.33178e-07	4.17295e-10	0.114055	1.57932e-09	1.25524e-06	0.000766807	2.83603e-05	0.000743354	0.0200695
SPNCRNA.2018	41938	43301	+	1	2.08	1.06	0.97	1.64	1.12	2	1.42	3.77	3.17	1.34	1.58	1.54	1.52	1.18	2.22	2.04	0.95	1.01	1.71	1.66	0.55	3.74	-0.5	-2.69	-1.03	2.44	3.51	7.22889e-06	0.0288228	0.0683964	0.00060143	0.0243349	2.72056e-05	0.00517793	1.48623e-16	4.59882e-08	0.0256002	0.00236764	0.0193079	0.0051725	0.0333198	3.55575e-06	4.77369e-06	0.385497	0.201097
SPAC977.07c	42057	43307	-	1	1.19	0.42	0.3	0.39	0.32	-0.08	0.12	2.12	2.89	1.68	1.23	0.06	1.17	0.31	1.02	1.14	0.71	0.41	-2.14	-2.62	-3.57	-1.09	-1.05	-1.32	-1.21	0.72	1.68	0.012541	0.415552	0.609127	0.464793	0.605723	0.90003	0.8598	8.15552e-06	7.12565e-07	0.00197616	0.0212469	0.973296	0.0391292	0.661876	0.053092	0.0110062	0.559014	0.765392
SPNCRNA.2019	43587	43959	+	1	2.15	0.72	-0.12	0.72	0.9	2.1	1.22	2.88	1.25	1.06	0.69	0.64	0.04	0.13	1.85	2.62	-0.22	-0.1	-0.17	0.93	-0.84	2.05	-0.42	-1.23	-1.06	4.12	4.72	0.0483741	0.562534	0.943904	0.568801	0.536129	0.063688	0.340783	0.00844623	0.447302	NA	0.669489	0.743905	NA	0.953315	0.119642	0.00704089	NA	NA
SPAC977.08	44704	45414	+	1	2.24	0.58	1.18	2.72	1.18	0.84	1.01	4.55	3.7	1.92	1.76	0.11	1.77	0.79	2.48	2.93	1.6	0.5	1.01	0.73	-1.25	1.78	3.22	0.77	-1.06	0.48	2.12	0.000570228	0.431298	0.130452	2.26549e-05	0.111749	0.270945	0.186112	2.58503e-13	1.91264e-06	0.0180268	0.0163086	0.956881	0.0221073	0.383059	0.000202402	1.23136e-06	0.211596	0.811703
SPAC977.09c	46075	48160	-	1	-0.83	-1.1	-1.41	-0.54	-0.07	-0.32	0.04	0.49	0.23	0.12	-0.31	-0.99	0.67	-0.64	-0.08	-0.83	-0.1	0.15	0.32	0.01	-0.28	0.79	-0.73	-0.81	-1.38	-0.66	0.36	0.00135937	2.03278e-05	5.70301e-08	0.045533	0.863167	0.284299	0.919622	0.0865016	0.629688	0.846282	0.359887	0.00647922	0.0318007	0.0335862	0.843538	0.000980056	0.924849	0.856602
SPNCRNA.2020	47550	48523	+	1	-0.27	-0.02	-0.44	0.83	1.21	1.48	1.27	2.49	1.82	1.9	0.72	1.03	1.37	0.63	0.89	1.18	1.47	0.54	1.14	2.09	-0.28	3.15	1.75	-0.39	-1.71	1.84	2.53	0.680665	0.972015	0.560177	0.126746	0.0227998	0.00478615	0.0199931	5.8157e-07	0.0120522	0.000866876	0.268978	0.187056	0.021363	0.360399	0.123379	0.0133645	0.109944	0.698529
SPNCRNA.2021	48631	49967	+	1	0.51	0.33	-0.2	1.55	0.14	0.45	-0.06	1.17	-0.36	0.97	0.9	0.4	0.99	-0.64	0.17	1.27	-0.44	0.03	1.52	1.57	-0.23	1.24	0.23	-2.69	-0.32	2.16	2.96	0.364507	0.556726	0.790382	0.00193905	0.853732	0.454668	0.933077	0.0304113	0.782564	0.189403	0.133747	0.685468	0.118279	0.37982	0.824235	0.00690489	0.822952	0.99321
SPNCRNA.2022	50131	50668	-	1	3.14	1.7	1.33	3.03	0.91	1.59	2.37	1.89	0.44	-0.45	0.56	1.71	-0.04	0.09	-0.31	3.4	-0.06	-0.79	3.28	5.11	4.51	3.59	2.32	-0.18	0.05	4	5.26	0.000603312	0.0866688	0.267741	0.00104063	0.483385	0.135007	0.0185537	0.0744389	0.824534	0.87806	0.713461	0.223498	0.994709	0.968726	0.846006	6.07696e-05	0.998308	0.820867
SPNCRNA.2023	50343	50817	+	1	1.47	-0.01	-0.82	1.73	-0.94	-0.11	-0.56	1.84	1.82	0.47	0.95	0.05	0.66	0.31	1.16	1.75	1.35	-0.32	2.23	3.19	0.23	1.08	1.29	-1.89	0.23	2.02	3.08	0.0463133	0.991431	0.450395	0.0156145	0.350618	0.914629	0.57643	0.0134683	0.0870419	0.774559	0.295321	0.994217	0.536405	0.782574	0.148899	0.00733653	0.389179	0.918829
SPNCRNA.602	50851	51545	-	1	2.15	0.97	0.38	2.38	0.58	1.45	0.74	0	-0.64	1.32	1.08	0.31	1.12	-0.47	-0.48	2.25	0.04	0.33	5.86	6.17	4.76	4.75	5.01	2.3	3.39	5.24	5.72	1.3547e-07	0.024452	0.466852	5.98135e-09	0.232222	0.000831387	0.119067	1	0.488697	0.0101221	0.0250582	0.714298	0.0249964	0.43867	0.365185	1.17918e-08	0.994402	0.803578
SPNCRNA.19	51158	51583	+	1	0.32	-0.72	-0.75	0.72	-0.1	-0.09	-0.2	1.12	0.93	0.16	0.27	-0.94	0.68	-0.07	0.87	-0.05	-0.19	0.22	2.26	2.31	0.63	0.67	1.37	-0.67	1.18	1.26	1.62	0.227073	0.00441902	0.00904623	0.00372633	0.778655	0.783557	0.511017	6.22992e-06	0.008897	0.764789	0.414076	0.013244	0.0174859	0.851286	0.000616806	0.859167	0.83979	0.74578
SPAC977.10	52117	53600	+	1	-0.77	-0.68	-1.57	-0.3	0.54	0.3	0.56	0.26	-0.86	0.24	-0.11	-0.85	0.73	-0.71	0.08	-0.57	0.07	0.14	1.87	2	0.65	1.09	1.27	-1.47	-1.5	-0.45	0.05	0.00165841	0.00677509	1.26181e-10	0.251686	0.0359254	0.284936	0.0387669	0.377369	0.0145121	0.613936	0.779393	0.0157033	0.0116645	0.0117679	0.837557	0.0178746	0.948621	0.865563
SPNCRNA.2024	52202	53488	-	1	0.62	-0.19	-0.71	0.43	-0.1	0.38	-0.02	3.46	2.09	-0.47	-0.01	-0.46	-1.35	1.14	2.11	1.97	-0.73	-0.67	3.35	4.07	-2.11	1.29	3.28	0.37	2.98	1.4	2.41	0.178161	0.708327	0.280945	0.357192	0.879677	0.448535	0.976375	1.1939e-19	0.000193801	0.597222	0.995373	0.608613	0.0278159	0.0153521	1.06943e-07	1.35066e-07	0.602551	0.538726
SPNCRNA.2025	54150	54575	-	1	4.63	2.21	1.81	4.27	-0.44	1.94	2.33	2.29	1.89	1.19	1.62	1.76	1.12	-0.52	1.54	3.84	0.44	1.2	2.87	4.68	6.93	6.97	0.87	-0.1	1.21	1.14	3.23	1.63575e-06	0.0377724	0.141576	1.5235e-05	0.813314	0.0916196	0.0403247	0.0446469	0.219941	0.564587	0.219377	0.247073	0.482638	0.779398	0.214336	4.26927e-05	0.916977	0.685314
LTR.54499.1	54499	54854	+	1	0	0.05	0	0.1	0	0	0	0.05	0	0.04	0.07	0	0.04	0	0	0.07	0.09	0	0.11	0.05	0	0	0	0	0	0.26	0.65	1	0.944033	1	0.883957	1	1	1	0.949504	NA	NA	NA	NA	NA	NA	1	0.899369	NA	NA
SPAC977.11	55274	56209	+	1	-0.54	-0.57	-0.3	-0.62	0.06	-0.17	-0.05	0.24	1.01	0.2	-0.12	0.34	0.33	0.17	0.3	-0.92	0.41	0.23	-0.18	-0.31	-2.37	-1.76	0.69	-0.81	-0.51	-1.12	-1.3	0.00361185	0.00201931	0.133347	0.000950025	0.804274	0.448024	0.84472	0.255286	3.40841e-05	0.572962	0.664165	0.241964	0.16344	0.499206	0.169551	2.12106e-07	0.31665	0.581128
SPNCRNA.2026	55377	56201	-	1	2.25	1.37	1.72	2.37	2.13	2.74	2.5	2.51	1.21	1.53	2.11	0.92	0.4	1.9	1.66	1.99	1.42	0.7	3.84	3.73	-2.17	-0.58	1.58	-0.64	-1.55	-0.56	1.78	6.42971e-07	0.00354825	0.000793896	1.39218e-07	1.21561e-06	7.66333e-10	4.13258e-08	3.56469e-08	0.137695	0.00654712	9.34376e-06	0.226273	0.589404	0.000123245	0.000521693	3.64816e-06	0.0946261	0.511159
SPNCRNA.2027	56383	57097	-	1	0.39	2.01	2.58	4.39	2.04	3.63	3.65	2.99	1.8	-0.57	0.22	-0.62	0.8	1.2	2.36	4.44	0.53	-0.38	3.25	3.29	-0.61	0.39	1.96	-0.48	0.68	4	5.54	0.606538	0.000253185	1.72521e-05	2.50565e-18	0.000314582	1.39383e-12	1.69839e-12	2.60514e-08	0.0520776	0.707069	0.826406	0.663159	0.333531	0.0937969	1.67567e-05	5.08037e-20	0.809445	0.885109
SPAC977.12	56492	57562	+	1	-0.83	-1.25	-1.25	-0.52	0.04	-0.45	-0.07	0.25	-0.13	0.21	-0.13	-0.19	0.47	0.3	0.17	-1.83	0.43	0.3	-1.84	-2.04	-2.16	-0.37	-1.94	-1.29	-3.7	-2.04	-1.38	1.19823e-05	2.33735e-11	3.70086e-11	0.00830555	0.906778	0.0312578	0.771517	0.266648	0.731954	0.568435	0.650713	0.592001	0.0441337	0.218392	0.487273	2.15998e-23	0.313496	0.427777
SPAC977.13c	58277	59105	-	1	2.19	1.19	1.09	3.12	1.53	2.23	2.31	1.88	1.53	1.1	1.23	-1.58	2.09	0.24	2.06	2.99	0.49	0.54	4.88	5.08	-1.78	1.55	3.99	1.9	2.42	2.82	3.7	4.14293e-08	0.00412885	0.011142	4.98755e-15	0.000110724	4.63031e-08	2.19178e-08	7.02973e-06	0.00807528	0.0393132	0.00763945	0.0162292	1.57413e-06	0.697363	7.82121e-07	1.13123e-14	0.679718	0.56539
SPNCRNA.2028	58289	59077	+	1	2.15	2.32	1.62	1.69	1.99	2.49	2.42	1.44	1.08	1.24	1.57	1.02	1.24	2.19	0.8	2.81	1.06	0.34	2.93	5.61	-0.01	6.18	1.76	-0.21	0.06	3.24	4.83	0.000795059	0.000194379	0.0279009	0.010466	0.00230462	0.00010033	0.000218473	0.0433114	0.366776	0.203695	0.0329246	0.338144	0.140289	0.00168399	0.310784	1.6223e-06	0.515456	0.89831
SPAC977.14c	59715	60770	-	1	2.08	1.93	0.1	2.02	2.85	2.58	2.85	1.25	-0.27	2.34	2.16	0.36	2.83	0.79	1.38	1.92	1.21	2.18	1.08	2.11	-1.39	1.58	1.04	-0.38	-0.14	-0.93	-0.89	0.00032228	0.000973744	0.889198	0.000696471	1.62916e-07	1.46222e-05	2.06554e-06	0.0514266	0.82372	0.00041828	0.000716661	0.748849	6.61347e-06	0.29515	0.0341801	0.00071742	0.335731	0.00204847
SPNCRNA.2029	60305	61634	+	1	5.21	4.04	3.89	3.36	3.02	3.01	3.01	2.88	2.7	1.76	2.6	2.23	2.57	1.6	2.36	4.76	2.27	2.19	2.42	4.18	-1.21	1.19	2.39	1.01	1.71	2.87	4.4	3.43481e-26	7.35216e-16	7.69365e-14	8.25156e-11	2.06207e-09	9.1063e-09	1.49733e-08	7.97225e-08	0.000188846	0.00820887	2.38156e-06	0.00145096	6.75959e-06	0.010681	1.58397e-05	2.2543e-22	0.00541518	0.000721748
SPNCRNA.2030	62106	62563	+	1	5.35	3.87	3.45	4.52	3.79	3.79	3.53	3.41	2.06	3.71	4.08	0.59	4.01	1.4	3.05	5.34	3.58	2.77	-0.25	4.14	0.82	1.89	1.09	-0.15	0.1	0.72	1.11	4.83893e-10	1.30957e-05	0.000476396	3.5493e-07	3.93359e-05	3.78649e-05	0.000194251	0.000357656	0.158125	0.000275046	1.45806e-05	0.762236	3.83164e-05	0.28706	0.00153767	1.83395e-10	0.00550008	0.0317756
SPNCRNA.2031	62638	63595	-	1	5.61	2.31	2.08	3.66	3.35	3.54	3.78	4.57	2.84	2.6	4.05	2.25	3.24	2.7	2.66	4.26	1.86	2.56	0.61	3.79	4.21	5.15	1.59	-0.55	1.59	3.68	5.46	1.10537e-15	0.00215912	0.011552	5.91459e-07	3.12038e-06	1.80415e-06	4.32983e-07	3.9829e-10	0.00419177	0.00319927	6.89847e-08	0.0245179	5.44644e-05	0.000926674	0.00065253	1.0487e-09	0.192219	0.00686229
SPAC977.15	62989	63732	+	1	2.15	1.86	1.49	2.38	2.51	2.23	2.45	2.87	2.54	2.66	2.46	0.38	2.95	1.25	2.18	2.21	2.06	2.07	0.53	7.5	8.41	9.28	1.47	0.23	0.06	0.93	2.01	0.00161849	0.00726528	0.0346061	0.000637085	0.000173563	0.00178597	0.000708751	4.76869e-05	0.00443705	0.000684632	0.00102657	0.778793	8.14196e-05	0.138684	0.00310319	0.000846612	0.0789189	0.0221563
SPNCRNA.2032	64323	64553	-	1	0	1.08	1.51	2.74	0.73	2.04	2.42	1.76	1.83	0	0	0	1.1	1.3	0.98	2.4	0	0	0	2.03	2.43	1.73	2.07	1.38	0.71	3.31	4.81	1	0.442042	0.265249	0.0408277	0.702384	0.158676	0.0948365	0.23386	0.228758	NA	1	1	NA	0.458117	0.566818	0.0561899	NA	NA
SPNCRNA.2033	64415	64672	+	1	0.86	1.48	1.78	3.39	3.12	3.1	3.21	1.69	1.91	1.58	3.7	0.54	3.07	0.11	1.95	3.38	1.78	1.65	-0.26	2.21	2.35	5.11	1.35	0.35	2.24	2.17	3.8	0.505371	0.201175	0.149524	0.00136534	0.00465986	0.00458585	0.00399031	0.173555	0.21316	0.38959	0.000976787	0.795706	0.012128	0.964845	0.108209	0.000618082	0.435918	0.470177
SPAC977.16c	64904	66679	-	1	0.21	0.55	0.16	5.41	2.04	2.63	2.44	3.07	2.82	1.94	2.21	0.46	2.5	1.77	1.17	1.56	1.31	1.78	1.74	3.21	7.41	5.89	5.77	1.93	1.43	1.77	2.13	0.744254	0.347077	0.804477	1.24082e-24	9.48635e-05	1.7558e-06	1.43033e-05	1.94531e-08	4.468e-05	0.00233654	0.000153402	0.639356	2.0655e-05	0.00331592	0.0567743	0.00309171	0.22404	0.0105919
SPNCRNA.2034	65026	65536	+	1	1.5	2.01	1.19	3.25	2.57	3.36	2.74	1.03	1.12	1.5	3.19	-0.14	1.63	0.06	0.95	3.37	1.23	0.88	1.16	0.73	-1.01	4.37	1.29	0.95	2.45	2.8	4.26	0.151349	0.0446484	0.299988	0.00086108	0.0123018	0.000707583	0.00850355	0.388802	0.482647	0.357545	0.00252882	0.960707	0.209409	0.979038	0.448177	0.000244708	0.611236	0.765392
SPAC977.17	67143	68939	+	1	0.27	0.3	-1.18	2.27	1.59	1.91	1.63	0.29	-0.24	1.8	1.44	-0.29	1.75	1.06	0.76	0.62	1.74	1.56	0.87	1.99	5.1	4.07	2.69	-0.21	-0.82	0.39	1.16	0.510463	0.451003	0.00193822	4.55513e-10	4.30122e-06	2.84927e-07	2.0085e-05	0.526549	0.749028	7.34811e-06	0.000322743	0.682582	1.01163e-05	0.0118738	0.070471	0.0865422	0.00191965	0.000266325
SPNCRNA.2035	70181	71798	-	1	5.46	3.95	4.65	6.09	4.07	4.5	4.7	4.68	3.95	5.18	4.41	3.76	4.49	2.18	4.27	6.3	3.53	3.33	0.02	2.6	-0.39	0.95	5.31	2.19	2.21	4.51	5.98	1.11775e-13	1.81397e-07	1.90336e-09	1.86724e-16	1.1021e-07	3.44259e-09	1.02922e-09	1.15429e-09	4.21817e-05	5.02658e-11	1.78108e-08	3.64622e-05	2.12807e-08	0.0223826	3.2612e-08	1.75751e-18	0.000894167	0.000331745
SPNCRNA.137	71030	71470	+	1	5.52	3.69	3.1	5.54	2.83	3.56	3.64	3.59	3.2	4.21	3.59	3.04	4.04	2.66	4.34	5.86	3.57	3.03	0.86	4.44	1.34	3.49	4.69	1.4	0.61	4.15	5.25	1.02556e-09	0.000100791	0.00485015	1.39377e-09	0.00818757	0.000322483	0.000290671	0.000377324	0.0170105	5.9876e-05	0.000505925	0.0159205	0.000101722	0.0215941	6.37677e-06	2.2832e-11	0.0109495	0.0226918
SPNCRNA.37	71982	72380	-	1	0.89	1.59	0	1.6	0	0.92	1.55	2.99	3.26	1.38	2.52	0	1	0	2.47	3.63	0	0	0	0	0	1.31	1.39	1.2	1.44	1.58	2.05	0.533228	0.238441	1	0.24096	1	0.552348	0.303269	0.0285256	NA	NA	NA	NA	NA	NA	0.0862252	0.00273354	NA	NA
SPNCRNA.83	72344	72414	+	1	1.6	1.37	0.45	4.21	2.85	3.44	2.87	2.15	0.91	3.28	4.51	0.4	2.7	1.28	1.42	3.47	1.23	1.85	-0.35	0.09	-0.31	-0.34	3.26	1.43	1.69	2.3	3.16	0.160096	0.222449	0.752959	9.4103e-06	0.00701885	0.000545031	0.00641603	0.0566781	0.608821	NA	4.29061e-06	0.857013	NA	0.370942	0.243294	0.000127577	NA	NA
SPNCRNA.2036	72521	72738	-	1	1.48	2.49	3.14	4.3	1.19	1.56	1.23	4.55	4.92	1.46	3	0	1.95	0.69	4.19	5.04	1.77	1.76	0.88	0	0	1.78	2.85	1.6	3.54	2.97	2.98	0.239381	0.0249721	0.00710022	3.37131e-05	0.426951	0.224507	0.371259	1.59283e-05	5.51496e-05	NA	0.0121321	1	NA	0.701652	8.5746e-05	1.9891e-07	NA	NA
LTR.73709.1	73709	73977	-	1	0	1.18	2.22	4.62	0.37	1.38	0.69	2.37	0	0	1.79	0	1.2	0.88	1.31	4.08	0	0	0	0	0	0.99	0.77	0	0	5.62	6.16	1	0.395589	0.0937976	0.00027676	0.86172	0.355923	0.677354	0.0932559	1	NA	0.273281	1	NA	0.633465	0.417427	0.000746861	NA	NA
LTR.73945.1	73945	74282	+	1	0	0.04	0	0	0	0	0	0.09	0	0	0.03	0	0	0	0.02	0.14	0	0	0	0	0	0	0	0.03	0	0.38	0.48	1	0.951981	1	1	1	1	1	0.903843	NA	NA	NA	NA	NA	NA	0.989245	0.800596	NA	NA
SPAPJ695.02	75698	75910	-	1	0.06	0.09	0.74	3.82	0.33	1.13	-0.08	2.4	2.25	2.2	3.02	0.11	-0.82	1.1	2.22	2.83	-0.88	1.64	-0.78	-0.39	-2	0.11	2.99	2.54	2.18	3.36	2.7	0.941944	0.893396	0.293822	6.62735e-14	0.675778	0.0597933	0.925106	1.1002e-05	0.00297689	0.00024955	1.53821e-08	0.950323	0.356875	0.102487	5.0527e-05	1.36138e-08	0.642796	0.0264701
SPNCRNA.2037	76147	76426	+	1	-0.03	0.35	0	3.43	-0.47	1.02	0.76	4.6	3.03	1.57	1.9	-0.04	1.77	1.09	3.48	3.06	-0.02	0.78	-0.79	0.12	-0.75	-0.11	2.79	0.52	0.11	5.92	5.64	0.991832	0.773733	1	0.000195557	0.781565	0.386093	0.555811	3.54269e-07	0.0158948	0.323165	0.0940695	1	0.15967	0.424417	0.000222554	0.000403774	1	0.807462
SPNCRNA.2038	76997	77678	+	1	-0.16	-0.65	0.25	1.96	0.36	0.53	0.4	1	-0.12	1.6	1.58	-0.81	0.1	-0.88	0.51	1.37	0.48	0.7	-0.59	1.3	-2.45	-0.61	1.8	1.41	-0.04	2.86	2.64	0.829546	0.321636	0.748594	0.000368007	0.630552	0.422138	0.576384	0.106623	0.950368	0.0199072	0.0096174	0.464851	0.933136	0.282815	0.468834	0.00840914	0.805077	0.606542
SPAPJ695.01c	77578	77931	-	1	-0.55	0.23	1.6	2.79	-0.49	0.14	0.62	5.36	5.25	-0.51	1.45	-0.4	1.54	1.13	3.83	3.31	0.83	-1.2	2.5	2.31	-1.2	2.56	2.71	0.96	4.37	3.75	4.72	0.641943	0.82773	0.114353	0.000683155	0.729869	0.91213	0.577637	4.26935e-12	3.12757e-09	0.832844	0.161159	0.839084	0.161455	0.32276	1.86437e-06	1.10371e-05	0.757197	0.669614
SPNCRNA.138	79209	79317	+	1	0	0	0.09	0	0	0.02	0.02	0	0	0	0	0	0	0	0	0.15	0	0	0	0	0	0	0	0	0	0.04	0.26	1	1	0.888786	1	1	0.97444	0.978033	1	NA	NA	NA	NA	NA	NA	0.999885	0.783997	NA	NA
SPNCRNA.76	79543	79628	+	1	0.05	0	0	0	0.01	0.11	0	0	0	0.03	0	0	0	0	0	0.08	0	0	0	0	0	0	0	0	0	0	0.08	0.945599	1	1	1	0.994229	0.865212	1	1	NA	NA	NA	NA	NA	NA	1	0.887395	NA	NA
LTR.79680.1	79680	79768	-	1	0	0	0.08	0	0	0	0	0	0	0	0	0	0	0	0	0.02	0	0	0	0	0	0	0	0	0	0	0.02	1	1	0.898031	1	1	1	1	1	NA	NA	NA	NA	NA	NA	1	0.974723	NA	NA
SPNCRNA.603	81468	82345	-	1	1.76	2.54	2.65	3.33	-1.01	-0.51	-0.71	1.61	0.91	-0.91	-0.56	-1.07	0.45	-1.31	0.41	2.62	-1.33	-0.61	2.86	3.81	6.81	6.54	4.54	3.42	3.34	4.07	3.58	0.00226887	5.16001e-06	3.64142e-06	2.20509e-09	0.156466	0.487733	0.335762	0.00868081	0.369755	0.400029	0.502641	0.321804	0.616419	0.106095	0.592958	1.25445e-06	0.405498	0.72737
SPAC1F8.01	82936	84603	+	1	0.53	1.14	0.66	3.01	-0.41	-0.59	-0.07	1.72	2.01	-0.63	-0.11	-1.91	0.47	-0.67	1.14	1.65	-0.35	-0.62	0.14	0.95	6.8	3.87	2.79	5.01	7.04	3.98	3.32	0.273412	0.0127945	0.169283	8.91796e-12	0.46228	0.252635	0.922547	0.000226327	0.000726846	0.417287	0.8838	0.00325297	0.469621	0.251484	0.0211878	0.000139622	0.822952	0.532796
SPNCRNA.2039	83831	84199	-	1	2.62	2.25	0.91	1	1.01	1.04	1.14	2.08	1.46	0.91	0.68	1.32	0.91	0.23	2.02	1.7	0.57	0.75	2.21	1.67	-0.46	0.2	0.32	-0.03	1.81	1.66	3.67	0.000256646	0.00173046	0.348417	0.219511	0.266091	0.222278	0.185538	0.00713273	0.238531	0.515529	0.522737	0.246979	0.391882	0.855648	0.00869827	0.0127217	0.838284	0.735648
SPAC1F8.02c	85598	86278	-	1	1.62	7.01	7.2	3.55	3.06	4.66	4.29	5	4.57	0.21	5.02	0.16	3.4	0.89	3.86	6.31	0.49	-0.24	0.93	2.99	-1.27	-0.29	5.28	4.62	6.57	6.51	7.9	0.0107273	1.26779e-39	7.13243e-42	3.60017e-10	5.19311e-08	2.79067e-17	1.96827e-14	1.96214e-19	2.98489e-12	0.904857	1.45035e-19	0.928156	1.37108e-08	0.282915	8.24671e-12	1.40704e-32	0.83777	0.933159
SPNCRNA.2040	85796	86019	+	1	2.76	2.55	0	3.19	0.17	0.48	0.93	4.78	3.75	0.62	0.37	0	0.6	0	4.09	3.07	0	0	1.79	1.6	0	0.88	1.11	0.92	2.71	2.89	4.02	0.0222021	0.0338581	1	0.00715041	0.944013	0.764418	0.546919	3.89351e-05	0.00737554	NA	0.856539	1	NA	1	0.000620095	0.0053253	NA	NA
SPAC1F8.03c	88367	90259	-	1	0.71	2.83	2.72	-1.88	0.06	-0.89	-0.26	3.05	2.74	-3.51	-0.24	-3.64	2.04	-1.62	2.78	1.04	-0.11	-5.65	-1.43	-0.81	-3.91	-2.69	-0.79	0.02	-0.58	-0.79	-0.47	0.403088	0.000308194	0.000487603	0.0207889	0.96953	0.329566	0.810409	0.000178991	0.00637673	6.33862e-05	0.853912	0.000205086	0.0304588	0.0879443	0.000869547	0.181228	0.980522	7.48455e-11
SPNCRNA.2041	89518	89781	+	1	2.18	2.38	1.8	1.81	2.1	3.67	3.27	2.55	1.81	-0.58	0.58	0.33	1.85	0.08	2.22	3.43	1.19	-0.32	0.82	0.6	-0.33	-0.36	1.45	1.28	2.25	3.07	5.9	0.0525143	0.027336	0.150169	0.112837	0.0823822	0.000475907	0.00277343	0.026145	0.246154	NA	0.735715	0.885569	NA	0.975471	0.0587208	0.000388251	NA	NA
SPNCRNA.2042	90342	90680	-	1	-0.69	1.73	1.58	-0.06	-1.11	-0.67	-1.23	0.83	0.58	-2.52	-2.21	-1.56	0.12	-0.54	1.29	1.19	-0.75	-2.26	0.65	-0.07	-1.58	1.89	-0.79	-0.78	0.34	2.58	3.23	0.527575	0.0382235	0.0903575	0.961703	0.346745	0.551141	0.278435	0.416814	0.73835	NA	0.0730056	0.269378	0.948396	0.700941	0.176477	0.131259	0.798824	NA
SPNCRNA.604	90681	91753	-	1	0.16	0.66	0.59	-0.41	-0.03	-0.51	-0.36	0.64	-0.11	-0.81	0.33	-0.86	1.19	-0.73	0.38	0.27	0.29	-1.34	-0.94	-1.46	-5.61	-3.45	-0.01	-0.81	-2.17	-0.71	-0.39	0.689087	0.0621351	0.11825	0.28189	0.96417	0.20218	0.400047	0.0936015	0.904383	0.108	0.48091	0.128104	0.00218974	0.0898542	0.370968	0.438298	0.809445	0.00407657
SPNCRNA.139	90868	91753	+	1	0.86	2.24	2.39	-0.6	0.41	-0.26	0.13	2.36	2.21	-1.57	1.29	-1.44	2.18	-0.71	2.31	1.23	0.41	-3.12	-1.91	-0.95	-3	-3.94	-1	-0.5	0.21	0.14	0.42	0.160383	9.36051e-05	3.21597e-05	0.358398	0.584023	0.728236	0.871254	7.9095e-05	0.00428386	0.0557948	0.0588151	0.119513	0.000769226	0.370148	0.000139784	0.0293074	0.843502	0.000174215
SPNCRNA.605	90949	94038	+	1	1.31	2.29	2.14	0.66	0.75	0.56	0.54	2.05	1.59	-0.37	1.48	-0.45	0.75	0.87	1.99	1.04	0.83	-1.4	0.12	0.11	-4.09	-1.25	-0.2	0.51	-0.49	-0.07	0.49	0.000417552	3.93923e-10	4.22232e-09	0.0947911	0.059425	0.187533	0.214844	6.08767e-08	0.00159516	0.607215	0.000272238	0.488235	0.114249	0.0494105	2.02281e-07	0.00428806	0.307382	0.00219423
SPNCRNA.2043	91754	92015	-	1	-1.52	-0.12	-0.13	-0.08	0.85	1.1	1.24	2.26	1.12	-0.66	0.56	-0.94	0.39	-0.03	1.18	1.56	0.84	-1.56	-0.92	-0.56	-1.56	-1.59	2.5	-0.52	-0.68	0.99	2.38	0.224734	0.930985	0.93306	0.954296	0.543614	0.369115	0.316873	0.0439535	0.493909	NA	0.729875	0.579052	NA	0.993753	0.356896	0.119779	NA	NA
SPAC1F8.04c	92480	93871	-	1	0.13	1.57	1.19	3.22	2.31	3.75	3.45	2.64	2.62	0.36	1.44	0.29	2.28	1.07	1.57	3.22	-0.03	-0.06	5.79	6	0.52	4.16	5.39	3.77	6.65	4.35	3.74	0.78814	4.87164e-05	0.00419304	1.26732e-17	6.62035e-11	4.65994e-24	3.72861e-20	7.09333e-12	9.67392e-08	0.661409	0.00066828	0.717827	1.65649e-08	0.0179144	0.000105492	1.38514e-18	0.99796	0.974437
SPNCRNA.2044	94595	94966	+	1	4.91	3.62	2.85	4.09	1.71	3.22	3.17	2.4	2.34	0	1.46	1.71	2.55	0.7	1.36	5.33	1.73	0	3.39	2.89	0	0.9	1.11	0.94	3.29	5.32	6.76	1.66826e-06	0.000654423	0.0187893	0.00011877	0.210863	0.00437242	0.00605561	0.0512277	0.122948	NA	0.329783	0.293013	0.0606699	0.70219	0.324877	6.04387e-08	0.477107	NA
SPNCRNA.606	95159	96525	-	1	-0.03	0.43	0.5	1.35	0.79	0.66	0.84	2.57	2.67	-0.02	0.53	1.2	1.47	1.11	1.65	1.63	0.83	0.54	-2.8	-2.14	-3.28	-0.97	-1.86	-1.93	-1.01	-0.66	0.1	0.947683	0.2283	0.208578	5.79085e-05	0.0258015	0.0768421	0.022275	2.7439e-15	1.13112e-10	0.995081	0.206469	0.0108831	5.26293e-05	0.00300698	9.87894e-07	2.30251e-07	0.243725	0.437562
SPAC1F8.05	96000	96548	+	1	1.1	7.36	6.91	4.56	2.59	0.64	1.25	1.16	1.54	0.99	2.54	0.95	1.75	0.52	0.6	6.32	0.76	0.96	1.22	0.43	0.12	0.8	9.54	10.1	14.93	15.98	16.38	0.105782	1.33523e-32	3.83352e-29	1.056e-12	3.51582e-05	0.408425	0.0889116	0.110554	0.0993539	0.358119	0.000327053	0.357175	0.0245427	0.567457	0.474255	1.71117e-24	0.669896	0.473526
SPNCRNA.2045	98522	98956	-	1	5.35	4.68	4.72	3.58	1.23	3.13	3.12	2.32	0.98	0.52	2.64	4.6	1.76	1.41	1.38	4.71	0.48	-0.27	0.33	0.13	0.37	-0.3	1.15	-0.1	-0.5	3.32	5.34	1.09666e-08	7.60446e-07	1.35827e-06	0.000322725	0.364446	0.00254179	0.00324353	0.0385361	0.574484	0.853958	0.0206971	3.72873e-05	0.202492	0.313261	0.266207	2.75188e-07	0.905668	0.957106
LTR.98631.1	98631	98942	+	1	2.32	2.23	1.82	2.56	1.41	1.6	1.62	2.32	1.65	1.11	2.72	2.33	1.8	2.34	2.12	2.43	2.19	2.6	1.45	2.12	-0.2	-1.25	1.93	1.57	0.86	0.94	1.24	0.00413203	0.00497094	0.0556775	0.00128827	0.138303	0.0715174	0.072446	0.0058938	0.214172	0.45256	0.0011947	0.0266946	0.0703962	0.00871102	0.0121046	0.00092676	0.116556	0.0102987
LTR.98988.1	98988	99228	-	1	2.02	1.21	0.94	1.54	0.53	1.03	0.58	1.21	0.83	-0.11	1.84	2.13	0.71	0.37	0.87	1.41	0.39	1.13	0.26	1.19	-1.81	-1.87	1.18	0.55	-1.16	0.2	0.22	4.60736e-05	0.0189484	0.146858	0.002654	0.423425	0.0646876	0.350498	0.0302854	0.422645	0.947154	0.000494006	0.00079031	0.321736	0.633298	0.134321	0.00245548	0.848727	0.181966
SPNCRNA.607	99046	101140	-	1	3.48	1.84	1.82	2.55	1.74	2.19	1.99	1.94	1.69	2.07	1.39	0.66	2.14	0.14	1.27	2.78	0.81	0.48	5.91	6.29	3.85	5.57	4.32	2.39	4.3	3.52	3.79	1.27504e-34	3.61635e-10	2.4404e-09	2.32987e-18	2.95969e-10	9.71984e-14	3.81073e-11	1.10372e-10	4.24786e-05	2.64622e-11	1.22742e-05	0.172164	2.35465e-12	0.766745	5.18834e-05	7.15009e-23	0.190145	0.441503
SPAC1F8.06	100011	101168	+	1	-0.94	-0.03	-0.04	0.68	-0.34	-0.54	-0.27	0	0.59	-0.29	1.91	2.22	-0.3	1.73	-0.08	-0.75	-0.4	1.19	-3.02	-1.94	-5.2	-4.45	0.56	1.12	-1.52	-0.42	-0.06	0.00887928	0.941097	0.923939	0.0686516	0.424255	0.179121	0.536489	1	0.29881	0.695452	1.62251e-07	9.29116e-07	0.565591	2.99655e-06	0.886526	0.0294476	0.700614	0.00765948
SPNCRNA.2046	101260	101590	-	1	3.55	3.65	4.14	2.12	1.96	2.81	2.96	2.6	0.89	1.21	1.48	1.77	0.48	0.08	1.8	4.37	0.41	-0.3	2.66	3.88	3.14	3.29	2.3	-0.13	0.93	2.95	4.2	0.00034122	0.000176091	4.26097e-05	0.0491436	0.0993726	0.00799731	0.00574492	0.0184531	0.618319	NA	0.270745	0.243651	NA	0.975801	0.1277	1.89197e-06	NA	NA
SPAC1F8.07c	101836	103544	-	1	-1.25	-0.42	-0.38	-0.83	-0.4	-0.53	-0.46	-0.66	-0.83	-0.54	-0.73	0.24	-0.04	-0.12	-0.79	-1.54	-0.53	0.05	-0.24	-0.9	-3.06	-3.9	-1.96	-2.65	-2.87	-4.39	-4.29	8.034e-15	0.0133907	0.0229842	6.49996e-07	0.0205235	0.00227855	0.0108527	0.000140014	0.000194848	0.00687391	4.18837e-05	0.401939	0.878205	0.620493	4.55969e-06	3.46844e-22	0.083829	0.931994
SPNCRNA.2047	102517	102852	+	1	0	1.03	0	2.37	1.27	1.54	1.37	0.69	0	0.63	0.83	0	0	0.63	0.12	2.36	0	1.71	0.85	1.95	3.47	6.52	1.75	0	2.91	5.72	7.06	1	0.44776	1	0.0565496	0.423743	0.26623	0.342979	0.672636	1	0.835409	0.647253	1	1	0.741574	0.954991	0.0363269	1	0.512458
SPNCRNA.2048	103264	103567	+	1	-0.55	-0.39	-0.1	2.07	0.36	1.68	0.84	0.01	-0.18	0.62	0.58	-0.09	-0.15	1.61	-0.61	1.79	0.82	0.67	-0.62	1.42	1.92	4.85	0.95	1.09	2.94	4.37	5.18	0.625194	0.709629	0.941603	0.0111381	0.777829	0.0534327	0.402052	0.99842	0.939795	0.737152	0.633702	0.976373	0.934081	0.102965	0.603878	0.0175144	0.745525	0.804052
SPAC1F8.08	103941	104303	+	1	0.52	-0.54	-0.89	0.63	0.14	0.06	0.11	-0.1	-0.03	0.19	0.28	0.71	0.34	0.72	0.04	0.83	-0.13	0.27	1.92	2.17	-0.36	1.52	0.18	-0.03	1.22	1.86	2.03	0.215075	0.219366	0.15653	0.115829	0.799303	0.914338	0.839791	0.857777	0.991546	0.845256	0.61462	0.255667	0.554968	0.119216	0.944255	0.0160681	0.948621	0.827243
SPNCRNA.2049	104296	105959	-	1	2.06	1.03	0.88	1.3	0.23	0.39	0.17	1.26	0.54	-0.52	0.28	0.99	0.87	0.65	1.16	1.83	-0.06	-0.49	3.3	4.4	-1.77	0.07	0.92	0.84	2.6	1.97	2.15	3.52583e-10	0.00264214	0.0218498	0.000151532	0.620995	0.337844	0.716326	0.000381393	0.422693	0.403069	0.573729	0.0473962	0.0355786	0.129397	0.00110527	9.03931e-09	0.977349	0.574269
LTR.106349.1	106349	106684	+	1	0.59	2.05	2.18	1.74	-0.64	0.56	-0.24	1.04	3.09	-1.41	-0.41	-0.76	0.51	-0.4	1.85	2.49	-0.11	-1.62	8.31	9.63	-1.62	-1.12	4.94	0.07	2.96	4.11	4.33	0.534937	0.00882194	0.0102867	0.0315199	0.59774	0.574067	0.84545	0.267569	0.00186042	0.399779	0.760219	0.636194	0.699914	0.77324	0.028368	0.000578874	0.984944	0.437562
SPNCRNA.2050	106491	107168	-	1	2.45	1.74	1.29	1.64	1.16	1.62	1.63	2.6	1.09	0.11	1.54	1.87	1.16	1.71	1.44	2.48	1.28	1.02	0.05	-0.55	-1.24	-0.95	0.4	1.26	4.92	3.11	3.59	0.000101969	0.00735177	0.101052	0.0132976	0.122037	0.0182106	0.0195708	6.04722e-05	0.370911	0.960546	0.0387668	0.0345391	0.176296	0.0214997	0.0422514	2.59119e-05	0.393584	0.473682
SPAC11D3.19	106965	107198	+	1	-0.81	-0.58	-0.25	1.61	-0.65	-0.03	-0.61	0.65	1.43	-1.02	-0.81	-0.76	0.7	-0.64	1.01	0.6	-0.37	-0.34	3.65	5.14	2.96	3.11	-0.1	1.89	2.09	1.55	1.37	0.125562	0.271682	0.673977	0.00103408	0.25385	0.962585	0.29697	0.244142	0.0394447	0.163152	0.189701	0.362152	0.287208	0.32613	0.0655021	0.211831	0.836157	0.816404
SPNCRNA.2051	107697	108521	-	1	2.74	1.54	1.8	2.46	1.25	1.31	1.29	0.76	0.25	1.21	1.57	1.83	0.94	0.76	0.93	2.32	0.74	1.37	3.16	3.86	0.84	1.36	1.73	1.59	2.11	2.05	3.22	8.1409e-12	0.000231222	3.15123e-05	2.02781e-09	0.00328832	0.00283187	0.00419863	0.111208	0.80823	0.0237	0.000519942	0.000951393	0.0734839	0.14891	0.0488574	4.07492e-09	0.474341	0.0120662
SPNCRNA.2052	108646	109365	+	1	0.4	-0.32	-0.52	0.1	-0.88	-0.62	-0.75	-1.56	-2.7	0.48	0.19	-0.16	-0.59	-0.66	-1.67	0.34	-0.94	0.81	0.7	0.14	-2.91	-4.05	0.05	0.31	2.02	0.21	0.09	0.419433	0.529135	0.388756	0.851359	0.088974	0.247897	0.160366	0.0049119	0.009721	0.564587	0.783849	0.885569	0.370606	0.28584	0.00112422	0.441136	0.438755	0.313543
SPAC11D3.01c	108908	109147	-	1	1.45	0.9	0.66	2.22	0.78	1.19	0.55	1.1	0.89	-0.09	0.77	1	0.22	0.34	0.17	1.27	0.27	-0.06	3.22	5.93	4.66	8.43	1.22	0.62	0.85	5.98	7.98	0.000681099	0.0412912	0.14453	2.22687e-07	0.0925501	0.00869552	0.272218	0.0169737	0.175552	0.94316	0.143435	0.115613	0.753343	0.573815	0.788073	0.00235992	0.865898	0.975618
SPNCRNA.608	109628	112377	+	1	0.23	-0.61	-1.19	-0.16	-0.15	-0.28	0.11	0.44	-0.69	-0.66	-0.55	-0.08	-0.05	0.39	0.14	-0.44	-0.57	-0.3	-1.2	-0.27	-1.2	1.2	-1.37	-0.54	-0.85	0.53	1.89	0.265817	0.00213563	1.24805e-08	0.47236	0.522125	0.205411	0.661168	0.0372743	0.0229572	0.00512831	0.0139084	0.845746	0.877721	0.100667	0.593948	0.0208171	0.138348	0.449896
SPAC11D3.02c	109829	110281	-	1	-0.65	-1.91	-1.98	-1.08	-0.34	-0.48	-0.05	-0.41	-0.79	-1.17	-0.63	-0.07	-0.66	-0.59	-1.56	-2.13	-0.57	0.61	-2.46	-2.99	-3.94	-4.63	-2.34	-0.89	-4.04	-4.36	-4.5	0.00398436	2.44707e-18	2.95279e-19	2.14982e-06	0.173584	0.0519898	0.883358	0.10462	0.0145182	1.69329e-06	0.0150849	0.903814	0.0131579	0.0241687	5.38739e-12	7.11256e-23	0.227235	0.0556591
SPAC11D3.03c	111005	111913	-	1	0.53	0.78	-0.3	0	0.16	1.48	0.26	0.45	-0.74	-0.16	-0.02	1.17	-0.44	0.12	0.37	1.74	0.25	-0.23	5.54	5.29	-1.73	-1.74	-0.25	0.14	2.5	1.78	1.96	0.159188	0.0327279	0.468688	1	0.750903	4.91832e-05	0.56695	0.284246	0.245237	0.864351	0.972319	0.0205788	0.383972	0.823601	0.415052	3.68582e-07	0.851676	0.838742
SPNCRNA.2053	112675	113861	+	1	-0.96	-0.21	-0.28	0.63	-0.23	0.05	-0.24	-0.41	-0.5	-0.25	0.52	0.83	-0.56	0.75	-0.96	-0.15	0.44	0.33	1.89	2.54	1.28	2.39	0.81	-1.37	-0.88	0.34	1.8	0.0473766	0.620872	0.641674	0.0952175	0.650661	0.921225	0.626979	0.399563	0.635697	0.776235	0.235226	0.133087	0.305163	0.0783835	0.0248396	0.666245	0.703802	0.77067
SPAC11D3.04c	112917	113309	-	1	-0.73	-1.05	-1.01	0.14	0.04	-0.18	-0.12	-0.18	-0.12	-0.09	-0.27	0.23	0.72	0.29	0.01	-0.82	0.37	0.37	-0.53	-0.88	-2.12	-1.26	0.27	0.25	0.5	0.53	0.05	0.0121001	0.000268304	0.000566463	0.683944	0.93597	0.620116	0.747621	0.631792	0.849984	0.900279	0.49424	0.667833	0.039822	0.465124	0.979666	0.00338838	0.640573	0.579113
SPAC11D3.05	114080	115720	+	1	-1.82	-1.42	-0.32	0.06	1.25	1.49	1.29	1.32	0.98	0.44	1.61	-2.83	0.03	0.59	1.05	-0.92	0.65	0.22	0.44	0.73	0.35	0.31	0.08	0.26	0.1	-0.91	-0.72	3.2092e-11	1.3832e-07	0.287175	0.844296	4.89488e-07	2.71414e-08	2.64557e-06	1.52204e-06	0.00994204	0.309968	4.50867e-09	2.29909e-13	0.953364	0.0653837	0.000196651	0.000425185	0.244067	0.790923
SPNCRNA.2054	114998	115716	-	1	-0.79	-0.43	-0.31	-0.97	-2.24	-0.41	-1.77	-1.58	-2.06	-3.38	-2.89	1.35	-2.73	-2.82	-2.08	-0.17	-3.49	-1.02	-3.41	-2.79	-1.9	-1.47	-3.4	-2.09	3.28	1.58	1.83	0.189065	0.454981	0.660472	0.0911475	0.000241164	0.51446	0.00506955	0.014123	0.0655614	8.23347e-05	4.81197e-05	0.0507858	0.000344011	0.000242766	0.000521539	0.738597	0.00411418	0.341444
SPAC11D3.06	116693	118060	+	1	-1.19	-1.59	-1.79	-0.7	-0.66	-0.76	-0.71	-0.08	-0.2	-0.96	-0.6	-1.16	-1.08	0.65	-0.22	-1.94	-0.63	-0.94	-1.27	-1.48	0.47	0.13	-2.31	-2.35	-1.48	-2.1	-1.66	1.13705e-07	1.0744e-12	1.16536e-14	0.00289364	0.00358719	0.00145143	0.00355637	0.792654	0.63896	0.000177785	0.0229611	0.000172881	1.19006e-05	0.0124842	0.452215	4.77211e-19	0.160485	0.000491356
SPAC11D3.07c	118195	120108	-	1	-0.37	-0.57	-0.5	-0.04	-0.05	-0.04	-0.18	-0.53	-0.01	-0.26	0.05	-0.88	-0.54	-0.33	0.12	-0.02	-0.29	-0.38	1.08	1.02	0.13	0.36	-0.14	-0.74	-0.42	-0.69	-0.76	0.116506	0.0135299	0.0345386	0.888036	0.880789	0.903728	0.522337	0.0334887	1	0.528746	0.893815	0.0061984	0.0537005	0.251127	0.70143	0.935626	0.655148	0.385593
SPNCRNA.2055	118885	121614	+	1	3.8	3.02	2.91	2.08	0.42	1.45	1.24	2.9	2.31	0.39	0.82	3.02	1.18	2.66	1.76	3.35	0.47	0.71	3	3.3	1.07	1.71	1.58	0.64	1.32	1.48	3.01	3.99882e-29	1.29431e-18	4.30671e-16	7.22263e-09	0.360825	0.000126595	0.00156197	2.74745e-16	1.96064e-06	0.601324	0.0622475	2.72154e-12	0.00616146	1.86872e-13	2.1396e-06	2.35316e-23	0.682788	0.311912
SPAC11D3.08c	120556	122208	-	1	-0.37	0.01	-0.51	-0.08	-0.29	-0.2	-0.36	-0.02	0.14	-0.4	-0.13	-0.19	-0.08	-0.13	0.22	-0.04	-0.1	-0.18	1.64	2.26	1.49	2.84	0.18	-0.34	-0.33	0.65	1.28	0.0708959	0.971986	0.0134836	0.733458	0.192788	0.378808	0.101221	0.94465	0.716526	0.158409	0.655528	0.607549	0.811256	0.643239	0.370387	0.864206	0.89661	0.730101
SPAC11D3.09	122845	124029	+	1	-0.33	-0.82	-0.72	-0.9	-1.52	-0.66	-1.21	-0.31	-0.24	-2.38	-1.16	-1.17	-1.28	-0.3	-0.9	-0.77	-2.95	-0.78	-1.01	-1.66	1.2	0.21	0.12	-0.33	-0.14	1.48	1.56	0.491238	0.0660423	0.111463	0.0458302	0.000301448	0.172236	0.0100922	0.559832	0.786272	4.07237e-07	0.0182498	0.062964	0.0117347	0.62379	0.0663374	0.0673762	4.25384e-06	0.317135
SPNCRNA.2056	124748	125218	-	1	6.14	5.44	4.93	5.22	2.55	3.26	3.14	2.12	1.28	1.68	2.93	4.03	1.93	2.29	2.73	5.62	1.83	1.67	3.01	2.38	1.89	1.84	2.34	-0.17	2.87	4.21	5.88	2.97081e-14	2.48364e-11	9.02784e-09	3.22355e-10	0.00934088	0.000304092	0.000706066	0.0388921	0.427418	0.257971	0.00248849	5.25287e-05	0.102985	0.0335353	0.0035911	1.66792e-12	0.367089	0.371115
SPNCRNA.2057	125342	126336	-	1	2.36	1.15	1.49	1.17	0.79	1.35	1.23	0.92	0.81	0.38	0.6	1.21	0.62	0.73	0.41	1.86	0.26	-0.06	0.5	0.06	0.64	3.94	0.35	0.61	1.52	3.82	4.93	1.78886e-07	0.0157106	0.00328642	0.0156304	0.138229	0.00583241	0.0158066	0.0804871	0.354211	0.705386	0.329745	0.0796005	0.348904	0.232527	0.503246	2.228e-05	0.901231	0.982701
SPAC11D3.10	125582	126886	+	1	0.88	-0.18	0.02	0.57	-0.44	-0.44	-0.6	0.87	0.9	-0.52	0.39	-0.35	-0.13	0.56	0.95	0.31	-0.02	-0.49	1.21	0.73	-0.77	0.24	-0.3	-1	2.05	0.78	0.24	1.88228e-05	0.443276	0.937644	0.00772915	0.0468856	0.053563	0.0092099	5.28934e-05	0.00233914	0.0660154	0.127148	0.319436	0.697925	0.0192792	7.98399e-06	0.130557	0.994402	0.139104
SPAC11D3.11c	128025	129185	-	1	-0.65	-0.66	-0.86	0.54	0.25	0.29	0.37	0.74	0.64	0.42	0.75	-0.37	0.17	0.74	0.86	-0.58	0.26	-0.01	0.91	0.98	1.25	1.09	0.33	-1.22	-2.2	-1.14	-0.48	0.033354	0.0290623	0.00535038	0.0833874	0.487785	0.401234	0.286893	0.0197375	0.161411	0.391638	0.0273415	0.477139	0.709536	0.0310592	0.00728314	0.0448357	0.796588	1
SPNCRNA.2058	130262	130493	-	1	3.35	3.37	2.49	0.42	-0.09	-0.99	0.08	1.5	-0.54	-0.47	0.28	2.44	-0.24	0.99	-0.07	2.66	1.17	-0.13	-0.17	0.79	-0.13	-1.06	0.08	-0.37	-0.44	-1.77	1.9	8.90477e-05	7.21537e-05	0.00879347	0.705432	0.964602	0.423294	0.956249	0.141676	0.76804	NA	0.85505	0.0343464	NA	0.428541	0.965007	0.00123417	NA	NA
SPAC11D3.13	130329	130997	+	1	1.63	-0.36	-0.22	1.33	1.14	1.31	1.22	0.09	0.03	0.82	1.38	-0.55	0.02	1.19	0.59	0.69	-0.24	0.95	-1.01	-0.21	0.1	0.63	0.55	-0.97	-2.65	1.05	0.96	0.000292766	0.465521	0.664165	0.00413198	0.0141106	0.00648112	0.0132582	0.894898	0.98726	0.237033	0.00689316	0.480129	0.991604	0.0234864	0.284455	0.121967	0.891796	0.193913
SPNCRNA.609	131203	135541	+	1	3.34	2.31	2.1	3.36	2.73	3.58	3	0.79	0.58	1.84	3.27	1.37	0.85	1	1.62	3.1	1.4	1.16	-0.15	0.07	-0.22	1.01	0.18	-0.56	-0.25	1.09	1.45	1.24736e-27	1.25116e-13	1.92767e-11	7.32963e-27	3.53866e-22	4.21776e-31	1.02057e-21	0.0250173	0.26027	7.36891e-08	3.11344e-25	0.0017751	0.0269659	0.00570723	1.04427e-06	4.052e-24	0.00601388	0.0032824
SPAC11D3.14c	131319	135101	-	1	-2.63	-1.1	-1.22	-2	-1.93	-1.55	-2.09	-0.38	-1.15	-1.84	-1.99	-0.98	-1.51	-0.63	-0.6	-1.68	-1.39	-1.95	0.65	-0.11	-2.71	-0.59	-2.69	-2.63	-2.47	-1.23	-0.53	7.10681e-07	0.04773	0.0268794	0.000277515	0.000240496	0.00697121	0.000241727	0.569017	0.150689	0.00457121	0.000803131	0.239669	0.0188316	0.38156	0.376966	0.00140639	0.183638	0.0031979
SPNCRNA.147	135569	135926	+	1	2.14	1.38	1.59	0.95	0.78	2.25	2.02	0.26	-1.16	-0.5	-0.13	-0.35	-0.58	-0.06	1.02	1.73	-0.32	-1.79	-2.47	-2.06	-0.09	-1.33	-1.65	-1.84	-2.07	-0.23	0.98	0.00172181	0.0518455	0.0482206	0.21146	0.379041	0.0010865	0.00483606	0.800484	0.409064	NA	0.919661	0.839407	0.644984	0.968812	0.20304	0.00611425	0.92489	NA
SPNCRNA.610	136274	137355	-	1	-2.02	-2.26	-2.54	-1.44	-1.75	-1.12	-1.09	-0.91	-1.34	-3.53	-3.34	-1.58	-3.74	-2.94	-2.16	-1.38	-3.56	-1.56	-0.05	-0.94	-1.99	-2.55	1.28	1.25	1.33	-0.35	0.64	1.82273e-10	4.72132e-13	1.56358e-13	6.46375e-06	1.78794e-09	0.000632856	0.00113509	0.00712296	0.00376474	7.81142e-26	4.34147e-25	0.000270982	8.6029e-29	3.17476e-19	1.00957e-11	5.41375e-06	7.58071e-14	1.55212e-05
SPAC11D3.15	136331	140284	+	1	-1.05	-0.47	-1	-0.85	-0.88	-1.02	-1.25	-1.05	-1.14	-0.35	-0.62	-0.42	-0.28	-0.65	-0.72	-0.81	-0.23	-0.84	0.5	0.44	0.66	1.49	-2.28	-2.26	-2.11	-0.12	0.23	0.00241184	0.200308	0.00397776	0.0171582	0.0119831	0.00502536	0.000636853	0.00430322	0.018662	0.600933	0.143142	0.483419	0.591004	0.12477	0.0646532	0.015519	0.856524	0.100733
SPNCRNA.2059	139327	139550	-	1	-0.52	-0.64	1.37	-0.62	-0.11	-1.08	-0.4	0.84	0.15	-0.26	-2.34	-1.29	-2.15	-0.53	-0.91	0.86	-1.28	0.05	-0.68	1.42	-1.87	-1.9	2.36	1.51	1.59	-0.72	1.71	0.687735	0.605657	0.231157	0.618092	0.956028	0.412135	0.782796	0.503745	0.953309	NA	0.0956593	0.406594	NA	0.7469	0.512716	0.387981	NA	NA
SPNCRNA.2060	139562	140175	-	1	-0.97	-0.9	-0.44	0.12	-0.44	0.25	0.07	0.83	-0.71	-2.42	-2.08	-0.38	-1.95	-1.35	-0.47	-0.7	-1.74	-0.59	0.58	0.75	-4.38	-4.07	1.95	1.67	1.44	-1.76	0.62	0.05511	0.060081	0.447044	0.825397	0.422828	0.647993	0.919675	0.0870287	0.44988	6.6554e-05	0.000102682	0.665369	0.000653	0.0154802	0.389731	0.103105	0.0788052	0.591725
SPAC11D3.16c	140805	141200	-	1	-0.9	-1	-0.76	-0.77	-0.51	-0.33	-0.65	-0.81	-0.01	-0.66	-0.73	-0.38	-0.97	-1.03	-0.77	-0.54	-0.5	-0.16	2.64	3.75	1.46	0.86	-0.83	-0.4	-1.4	-0.4	0.06	0.000532655	0.000113533	0.0049285	0.00399195	0.064787	0.260736	0.0218474	0.00342374	0.999496	0.0532565	0.0128576	0.386422	0.000943557	0.000283295	0.0062928	0.0337165	0.412608	0.837771
SPNCRNA.2061	142304	144609	-	1	4.01	3.9	3.86	3.8	1.66	2.01	1.72	3.2	2.31	3.23	3.43	3.99	2.71	3.42	3.28	2.9	2.98	2.87	-2.09	-1.43	1.01	2.74	-0.85	-0.81	2.72	2.5	2.95	1.04708e-20	1.27706e-19	5.5833e-19	4.24734e-18	0.000200328	1.32899e-05	0.000322521	8.03501e-13	0.000122067	3.13237e-12	1.76403e-14	1.46656e-13	8.04101e-09	2.82312e-14	1.58452e-13	1.43605e-11	1.21035e-06	2.12488e-09
SPAC11D3.17	142675	144432	+	1	0.27	0.01	0.17	-0.65	-0.33	0.12	-0.18	-0.62	0.89	-1.72	-0.67	-0.39	-0.79	-1.75	-0.29	0.96	-1.34	-0.76	2.54	3.18	-0.49	-0.74	-0.85	0.7	-0.46	0.78	1.21	0.463923	0.990885	0.668465	0.0688782	0.414458	0.775685	0.678341	0.102201	0.07712	4.17962e-06	0.100066	0.51231	0.0597653	1.27721e-06	0.509409	0.00341315	0.0204157	0.157965
SPNCRNA.611	144733	146501	+	1	3.1	3.28	3.21	3.29	2.65	2.79	2.69	2.97	2.32	3.57	3.83	3.37	2.64	3.99	2.47	2.72	3.81	3.25	0.65	1.06	2.3	3.44	0.65	0.34	5.25	4.45	4.19	3.35737e-11	1.82329e-12	7.63053e-12	3.59469e-12	2.77168e-09	6.52912e-09	3.51246e-08	7.30768e-10	0.000272889	4.25618e-13	1.01746e-15	1.43911e-08	2.03654e-07	6.41188e-17	4.99609e-07	3.70871e-09	1.19997e-09	1.97063e-10
SPAC11D3.18c	144862	146358	-	1	-2.7	-2.95	-3.05	-2.91	-2.89	-2.79	-2.74	-2.05	-1.67	-4.8	-4.19	-3.58	-3.03	-3.59	-1.63	-2.42	-3.89	-3.6	0.74	0.78	-2.65	-2.66	-2.6	-1.75	-1.81	-1.83	-1.53	7.12969e-07	5.8699e-08	2.06936e-08	1.462e-07	1.82973e-08	5.93165e-07	1.51596e-06	0.000380782	0.0300075	1.42009e-17	5.61276e-14	2.65284e-07	2.40899e-07	2.07256e-10	0.00694762	6.11456e-06	2.11043e-07	1.12396e-09
SPNCRNA.612	146871	148041	-	1	1.58	2.01	1.95	2	1.16	1.07	0.91	1.77	1.1	1.41	1.94	2.06	1.35	2.18	0.87	2.02	1.43	1.58	-1.35	-1.45	-0.12	-0.35	0.4	0.71	2.52	4.57	4.12	1.72125e-06	3.61635e-10	6.94425e-09	8.99405e-10	0.000396416	0.00217168	0.0125039	1.30071e-07	0.0347394	0.00016	8.02343e-09	9.84786e-07	0.00025728	7.69673e-11	0.016679	1.05827e-10	0.006914	2.96898e-05
SPAC5H10.01	146974	147879	+	1	-2.58	-4.04	-4.13	-3.45	-3.82	-3.86	-3.81	-2.65	-2.94	-4.18	-4.17	-3.69	-3.73	-2.61	-2.39	-3.33	-3.86	-4.15	0.09	-0.66	-2.84	-2.82	-3.54	-3.4	-3.34	-4.42	-3.74	2.12523e-05	1.65382e-11	6.35816e-12	1.76663e-08	1.15389e-11	3.02843e-10	9.14835e-10	3.05418e-05	0.000184194	6.95646e-11	2.20504e-11	1.51836e-06	6.66214e-09	7.84289e-05	0.00023423	1.87706e-08	4.61232e-06	2.30921e-10
SPAC5H10.02c	148213	148935	-	1	1.7	1.5	1.23	2.74	-0.02	0.7	0.47	0.82	0.68	0.06	-0.25	-0.86	0.57	-0.84	0.49	1.98	-0.73	-0.24	2.33	4.37	3.86	4.31	1.08	0.55	4.35	5.77	6.42	3.03812e-07	5.62731e-06	0.000944693	1.16645e-17	0.974921	0.0602515	0.245736	0.028282	0.285356	0.955622	0.629152	0.186685	0.209943	0.0677111	0.223522	2.54859e-10	0.45934	0.83667
SPNCRNA.613	148362	149005	+	1	-0.12	1.07	1.03	0.6	0.69	0.46	0.73	0.07	-0.65	1.57	1.91	1.58	-0.82	1.28	-0.62	0.54	1.27	1.39	-1.07	-1.4	-3.45	-3.75	0.95	0.13	0.75	0.31	0.45	0.843774	0.0389965	0.0499743	0.269278	0.233541	0.450755	0.214844	0.931969	0.475244	0.0114057	0.000514146	0.0250325	0.234131	0.0303305	0.320562	0.289596	0.204284	0.0478903
SPRRNA.10	149658	149776	+	1	2.8	3.32	-1.16	1.37	0.93	1.67	1.47	1.71	-1.25	1.12	0	2.31	1.33	3.6	0.4	1.6	1.31	0.81	0.22	0.72	-0.12	0.4	3.07	3.7	4.46	3.12	2.29	5.74713e-05	1.66537e-06	0.141756	0.06379	0.258828	0.0283887	0.0614747	0.0256769	0.269027	0.328892	1	0.0136449	0.141884	9.59072e-07	0.677815	0.0202433	0.399073	0.638701
SPNCRNA.2062	150913	151561	-	1	3.08	2.51	2.74	2.47	1.12	1.76	1.82	0.44	1.39	0.15	2.12	2.4	0.07	0.16	0.2	3.76	0.78	0.96	2.45	3.28	-0.22	1.26	1.28	0.53	-1.13	2.04	4.15	4.29896e-10	4.4628e-07	4.77622e-07	1.16935e-06	0.063619	0.00121681	0.000930075	0.553317	0.145907	0.927741	0.000100277	0.000193082	0.955739	0.867323	0.80474	4.79235e-16	0.622435	0.379476
SPNCRNA.2063	151687	151931	-	1	0.8	1.43	0.58	1.72	1.22	0.98	0.49	-1.07	0.18	0.37	0.78	1.15	-0.54	0.92	-1.04	2.09	0.59	-0.22	0.27	2.82	4.08	4.91	1.15	0.69	-1.11	2.18	3	0.527336	0.20378	0.670466	0.124604	0.363491	0.447164	0.7373	0.466708	0.942521	NA	0.617052	0.491096	NA	0.548812	0.487468	0.0340286	NA	NA
SPAC5H10.03	151913	152572	+	1	-1.84	-1.67	-1.45	-0.84	-0.38	-0.45	-0.5	-0.75	-1.02	-0.5	-0.35	-0.13	-0.67	-0.36	-0.99	-2.22	-0.37	0.11	-0.5	-1.47	-4.56	-4.87	-2.15	-2.81	-4.38	-3.9	-3.96	9.05788e-18	9.69581e-15	1.79373e-11	0.000214129	0.11865	0.0636303	0.0445599	0.00141811	0.000734496	0.10794	0.206525	0.777165	0.00939018	0.191566	1.94077e-05	1.25159e-25	0.501952	0.894272
SPNCRNA.2064	152385	152734	-	1	0.94	0.56	2.37	1.1	1.34	2.53	2.18	2	0	1.15	0.35	0	0.58	0.7	0.9	2.6	0	0	1.42	3.88	6.14	6.8	1.86	0	2.14	4.84	4.97	0.493931	0.687629	0.0625367	0.406953	0.375164	0.035562	0.0853009	0.12441	1	NA	0.859092	1	0.772973	0.705257	0.556532	0.0125709	1	NA
SPAC5H10.04	153387	154535	+	1	1.83	4.38	3.89	2.77	1.82	2.98	1.7	0.01	-0.47	0.93	2.26	3.85	0.91	0.05	0.17	3.76	1.25	0.35	3.02	4.25	6.15	6.96	1.59	1.21	1.24	1.59	3.07	3.73178e-05	8.68819e-25	9.25636e-20	3.74399e-10	2.09816e-05	1.39617e-11	0.00031408	0.994642	0.617077	0.158641	1.25321e-06	1.52559e-12	0.110162	0.959938	0.801759	8.14151e-19	0.144834	0.803633
SPAC5H10.05c	154807	155397	-	1	-1.1	-0.8	-0.87	-0.73	0.35	0.55	0.2	0.05	-0.08	-0.21	-0.22	-1.57	0.23	0.58	0.11	-1.53	-0.23	-0.06	-0.91	-1.32	-0.7	-3.65	-2.72	-1.93	-1.77	-1.56	-1.53	8.65137e-05	0.00478802	0.00253463	0.0115189	0.264361	0.0726642	0.565657	0.896512	0.913767	0.722529	0.572354	3.25479e-05	0.586974	0.0839363	0.777072	1.20786e-08	0.809662	0.959587
SPNCRNA.2065	156500	157198	+	1	2.32	1.99	1.54	1.97	1.57	2.16	2.08	1.57	0.61	0.84	1.22	0.31	0.67	1.79	2.12	2.8	2.85	0.52	-0.41	1.86	-1.12	-0.08	-0.04	1.46	3.69	3.09	4.39	0.00176491	0.00765377	0.0839551	0.00954325	0.059425	0.00500935	0.00850355	0.0605808	0.714289	0.576374	0.19132	0.863074	0.575347	0.0422892	0.00652534	3.68162e-05	0.00718708	0.839943
SPAC5H10.06c	156548	157816	-	1	-5.41	-4.67	-4.92	-4.17	-4.21	-4.32	-4.47	-4.57	-4.22	-3.91	-3.91	-3.12	-4.4	-4.13	-4.71	-5.23	-4.03	-3.29	-3.84	-4.69	-3.05	-4.72	-4.59	-6.1	-7.32	-5.53	-5.24	NA	NA	NA	NA	NA	NA	NA	NA	NA	NA	NA	NA	NA	NA	NA	NA	NA	NA
SPNCRNA.2066	157304	157845	+	1	1.51	1.53	0.42	1.56	1.03	1.68	1.68	1.56	1.4	0.28	0.75	1.65	-0.04	1.09	0.79	1.92	1.38	0.14	2.12	3.06	-0.72	1.13	1.64	1.58	3.22	3.04	3.81	0.0313081	0.02546	0.651591	0.0251047	0.190032	0.0183372	0.0212985	0.0333894	0.203239	0.878423	0.412342	0.0833227	0.987472	0.207352	0.34152	0.00232652	0.348869	0.961294
SPAC5H10.07	159203	159472	+	1	-0.92	-1.66	-1.22	0.8	0.08	-0.26	0.28	-0.63	-2.14	-0.9	0.27	1.14	-0.97	-0.82	-1.49	-0.96	-0.43	0.87	1.55	1.28	-0.92	-2.2	0.71	0.77	0.48	-0.17	-0.8	0.0748974	0.0011345	0.0555975	0.078046	0.91664	0.630948	0.613258	0.247112	0.0352167	0.205992	0.669149	0.0688213	0.104438	0.167262	0.00294344	0.0245274	0.790099	0.23639
SPNCRNA.2067	159782	160319	+	1	-5.2	-5.16	-3.85	-3.31	-4.76	-4.87	-5.28	-3.42	-3.15	-6.09	-3.21	-4.39	-5.54	-2.97	-5.37	-4.24	-5.1	-4.1	-3.37	-5.07	-1.5	-5.27	-5.08	-3.46	-1.82	-3.99	-4	1.73296e-07	6.41525e-08	0.000121116	0.000167078	1.17673e-07	3.20382e-07	9.65338e-08	0.000186834	0.00691187	3.11584e-08	0.000520703	8.23954e-05	1.57475e-07	0.00174561	1.56881e-08	2.40336e-07	3.25176e-05	0.000148655
SPAC5H10.08c	160094	160945	-	1	0.04	-0.5	-0.35	-0.3	0.06	-0.07	-0.09	-0.18	0.15	-0.15	-0.1	0.09	-0.07	0.29	0.03	-0.57	0.02	0.28	-2.05	-2.14	-0.5	-1.14	-1.84	-0.13	-0.57	-0.93	-1.16	0.847627	0.00312686	0.0512498	0.0954194	0.797084	0.73151	0.68489	0.361563	0.631355	0.670338	0.684431	0.811062	0.803167	0.171358	0.92254	0.000514117	0.989917	0.374624
SPAC5H10.09c	160977	161780	-	1	-0.1	-0.53	-0.18	-0.41	0.04	-0.14	-0.05	-0.22	0.1	-0.16	-0.2	-0.36	-0.11	0.16	-0.16	-0.67	0.07	-0.15	-2.69	-2.91	-0.51	-0.82	-2.45	-0.8	-0.08	-1.13	-1.47	0.437075	4.4398e-06	0.190855	0.00063713	0.784983	0.289047	0.771349	0.0962352	0.678575	0.436754	0.15724	0.0464182	0.523144	0.284111	0.239657	1.25581e-09	0.891184	0.574464
SPNCRNA.614	161072	162819	+	1	-0.09	-0.57	-0.42	-0.12	-0.14	-0.13	-0.32	0.09	-0.25	-0.16	-0.06	-0.23	-0.15	0.5	0.11	-0.5	0.31	-0.33	-0.69	-1.41	-0.07	-1.9	-1.22	-1.08	-0.89	-0.99	-1.14	0.700847	0.00591477	0.0663968	0.608114	0.592744	0.592193	0.173407	0.750923	0.524928	0.706836	0.848034	0.542078	0.623829	0.0360878	0.685083	0.0111553	0.557702	0.416352
SPNCRNA.615	162257	164455	-	1	0.07	-0.4	0.08	0.38	-0.37	0.09	-0.21	0.35	0.09	-0.76	-0.18	-0.12	-0.32	0.35	-0.12	0.08	-0.31	-0.27	-2.2	-2.17	2.57	1.35	-0.9	0.48	1.31	2.62	2.59	0.848979	0.189722	0.834835	0.212573	0.263698	0.808384	0.56918	0.290382	0.913734	0.0551346	0.673074	0.863215	0.443692	0.354844	0.759977	0.789666	0.742041	0.748967
SPAC5H10.10	162960	164138	+	1	-2.36	-2.37	-2.55	-2.13	-1.78	-1.86	-1.74	-1.43	-1.68	-1.88	-1.62	-2.02	-1.45	-1.55	-1.68	-2.48	-1.77	-0.85	-4.25	-4.91	-1.28	-2.12	-3.33	-1.2	-1.94	-3.06	-3.29	2.14283e-19	1.86622e-19	7.01534e-22	1.78921e-15	2.77722e-13	4.02904e-12	2.2185e-10	2.20318e-07	2.26093e-06	2.53806e-11	6.07532e-09	6.50008e-09	5.3143e-07	3.58389e-08	9.27005e-10	1.36552e-21	5.98335e-06	0.0160733
SPAC5H10.11	164728	165717	+	1	-0.46	0.14	0.48	-0.18	-1.18	-1.05	-1.24	-1.2	-0.62	-1.14	-0.71	-1.23	-1.45	-1.8	-0.93	0.3	-1.7	-0.98	-1.24	-2.6	2.46	1.97	-0.07	0.68	0.88	6.29	5.31	0.183654	0.696086	0.162677	0.612932	0.000199624	0.00199272	0.000337336	0.000547576	0.291737	0.00346533	0.0591167	0.0124658	7.52182e-05	5.25953e-07	0.00694526	0.341674	0.00286972	0.0301049
SPNCRNA.2068	165361	165578	-	1	0.7	-0.45	-0.56	0.47	0.39	0.31	0.31	2.35	0.84	0.54	-0.07	-0.64	0.24	1.52	2.45	1.49	0.22	-0.07	1.07	1	0.34	2.34	0.75	1.04	2.27	-1.37	0.96	0.550865	0.717134	0.67614	0.698502	0.799644	0.821493	0.832115	0.023312	0.631188	NA	0.974081	0.732175	NA	0.225274	0.0173571	0.10722	NA	NA
SPAC5H10.12c	166420	167535	-	1	-0.42	0.05	-0.14	0.06	0.31	0.51	0.1	-0.07	0.23	0.17	0.15	0.08	0.19	0.32	0.37	0.44	0.19	0.06	-2.02	-2.06	-2.84	-2.2	-1.73	0.24	-2.04	-1.69	-0.3	0.031251	0.821605	0.496741	0.775439	0.130916	0.0107787	0.691352	0.791608	0.504517	0.648544	0.572119	0.854523	0.476465	0.180516	0.0894788	0.0154905	0.759177	0.934704
SPNCRNA.616	166583	167280	+	1	4.21	-0.06	0.07	0.81	1.05	1.09	1.15	0.14	-1.14	0.6	1.17	0.08	1.25	0.45	0.45	1.14	-0.1	1.28	-0.01	0.05	-1.5	-1.39	-0.6	-0.03	1.4	1.38	0.73	2.13434e-11	0.941983	0.93769	0.253107	0.155411	0.135334	0.12249	0.883414	0.338499	0.65074	0.144358	0.973818	0.138065	0.641425	0.611147	0.07606	0.978394	0.254853
SPNCRNA.2069	167452	168022	+	1	3.16	1.1	1.72	0.54	0.51	1.29	1.67	-0.2	0.39	-0.76	0.15	-0.98	-0.47	-0.08	-0.68	1.88	-0.45	0.39	-1.17	-1.16	-0.33	-1.5	-0.98	1.45	0.51	2.4	2.67	5.58505e-07	0.121478	0.0224626	0.490724	0.583807	0.0789441	0.0199611	0.847984	0.816936	0.632583	0.897236	0.47992	0.696657	0.958067	0.463651	0.00242979	0.885303	0.874431
SPAC5H10.13c	168810	169850	-	1	-0.98	-1.12	-0.97	-0.37	0.04	0.21	-0.07	-0.35	-0.26	-0.06	-0.05	-0.33	-0.03	-0.13	-0.08	-0.79	0.39	0.12	-0.71	-0.88	-0.53	-0.89	0.14	0.46	-1.63	-2.07	-1.84	1.01464e-08	5.00881e-11	2.00986e-08	0.044834	0.893985	0.297763	0.756297	0.0683812	0.365093	0.884235	0.863855	0.244307	0.933904	0.583905	0.758913	2.48061e-06	0.316929	0.812436
SPNCRNA.2070	169560	170049	+	1	1.67	2.42	1.75	1.77	0.66	1.31	1.45	0.42	0.1	-0.8	-0.07	-0.42	1.2	-0.01	-1.01	2.7	0.38	-0.49	0.3	1.59	2.12	3.69	1.25	3.81	4.2	2.65	2.82	0.0878908	0.00692441	0.100539	0.0640912	0.617091	0.211391	0.16814	0.752778	0.973083	NA	0.972782	0.836247	0.355025	1	0.446371	0.00116799	0.923182	NA
SPNCRNA.617	170237	174473	+	1	1.11	1.46	1.62	1.36	0.58	0.85	0.61	0.57	0.12	0.74	0.87	1.26	0.85	0.06	0.72	1.3	0.94	0.53	2.57	2.17	0.91	1.4	2.23	0.53	0.55	0.74	0.54	5.86526e-08	4.93048e-13	1.82717e-15	3.8855e-11	0.00574086	7.10234e-05	0.00698798	0.0106389	0.797769	0.00264909	0.000101026	3.72374e-06	0.00025047	0.849158	0.00114253	5.95886e-11	0.00450976	0.0824046
SPSNORNA.49	170709	170856	+	1	1.34	0.82	0.76	1.19	0.5	0.46	0.43	0.11	-0.97	0.6	0.84	1.91	0.88	0.04	-0.06	0.32	1.38	0.81	2.96	2.56	0.98	1.57	2.24	0.6	-0.05	-1	-0.7	1.74691e-05	0.0110827	0.0235014	0.000211885	0.155852	0.205478	0.24377	0.801351	0.0852144	0.20624	0.0206003	2.38618e-06	0.0194882	0.952427	0.906607	0.312421	0.0057726	0.0780222
SPAC13G6.01c	170972	174373	-	1	-0.38	-0.3	-0.36	-0.38	0.26	0.21	0.2	0.58	0.63	0.21	0.3	0.12	0.11	0.64	0.65	-0.27	0.6	0.17	-0.67	-0.82	-1.41	-0.42	-0.26	-0.55	-2.15	-0.68	-0.91	0.043461	0.111532	0.0558357	0.0453974	0.193143	0.308979	0.350595	0.00246745	0.0140765	0.515529	0.186441	0.740866	0.714553	0.0013609	0.000796522	0.131058	0.0666667	0.728713
SPAC13G6.02c	175013	175771	-	1	-0.74	-0.66	-0.53	-0.27	-0.05	-0.34	-0.17	-0.23	-0.52	0.03	-0.19	0.28	-0.04	0.03	-0.26	-1.3	-0.02	0.19	-1.03	-1.67	-1.91	-1.61	-0.63	-0.63	-1.88	-3.02	-2.46	1.38558e-06	2.53052e-05	0.000783974	0.106258	0.813192	0.0489345	0.364538	0.192756	0.0211086	0.952661	0.350698	0.259874	0.897038	0.89697	0.164934	5.52683e-18	0.989218	0.599146
SPNCRNA.2071	175028	175301	+	1	0.92	0	0.32	2.04	-0.4	2.21	0.76	0.17	0.61	0.08	-0.2	1.64	0.52	1.25	0.6	2.75	0.19	0.37	1.22	1.69	2.62	2.57	1.25	0.82	3.41	4.82	3.63	0.49378	1	0.832358	0.0897219	0.840406	0.0748567	0.617628	0.928658	0.757258	NA	0.92312	0.315518	NA	0.43088	0.711882	0.0100413	NA	NA
SPNCRNA.141	175923	176736	+	1	3.77	3.75	3.97	2.23	1.54	1.74	1.19	1.91	2.02	0.94	1.98	3.22	1.07	2.12	2.34	3.48	1.59	0.46	1.82	2.9	2.61	3.32	2.09	0	0.15	0.5	1.98	1.02512e-47	6.69382e-48	5.85109e-51	3.67804e-16	1.40653e-08	7.12372e-10	8.97012e-05	1.8726e-11	4.44313e-07	0.00984892	1.88463e-12	5.71545e-24	0.00124926	6.15189e-14	3.29789e-18	2.00185e-42	0.000167168	0.49579
SPNCRNA.618	176878	177943	-	1	3.81	1.39	1.1	1.73	1.74	2.37	2.08	1.7	1.56	1.24	1.67	1.34	1.8	0.7	1.24	1.92	1.32	1.29	2.12	1.64	-0.39	0.35	2.28	3.2	2.14	2.48	2.6	4.06607e-45	2.86194e-06	0.00299182	4.00784e-09	5.27861e-10	5.14398e-17	7.482e-13	2.01303e-08	0.000943772	0.000332354	2.7281e-08	0.00128506	4.90686e-09	0.0667412	5.7666e-05	2.20024e-12	0.00747684	0.000492554
SPAC13G6.03	177292	179568	+	1	-0.98	-0.33	-0.53	-0.83	-0.46	-0.55	-0.71	-0.47	-0.46	-0.22	-0.07	-1.15	-0.74	-0.72	-0.21	-0.96	-0.13	-0.53	-0.72	-0.58	-0.3	-0.1	-0.97	-1.48	0.05	-1.21	-1.07	0.000732586	0.284875	0.0768921	0.00565201	0.150873	0.0891836	0.0276503	0.158103	0.329202	0.717051	0.87906	0.00439099	0.0364926	0.0332549	0.585954	0.000675722	0.918833	0.308431
SPNCRNA.2072	178704	179430	-	1	2.6	1.69	1.38	1.88	1.14	2.69	1.97	2.33	1.48	0.51	0.96	3	1.03	1.34	2.02	2.35	1.77	0.83	-1.25	0.01	-0.61	-0.63	0.56	1.42	0.55	1.95	2.74	2.82084e-05	0.00885987	0.0793033	0.00384673	0.128764	1.71979e-05	0.0033974	0.000374881	0.175747	0.729223	0.248762	6.25248e-05	0.245328	0.0914043	0.00215905	5.87347e-05	0.131949	0.620759
SPNCRNA.2073	180025	180671	-	1	3.51	2.78	3.05	1.87	1.2	1.81	1.57	0.26	0.01	0.16	0.97	2.04	0.7	-0.49	0.42	3.71	-0.07	0.23	1.06	1.88	2.48	1.66	1.06	1.18	0.48	1.94	3.26	1.07488e-13	6.53076e-09	8.30739e-10	0.000229997	0.0281267	0.000451114	0.00355637	0.722755	1	0.912293	0.11495	0.00200052	0.326802	0.537518	0.533932	7.97938e-16	0.98645	0.912682
SPAC13G6.04	180423	180911	+	1	-0.45	-0.46	-0.43	-0.06	0.41	0.33	0.68	0.18	-0.79	0.27	-0.03	-0.59	0.25	-0.24	-0.25	-0.66	-0.34	0.24	-0.49	-0.31	-0.01	-0.56	0.15	0.05	0.49	-0.74	-0.55	0.264637	0.263496	0.300703	0.899023	0.366668	0.471534	0.115409	0.714281	0.185208	0.744113	0.959352	0.350109	0.673395	0.673995	0.627959	0.0786834	0.790842	0.839943
SPAC13G6.05c	181077	182194	-	1	-0.64	-0.9	-0.5	-0.64	-0.56	-0.93	-0.71	-0.65	-0.41	0.13	-0.65	-0.4	-0.55	-0.45	-0.55	-1.49	-0.29	-0.1	0.86	0.89	0.73	0.65	0.76	0.4	0.71	-0.49	-0.55	0.000877565	1.87921e-06	0.010927	0.00103064	0.00341713	1.7162e-06	0.000504423	0.00136948	0.180817	0.761183	0.00224849	0.18894	0.0152474	0.0474953	0.00802482	4.73735e-16	0.571098	0.872463
SPNCRNA.2074	181628	182550	+	1	1.21	1.06	1.7	1.02	0.24	0.78	0.49	-0.06	-0.05	0.51	0.69	-0.03	0.29	0.27	-0.17	1.26	-0.35	-0.07	-0.05	0.02	-0.74	-0.48	0.44	0.89	2.65	1.68	3.07	6.16511e-05	0.000323063	1.54445e-07	0.000675964	0.563145	0.0137786	0.156499	0.908236	0.97651	0.304968	0.0483881	0.983469	0.537414	0.543023	0.688426	1.90359e-06	0.786828	0.958198
SPNCRNA.2075	182854	183296	+	1	1.02	-0.1	-1.4	0.11	-1.2	-0.54	-0.03	-2.31	-0.94	-0.66	0.05	-0.09	-1.82	-0.55	-1.34	-0.43	0.35	-0.25	1.88	1.98	2.31	2.08	2.26	-0.38	0.03	1.69	0.98	0.286609	0.930169	0.23317	0.923469	0.32457	0.644361	0.985545	0.0558375	0.541534	NA	0.978095	0.977665	NA	0.704023	0.246363	0.63517	NA	NA
SPAC13G6.06c	182976	186071	-	1	-3.08	-1.5	-1.43	-2	-1.71	-1.41	-1.6	-0.91	-0.78	-1.58	-2.01	-1.86	-1.7	-1.48	-0.99	-1.59	-1.46	-1.6	-1.92	-2.09	-2.48	-2.14	-2	-1.24	-1.16	-2.3	-2.04	4.60892e-18	4.38357e-05	9.52746e-05	5.42334e-08	6.22975e-07	0.000221305	2.97253e-05	0.0236631	0.164578	0.000133988	1.50171e-07	0.000131174	2.14617e-05	0.000211812	0.0152619	8.77432e-06	0.0157482	0.000170096
SPNCRNA.2076	184231	184518	+	1	1.6	0.57	1.11	1.74	0.59	0.79	-0.63	0.03	0.01	-0.51	0.04	-0.41	-0.04	0.64	0.26	1.1	-0.4	-0.28	1.58	2.46	1.92	1.61	1.82	1.33	0.02	1.81	0.67	0.187989	0.667327	0.401762	0.148466	0.728514	0.576997	0.692431	0.994384	1	NA	0.985941	0.847515	NA	0.719788	0.883444	0.328442	NA	NA
SPNCRNA.2077	186131	186389	+	1	2.18	1.62	0.52	0.94	0.7	1.56	1.66	0.09	1.03	-0.46	0.4	-0.43	-0.51	-0.4	-0.18	1.3	-0.42	-0.94	1.87	1.09	0.3	1.74	1.7	0.98	0.45	0.97	1.39	0.0587654	0.169562	0.713237	0.460174	0.670162	0.219038	0.198105	0.962769	NA	NA	NA	NA	NA	NA	0.92335	0.233608	NA	NA
SPAC13G6.07c	186844	187563	-	1	-1.03	-0.78	-0.96	-0.24	0.01	-0.22	-0.17	-0.41	-0.63	0.26	-0.25	0.48	0.27	0.17	-0.22	-1.44	-0.44	0.34	-0.21	-1.26	-1.62	-1.12	-0.32	-0.67	-1.85	-2.74	-2.31	2.16032e-05	0.00164846	7.60728e-05	0.369462	0.981234	0.462644	0.57377	0.136407	0.0826927	0.569635	0.458101	0.214288	0.437521	0.630919	0.49513	1.08772e-09	0.450061	0.517468
SPNCRNA.2078	187069	187361	+	1	-0.11	2.32	1.77	3.27	1.69	2.53	0.9	1.13	0.17	-1.08	-0.67	0.6	0.06	1.25	0.9	4.06	-0.25	-0.83	1.08	0.16	-0.1	-0.87	-0.41	-0.07	1.33	2.26	3.34	0.947532	0.0372235	0.15462	0.00272381	0.19663	0.0294952	0.523529	0.404613	0.948519	NA	0.712153	0.765331	NA	0.407647	0.531645	5.87452e-05	NA	NA
SPAC13G6.08	188377	189984	+	1	2.54	3.17	3.17	0.38	0.99	0.58	0.86	0.67	0.57	0.36	1.04	0.46	0.9	-0.27	0.55	2.62	1.12	0.38	2.88	2.24	-1.96	-0.51	3.27	1.86	6.95	9.7	7.73	2.10337e-20	1.0354e-31	3.94741e-31	0.222077	0.000471775	0.0707901	0.00601514	0.0343155	0.269246	0.484724	0.000989703	0.34483	0.00734582	0.514604	0.0975212	2.65223e-22	0.0216052	0.582013
SPNCRNA.619	188450	190474	-	1	0	-1.03	-0.2	-0.58	-0.23	-0.02	0	0.18	0.77	-0.82	-0.73	-0.39	0.8	0.21	-0.21	-0.07	-0.46	-0.64	0.73	0.25	-0.37	-0.53	-0.09	0.47	-1.45	-1	0.78	0.997501	4.14447e-08	0.342644	0.00295544	0.300443	0.943263	0.999879	0.436236	0.00401232	0.000129243	0.000396466	0.202253	9.67608e-05	0.416049	0.382878	0.737889	0.266938	0.00914356
SPAC13G6.09	190322	191291	+	1	0.39	-0.47	-0.37	-0.42	0.07	-0.21	0.01	0.09	-0.31	0.19	0.02	-0.23	-0.02	0.01	-0.16	-0.55	0.09	0.06	0.07	-0.24	-0.62	-0.77	0.19	0.2	0.03	-1.8	-2.15	0.0113711	0.00269778	0.02057	0.00840356	0.737814	0.229213	0.949962	0.649603	0.207053	0.479009	0.941337	0.362152	0.94387	0.965226	0.394377	0.000194504	0.886816	0.913268
SPAC13G6.10c	192296	193888	-	1	-1.04	-0.28	-0.49	-0.41	0.17	-0.06	-0.21	-0.75	-0.48	0.21	0.06	0.03	-0.07	0	-0.52	-0.5	0.38	0.02	-3.06	-2.67	-1.23	-1.65	-2.01	-0.36	-3.39	-2.07	-2.4	0.00011726	0.336835	0.0794466	0.153702	0.624455	0.868713	0.546379	0.0107549	0.261168	0.717839	0.889665	0.983469	0.893851	1	0.100414	0.0622552	0.603592	0.989934
SPAC13G6.11c	194119	195582	-	1	-1	-0.65	-0.87	-0.82	-0.15	-0.36	-0.16	-0.91	-1.89	-0.06	-0.71	-0.27	-0.05	-0.34	-0.91	-1.36	-0.3	-0.16	-0.92	-1.39	-0.62	-1.68	-0.99	-0.49	-0.7	-1.88	-2.22	3.27432e-21	1.10936e-09	1.12754e-15	2.2701e-14	0.232804	0.00144258	0.194251	2.16188e-17	5.79222e-37	0.815256	1.00826e-10	0.102054	0.765661	0.00503214	8.9758e-18	2.10682e-40	0.161005	0.488962
SPNCRNA.2079	194168	195747	+	1	1.84	1.39	1.48	1.18	0.74	1.56	1.05	1.13	0.33	0.19	0.56	0.97	1.19	1.26	0.8	2.19	0.23	0.32	3.23	3.77	1.89	2.98	1.61	1.98	0.65	1.78	2.48	4.62109e-12	2.20009e-07	2.24102e-07	2.19516e-05	0.00989801	1.04939e-08	0.000304718	8.35716e-05	0.575461	0.768634	0.0951453	0.0138092	7.97843e-05	1.56236e-05	0.0074742	1.00003e-17	0.826445	0.657516
SPNCRNA.2080	195848	196935	+	1	4.06	3.21	3.25	2.89	1.59	1.84	1.78	0.55	-0.07	0.95	1.74	3.25	1.8	-0.26	0.68	3.15	2.06	1.59	2.61	2.62	0.23	-0.38	1.1	0.66	-1.02	1.24	1.98	9.38187e-21	3.53439e-13	1.29541e-12	1.6076e-10	0.000822081	0.000131768	0.000301903	0.34956	0.972331	0.188187	0.00058327	3.28071e-09	0.000576453	0.751425	0.230065	3.18775e-13	0.00368871	0.00957655
SPAC13G6.12c	196090	198715	-	1	0.93	1.2	1.31	0.65	-0.07	0.24	-0.34	-0.38	0.13	0.21	0.71	0.37	0	0.16	0.07	1.47	0.26	-0.55	0.42	1.01	0.74	0.79	1.46	1.05	2.71	1.21	1.09	0.000318251	2.63444e-06	3.41709e-07	0.0159959	0.846053	0.428629	0.273746	0.210146	0.819025	0.700838	0.0166655	0.404946	1	0.672146	0.866925	4.13341e-09	0.758121	0.198483
SPNCRNA.2081	198061	198408	+	1	0.36	-0.39	-0.7	0.91	0.75	1.52	0.61	1.12	0	0.18	0.87	0.56	0.12	2.16	1.06	1.18	-0.13	0.88	-1.59	-2.4	-1.53	-0.74	-2.45	-0.13	-1.8	-1.18	1.57	0.729399	0.703856	0.55705	0.318563	0.484773	0.0913455	0.567135	0.24658	1	NA	0.43913	0.726864	NA	0.0204291	0.286334	0.13548	NA	NA
SPAC13G6.13	198884	199231	+	1	2.08	1.02	1.37	1.2	-0.26	0.01	1.05	0.79	-0.46	-0.1	-1.17	0.9	-0.95	1.1	-0.16	1.91	0.53	-0.72	-1.42	-0.92	-1.37	-1.41	-0.45	-0.24	-0.93	-0.24	2.82	0.0795499	0.418089	0.288072	0.341817	0.896132	0.99882	0.460308	0.590244	0.819726	NA	0.484626	0.619037	NA	0.489802	0.936448	0.0853077	NA	NA
SPNCRNA.620	199874	200587	-	1	0.24	0.92	0.63	1.33	0.61	1.76	1.12	0.65	-0.53	0.14	0.29	-0.9	-0.25	-0.64	0.25	2.17	-0.21	-0.9	0.86	0.62	1.28	1.55	2.24	-1.93	1.64	3.29	4.06	0.751896	0.130475	0.411759	0.0239427	0.403402	0.00262235	0.078884	0.359009	0.729976	0.93446	0.751719	0.462029	0.808979	0.486728	0.764458	2.91524e-05	0.942337	0.600207
SPAC13G6.14	200235	200867	+	1	-0.45	-1.09	-0.92	-0.65	-0.5	-0.47	-0.73	-0.72	-0.04	-0.33	-0.71	-0.03	-0.57	-0.17	-0.5	-0.65	-0.07	0.06	-1.33	-1.31	0.26	-0.51	-0.37	0.12	-1.53	-1.18	-1.2	0.0181297	3.99658e-09	1.35994e-06	0.000666695	0.00898294	0.01874	0.000226985	0.000226623	0.940422	0.248457	0.000578649	0.966838	0.00907786	0.510752	0.0148584	0.000341158	0.937532	0.935717
SPNCRNA.2082	201314	201613	-	1	4.87	6.29	6.51	4.61	2.74	3.4	3.16	2.72	2.51	0.62	3.21	3.83	2.54	1.71	1.83	5.99	1.83	0	1.97	3.3	2.03	3.02	1.88	1.19	1.93	5.36	5.88	8.97288e-07	7.25858e-11	2.01815e-11	5.20485e-06	0.0166299	0.00153803	0.00445576	0.0176694	0.089208	0.82752	0.00518659	0.00202392	0.0515651	0.225859	0.140631	2.75992e-10	0.430006	1
SPAC13G6.15c	202487	202978	-	1	-0.3	0.41	0.75	-0.55	-0.23	-0.49	-0.41	0.1	0.86	-0.22	-0.12	0.18	0.26	0.18	0.14	-0.04	-0.13	0.11	-1.58	-1.27	0.41	-0.37	-0.27	-1.08	-0.68	0.61	-0.23	0.18559	0.0566241	0.000406056	0.0112149	0.357464	0.0330278	0.0830382	0.709522	0.00333825	0.585693	0.701026	0.642196	0.375596	0.545315	0.616806	0.866096	0.881393	0.883002
SPNCRNA.2083	202693	203055	+	1	4.33	2.99	2.66	2.77	1.81	1.97	2.21	1.28	1.45	0.95	0.97	2.94	0.9	2.33	1.04	3.62	0	0.41	2.59	5.02	0.73	1.84	1.5	1.42	0.11	1.2	3.66	1.07601e-06	0.00121155	0.0105435	0.00366388	0.100754	0.0583114	0.0334509	0.275808	0.348882	0.642748	0.477331	0.0130313	0.554968	0.0364252	0.391562	2.75969e-05	1	0.919219
SPNCRNA.621	203597	204322	-	1	1.22	0.54	0.66	0.75	0.27	0.23	0.1	0.12	-0.44	0.09	0.51	0.36	0.41	-0.23	0.17	0.62	0.3	0.14	2.48	2.37	1.71	1.51	1.45	0.37	-0.16	-0.78	-0.51	1.47347e-05	0.0665639	0.03008	0.0115948	0.444872	0.515411	0.79997	0.757007	0.415357	0.903012	0.143572	0.477688	0.287813	0.574191	0.664013	0.0263213	0.734009	0.888414
SPNCRNA.2084	203879	204087	+	1	0.49	1.12	1.44	0.59	-1.22	0.26	-0.47	-0.66	1.03	-0.26	0.85	0.37	0.35	0.13	-0.56	1.97	0.97	0.73	-0.48	0.74	1.76	-0.46	0.38	0.63	4.07	4.59	2.47	0.697112	0.297899	0.21841	0.615366	0.413836	0.850488	0.748534	0.653422	0.538033	NA	0.54815	0.859838	NA	0.950334	0.703795	0.0312376	NA	NA
SPNCRNA.2085	204627	204910	-	1	0.84	2.33	2.09	0.48	0.02	2.19	1.37	2.6	2.15	-0.66	-0.23	0.09	0.81	0.01	1.15	2.17	0.95	-0.42	1.9	1.55	0.25	0.76	1.37	0.9	2.13	2.16	1.95	0.542966	0.0557796	0.104927	0.737305	0.996596	0.0941271	0.337326	0.0437372	NA	NA	NA	NA	NA	NA	0.44943	0.056717	NA	NA
SPNCRNA.2086	205059	206194	-	1	3.74	3.21	3.82	3.93	1.6	2.75	2.79	3.48	2.23	-0.22	1.84	2.84	1.64	1.08	2.07	4.79	1.92	0.19	2.9	3.13	0.37	0.72	2.48	1.44	1.53	2.46	4.42	1.08751e-07	6.32824e-06	1.78017e-07	2.88162e-08	0.0578261	0.000249951	0.000255983	2.15156e-06	0.0424573	0.928504	0.0331497	0.00198594	0.0833951	0.293646	0.00922534	1.02804e-12	0.172432	0.957471
SPAC24B11.05	205213	205893	+	1	-0.88	-0.5	-0.23	-0.6	-0.28	0.02	-0.29	-0.92	-0.11	-0.59	-0.72	-0.54	0.13	-0.98	-1.11	-0.2	-0.63	0.15	0.04	0.41	1.38	1.19	-0.53	-0.19	2.35	3.82	1.44	0.00212056	0.0918441	0.474411	0.0447031	0.415288	0.951804	0.398621	0.00242946	0.872568	0.150749	0.0289549	0.233739	0.783361	0.00197337	0.000234488	0.486091	0.320023	0.878418
SPNCRNA.622	206775	209401	+	1	0.92	-0.06	-0.37	0.34	-0.04	0.07	-0.03	0.42	-0.43	-0.02	0.07	-0.46	-0.37	0.68	0.53	0.64	0.01	-0.25	3.96	2.66	2.87	3.69	2.46	0.99	1.07	1.06	0.78	7.83426e-05	0.816003	0.155036	0.179235	0.914335	0.814041	0.935727	0.104136	0.294522	0.988519	0.855081	0.230013	0.233402	0.0104315	0.0442962	0.00461822	1	0.691713
SPAC24B11.06c	206864	207913	-	1	-0.16	-0.21	-0.54	-0.19	0.41	0.42	0.22	0.67	-0.34	0.05	0.23	0.2	0.5	-0.49	0.79	-0.13	0.4	0.25	-1.39	-0.8	0.47	-0.52	-0.96	-1.1	-0.2	-1.51	-1.61	0.437201	0.29677	0.00565986	0.365203	0.0402876	0.0444363	0.343452	0.000950191	0.278104	0.913397	0.367725	0.55845	0.029891	0.0275371	8.12847e-05	0.491093	0.358053	0.568604
SPAC24B11.07c	209346	211031	-	1	-0.73	0.11	0.33	-0.67	0.29	0.2	-0.08	-0.05	1.08	0.12	0.22	-0.22	0.54	-0.07	0.15	-0.21	0.7	-0.05	-1.51	-0.84	-0.78	-0.64	-0.6	0.13	-0.14	0.26	-0.45	0.0232153	0.756279	0.324235	0.0409915	0.448831	0.610952	0.859282	0.924283	0.0144991	0.88201	0.629537	0.722003	0.195007	0.883558	0.734244	0.52397	0.307382	0.967409
SPAC24B11.08c	212034	213206	-	1	-0.79	0.2	-0.31	-0.09	0.13	0.01	-0.19	-0.26	-0.26	0.2	-0.22	0.51	0.43	0.18	0.05	-0.44	0.16	0.12	-2.05	-1.97	-0.49	-0.76	-1.05	0.03	0.56	-1.25	-1.15	0.000185124	0.394321	0.173051	0.709988	0.621976	0.980781	0.46773	0.302041	0.479529	0.646751	0.455175	0.111244	0.110337	0.539148	0.879137	0.0359284	0.831088	0.856602
SPNCRNA.623	213527	215928	-	1	1.38	0.9	0.74	1.53	0.34	0.17	0.15	0.52	-0.62	0.21	0.26	1.82	-0.07	1.22	0.13	0.84	0.42	-0.12	1.54	1.41	1.04	2.03	1.41	0.42	0.88	0.68	0.41	4.29591e-07	0.00127834	0.00906866	3.73872e-08	0.299695	0.630428	0.677578	0.0935318	0.162547	0.718881	0.507278	4.22741e-07	0.883507	4.32563e-05	0.742316	0.00190686	0.564686	0.914871
SPNCRNA.142	213841	214818	+	1	-1.33	1.13	2.44	0.52	-0.07	-0.07	-0.01	-0.36	2	0.64	-0.31	-1.27	-0.08	1.86	0.03	0.26	0.03	0.31	0.2	-0.15	1.57	1.73	-0.29	-0.16	0.74	0.69	0.93	0.00613188	0.0155428	4.53913e-08	0.29297	0.927249	0.917614	0.994339	0.532427	0.00103202	0.419183	0.645515	0.0731922	0.933121	0.000150436	0.972037	0.586466	0.997824	0.820867
SPNCRNA.2087	216146	216383	-	1	3.47	2.78	2.29	4.3	3.26	3.6	3.41	1.56	0	1.81	2.54	2.99	0	0	1.14	3.63	0	0	4.32	3.37	0.9	0.87	2.25	2.04	0	0.82	3.9	0.0020131	0.0155104	0.0734414	9.64138e-05	0.00609025	0.00175368	0.00411045	0.259581	1	NA	0.0561299	0.0357919	NA	1	0.443987	0.000535974	NA	NA
SPAC24B11.09	216483	216839	+	1	-0.36	0.35	0.97	-0.48	0.27	-0.11	-0.04	-0.38	1.67	-0.3	0.33	-0.2	0.69	-0.44	-0.11	0.21	0.3	0.22	-1.79	-0.3	1.21	0.71	0.52	-0.05	0.14	1.51	-0.03	0.363011	0.367857	0.0080266	0.219513	0.550205	0.823235	0.935655	0.375774	0.000545192	0.695452	0.508001	0.787507	0.13545	0.356642	0.836354	0.577427	0.806395	0.846492
SPNCRNA.2088	216537	216738	-	1	0.76	1.34	1.28	2.78	1.52	2.43	2	0.54	0.23	0.72	1.34	-0.23	0.38	1.07	-0.57	2.57	1.24	0.33	1.53	2.18	-0.14	-0.2	2.08	0.24	0.8	0.27	2.11	0.5425	0.229103	0.307846	0.00697439	0.224289	0.0249077	0.0803426	0.715216	0.924151	NA	0.322861	0.926238	NA	0.464453	0.716252	0.00699597	NA	NA
SPNCRNA.2089	218106	218644	+	1	1.49	3.63	4.64	2.31	1.1	2.09	1.64	2.22	1.6	0.07	0.73	1.36	1.04	0.86	0.54	4.22	0.9	-0.01	1.77	1.14	-0.61	-0.64	2.7	1.37	6.27	5.16	5.34	0.15843	6.21957e-05	3.20918e-07	0.0182176	0.378451	0.0423082	0.132692	0.0322001	0.287058	0.993735	0.613864	0.361842	0.469591	0.544237	0.692802	1.03861e-06	0.76009	1
SPAC24B11.10c	218657	221455	-	1	-0.15	0.27	0.6	-0.5	0.18	0.26	0.12	-0.01	0.91	-0.36	-0.04	-0.52	0.28	-0.23	0.23	0.45	0	-0.45	-1.71	-1.19	-0.78	-0.84	-1.34	-0.39	-1.23	-0.73	-0.6	0.576123	0.287727	0.0125356	0.0432841	0.549174	0.351411	0.696009	0.987478	0.00565221	0.362188	0.91138	0.148693	0.392172	0.47148	0.451127	0.054082	1	0.272039
SPNCRNA.2090	218777	218981	+	1	-0.35	2.33	2.99	1.47	0.06	2.12	1.91	2.07	0.66	0.57	0.62	1.09	0.51	0.66	1.23	3.78	0.21	0.36	-0.44	0.12	-0.39	0.3	1.26	0.41	6.82	5.79	6.12	0.814105	0.0336154	0.00938905	0.22083	0.9833	0.0722966	0.12052	0.0894053	0.736562	0.844529	0.719906	0.535589	0.792285	0.710021	0.364281	0.00010671	0.967773	0.938394
SPNCRNA.2091	219134	220891	+	1	1.68	4.29	4.96	4.2	2.35	3.6	3.99	3.89	3.37	-0.16	1.37	1.78	0.88	1.14	2.23	5.4	1.61	0.42	0.16	1.63	-0.34	2.75	3.26	1.89	8.69	8.88	8.68	0.0252483	1.00673e-11	8.37046e-15	6.22151e-11	0.000953954	4.35451e-08	1.22067e-09	3.57948e-09	9.50873e-05	0.946205	0.109628	0.0763248	0.404823	0.2255	0.00176372	7.85929e-19	0.275371	0.885109
SPNCRNA.2092	221128	221628	+	1	3.01	3.46	3.84	3.55	2.38	3.67	2.62	2.8	3.85	1.19	1.42	1.47	2.2	2.03	2.68	5.31	1.14	-0.82	0.85	2.02	1.75	2.12	2.61	2.68	8.17	8.35	8.01	4.97042e-05	1.19276e-06	3.5089e-07	8.59106e-07	0.00297722	3.88825e-07	0.000850421	0.000307486	1.882e-05	0.388849	0.139441	0.227271	0.0141675	0.0232171	0.000471872	1.53287e-15	0.592018	0.797551
SPAC24B11.11c	222029	223852	-	1	-0.36	-0.23	-0.09	-0.36	-0.07	-0.37	-0.02	-0.63	-0.13	0.01	-0.35	-0.38	-0.51	-0.26	-0.56	-0.19	-0.3	0.08	-0.88	-0.67	-1.32	-1.26	-2.09	-0.89	0	-1.04	-1.49	0.0423292	0.221049	0.648065	0.0506967	0.777305	0.0523104	0.927718	0.00058309	0.694506	0.995081	0.0940701	0.159272	0.0127197	0.248956	0.00293179	0.274583	0.487173	0.901629
SPNCRNA.2093	223038	223673	+	1	0.7	2	0.7	1.61	0.2	1.42	1.28	0.51	0.45	-0.41	1.13	-0.3	-0.48	0.29	-0.1	1.86	1.54	-0.04	1.57	1.38	-0.05	1.68	-1.08	1.22	-0.38	1.76	4.24	0.44831	0.00702957	0.507895	0.0381505	0.874513	0.0842583	0.134259	0.626498	0.800496	0.850693	0.235	0.878375	0.739923	0.82032	0.94191	0.00660425	0.347332	0.995382
SPNCRNA.2094	223869	224162	+	1	4.03	4.08	4.24	2.12	0.75	0.64	0.94	0.12	0.78	0.96	0.17	1.69	0.78	1.08	0.96	4.09	-0.65	-0.48	1.53	2.38	0.6	1.04	1.74	1.92	0.93	1.24	3.21	2.08121e-08	1.11389e-08	9.2196e-09	0.00725413	0.477508	0.522873	0.325276	0.927613	0.629797	0.518477	0.902978	0.13588	0.522531	0.311716	0.316145	3.90211e-09	0.83631	0.890464
SPAC24B11.12c	224396	228683	-	1	-1.2	-0.02	0.37	-0.17	0.06	0.16	-0.03	-0.62	0.9	0.03	-0.29	0.09	-0.08	-0.2	-0.21	0.45	-0.09	0.1	-0.5	-0.36	0.92	0.86	-0.34	-0.07	1.08	0.95	0.85	5.63098e-09	0.939345	0.093414	0.475016	0.847721	0.529602	0.919814	0.00615864	0.00182709	0.969887	0.285368	0.843309	0.82496	0.497722	0.444711	0.028188	0.922444	0.900652
SPNCRNA.2095	227711	227954	+	1	2.18	2.49	2.85	2.05	1.82	3.56	2.33	1.63	0	1.16	0.85	0	0.6	1.92	1.66	4.09	0	0	0	1.2	0.89	2.19	1.86	0.97	0.65	4.69	5.74	0.0753317	0.0331432	0.0216591	0.094405	0.192264	0.00200043	0.0679924	0.23664	1	NA	0.632696	1	NA	0.195104	0.226229	8.01381e-05	NA	NA
SPNCRNA.2096	228497	229072	+	1	3.22	2.7	1.63	2.51	1.44	2.96	2.13	1.83	0.6	0.83	0.41	2.31	1.32	2.05	0.81	3.42	1.34	0.8	0.75	-0.33	-0.01	-0.33	1.44	0.46	-0.31	0.52	3.67	1.02149e-05	0.000258727	0.0724538	0.000947686	0.102601	8.7769e-05	0.00863306	0.0290545	0.725739	0.592304	0.737648	0.0206904	0.198849	0.019086	0.407681	7.84257e-07	0.458685	0.726344
SPNCRNA.624	229270	230855	-	1	0.57	-0.04	0.33	-0.3	0.02	0.02	0.01	0.93	1.02	-0.51	0.19	-0.82	0.39	1	0.7	0.52	0.3	-0.2	1.03	0.96	-0.25	0.67	-0.47	1.91	0.86	0.59	-0.17	0.00942514	0.868849	0.166839	0.203409	0.952578	0.938064	0.968358	3.44372e-05	0.000793559	0.0952919	0.530549	0.0122943	0.163395	1.3923e-05	0.00250795	0.0142347	0.622231	0.747418
SPAC24B11.14	230545	231136	+	1	-0.6	0.07	0.06	-0.65	0.01	0.32	0.09	1.07	1.17	0.26	-0.3	-0.52	0.47	0.84	0.89	-0.12	0.73	-0.26	-1.69	-1.7	-3.57	-3.96	-1.6	1.54	-0.66	-0.79	-1.18	0.138927	0.872177	0.908141	0.102125	0.989736	0.46976	0.858255	0.00639839	0.030606	0.7444	0.570801	0.43124	0.351349	0.0525184	0.0281737	0.760685	0.389748	0.819319
SPNCRNA.2097	231166	232569	-	1	1.12	2.38	2.35	0.89	1.8	2.98	2.22	1.16	0.62	0.09	1.11	0.54	-0.25	1.78	0.39	2.56	0.1	-0.26	6.02	6.25	-0.34	1.68	3.05	0.27	-0.55	0.45	3.21	0.0643449	1.05633e-05	5.36371e-05	0.14332	0.00148987	3.84975e-08	0.000106006	0.0653055	0.609138	0.960996	0.0992748	0.617992	0.80743	0.00437872	0.610758	7.44584e-07	0.978394	0.916751
SPAC24B11.13	231655	232665	+	1	-1.5	-1.39	-1.73	-0.56	-0.02	-0.13	-0.22	-0.61	0.02	-0.04	-0.28	-0.14	-0.43	-0.09	-0.18	-1.31	0.11	-0.01	-1.35	-1.59	-0.17	-1.12	-0.24	-1.64	-3.88	-1.96	-1.76	2.22441e-11	7.67052e-10	1.03339e-14	0.0190244	0.970952	0.65394	0.424955	0.0141633	0.981946	0.95061	0.359933	0.765699	0.151939	0.786393	0.54868	3.15734e-09	0.909342	0.996869
SPAC806.02c	233231	235106	-	1	-0.09	-0.15	-0.1	0.01	0.06	-0.01	-0.06	0	0.43	0.16	0.01	0.29	0.39	0.29	-0.03	0.03	0.23	0.24	-0.55	-0.56	-0.57	-0.7	-1.04	-1.24	-0.39	-0.87	-0.71	0.592307	0.378127	0.554436	0.947888	0.793896	0.973887	0.792949	1	0.0641615	0.605094	0.980967	0.241337	0.0391292	0.127406	0.916025	0.856716	0.589043	0.456381
SPNCRNA.625	235280	237141	+	1	1.86	0.62	0.39	1.21	0.89	0.8	1.13	1.09	0.19	0.01	0.66	0.64	0.45	0.25	0.66	1.39	0.32	0.43	2.25	2.28	1.86	1.63	0.43	0.46	0.25	0.09	0.62	2.265e-14	0.0170409	0.187151	1.94154e-06	0.000364445	0.00277406	1.68916e-05	3.41881e-05	0.748007	0.995081	0.0231405	0.100636	0.175921	0.474582	0.0186642	6.88022e-09	0.670854	0.397454
SPAC806.03c	235653	236015	-	1	-1.03	-0.63	-1.16	-0.17	0.22	-0.22	0.03	-0.19	-1.15	0.15	-0.37	0.27	0.21	0.09	-0.25	-1.52	0.22	0.29	0	-0.53	-3.09	-2.02	-0.09	-0.53	-2.45	-2.83	-2.11	4.04702e-09	0.000454909	3.70086e-11	0.396248	0.288873	0.28623	0.924575	0.359108	9.51927e-07	0.676109	0.0886516	0.36547	0.41842	0.749811	0.240194	1.2353e-18	0.677124	0.395309
SPNCRNA.143	236819	236928	+	1	2.93	1.51	1.1	1.61	0.89	0.8	0.91	0.62	-0.25	-0.25	1	1.04	0.64	-0.23	0.52	2.71	0.64	0.87	1.19	1.4	0.13	0.36	0.84	-0.82	-1.07	0.95	2.71	0.000717109	0.107256	0.328179	0.0870702	0.451017	0.46762	0.41719	0.611679	0.91194	NA	0.413943	0.487335	NA	0.888862	0.675693	0.000864266	NA	NA
SPNCRNA.03	237074	237848	-	1	-1.04	-1.07	-0.7	0.08	0.5	0	0.43	-1.24	-0.46	0.04	-0.18	-0.67	-0.95	-0.88	-0.77	-1.76	-0.55	0.01	-0.04	0.08	-2.32	-1.52	0.82	-1.67	-3.97	-3.01	-2.84	0.00106424	0.000759054	0.0317425	0.839396	0.151965	1	0.2489	0.000173745	0.374158	0.969856	0.711837	0.170724	0.0107164	0.0150793	0.0293216	9.88806e-09	0.469702	0.997543
SPAC806.11	237212	237430	-	1	-1.22	-0.97	-0.57	0.25	0.73	0.31	0.79	-0.99	-0.36	0.22	-0.06	-1.02	-0.75	-0.84	-0.67	-1.66	-0.65	0.06	0.09	0.28	-2.25	-1.49	1.1	-1.43	-3.57	-2.82	-2.57	0.00183867	0.0148126	0.161984	0.576564	0.0838676	0.516345	0.0711353	0.0194707	0.61651	0.810626	0.920663	0.0749673	0.131654	0.073189	0.14215	1.11774e-05	0.48922	0.97285
SPNCRNA.626	237820	239427	-	1	-0.1	-0.46	-0.22	-0.04	-0.4	-0.84	-0.7	-1.71	-0.77	-0.35	-0.46	0.67	-1.6	-0.77	-1.14	-0.81	-0.75	-0.18	0.9	0.76	-1.59	-0.72	0.21	-0.74	-1.53	-1.42	-1.67	0.720824	0.060788	0.387931	0.894205	0.121181	0.000612864	0.00576682	7.52115e-13	0.0260705	0.377619	0.108746	0.0529866	7.53596e-11	0.00334128	2.98199e-06	0.000410795	0.0865029	0.803633
SPNCRNA.627	237903	238881	+	1	1.46	0.41	1.68	1.41	-0.35	-0.1	-0.76	0.12	1.57	-0.16	-0.05	0.71	1.87	0.45	0.04	1.37	0.48	-0.56	3.12	2.66	0.82	1.63	1.16	0.11	1.96	1.93	2.04	2.22108e-05	0.285119	3.74335e-06	4.55244e-05	0.444872	0.828803	0.0773791	0.804385	0.0020326	0.864351	0.931122	0.208102	1.69962e-07	0.335878	0.946968	2.22078e-05	0.638399	0.512123
SPNCRNA.144	238509	238898	+	1	1.54	0.51	1.88	1.51	-0.38	-0.04	-1.05	0.22	1.79	-0.21	-0.26	0.72	2.04	0.21	0.05	1.43	0.48	-0.51	3.37	2.9	1	1.8	1.11	0.19	2.11	2.17	2.25	0.000199316	0.258591	1.03463e-05	0.000292303	0.48676	0.942331	0.0404682	0.696539	0.00223986	0.844972	0.681649	0.290487	2.56434e-06	0.745137	0.938324	0.000228803	0.706235	0.673356
SPNCRNA.628	238998	240617	+	1	0.87	0.19	0.06	0.21	-1.01	-1.37	-1.18	-0.81	-0.84	0	-0.56	0.22	-0.4	-0.64	-0.31	0.18	-0.72	-0.52	1.4	0.26	-2.31	-2.76	1.43	-0.79	-1.36	-0.58	-0.75	0.000475864	0.476603	0.866439	0.449156	3.55094e-05	1.61929e-07	8.93204e-06	0.00281932	0.0473918	1	0.0605799	0.646635	0.23709	0.0299205	0.308215	0.465725	0.160968	0.219648
SPNCRNA.145	239730	240571	+	1	0.54	-0.04	-0.21	-0.12	-1.09	-1.52	-1.27	-0.97	-0.95	-0.02	-0.7	-0.01	-0.47	-0.81	-0.37	-0.1	-0.75	-0.6	1.41	-0.06	-2.55	-3.88	1.38	-0.99	-3.2	-2.3	-1.91	0.0503089	0.898261	0.500667	0.707494	3.12229e-05	6.96723e-08	9.80852e-06	0.00090508	0.0364597	0.988519	0.0256123	1	0.183191	0.00945087	0.250673	0.73296	0.181877	0.170329
SPNCRNA.2098	240067	240535	-	1	1.01	0.13	-0.48	1.57	0.26	0.53	1.17	1.93	0.27	0.18	0.34	0.04	0.93	0.38	1.13	1.61	-0.47	0.84	1	1.32	-0.17	1.59	0.39	0.27	1.69	4	3.84	0.0592153	0.834341	0.54268	0.00186904	0.721491	0.376983	0.0335507	0.000143429	0.845375	0.893647	0.655739	0.988867	0.154537	0.616118	0.0377923	0.000480653	0.82374	0.416352
SPNCRNA.2099	240928	241729	+	1	2.88	3.05	3.19	1.09	0.06	0.28	0.45	1.24	0.66	-0.48	0.79	1.6	-0.69	0.27	0.39	3.02	-0.03	-0.85	3.45	3.14	-1.24	0	1.9	0.37	3.69	2.5	2.66	8.93534e-13	1.05e-14	1.54899e-14	0.0158425	0.943812	0.619227	0.407056	0.00839759	0.493103	0.636494	0.13659	0.006325	0.331128	0.699866	0.492302	4.02946e-15	0.999161	0.470145
SPAC806.04c	241426	242941	-	1	-1.11	-0.63	-1.14	-0.61	-0.6	-0.75	-0.75	-0.52	-0.93	-0.5	-0.74	-0.45	-0.54	-0.21	-0.49	-1.08	-0.62	-0.18	0.07	-0.44	0.01	-0.13	-0.65	-0.78	-0.35	-1.9	-2	1.03268e-16	3.63965e-06	3.27684e-17	9.67653e-06	2.22868e-06	5.65641e-08	8.86561e-08	0.00030663	3.59714e-07	0.0018358	2.27875e-07	0.0248727	0.000395601	0.223656	0.000771942	1.13243e-16	0.00513571	0.569997
SPNCRNA.2100	241865	243810	+	1	3.04	2.5	2.59	1.32	0.09	0.5	0.57	0.61	0.49	0.27	0.38	1.95	-0.04	0.49	0.2	2.84	0.69	0.08	1.43	1.58	0.01	0.92	0.92	0.95	0.97	4.26	4.44	1.66394e-21	6.62731e-15	6.44627e-14	0.000182976	0.871657	0.222021	0.16179	0.137303	0.557793	0.742605	0.433017	6.54775e-06	0.961871	0.308136	0.67241	4.58423e-20	0.439501	0.959065
SPNCRNA.2101	243236	243778	-	1	3.36	2.29	1.8	2.22	-0.07	0.14	0.46	0.51	-0.1	0.35	0.68	2.35	0.38	0.1	0.17	2.96	0.06	-0.05	1.73	1.42	1.29	1.31	1.22	0.74	0.51	1.42	2.42	7.15943e-14	6.40014e-07	0.00042126	2.33349e-06	0.934028	0.827827	0.446437	0.390816	0.952633	0.749022	0.269921	8.3645e-05	0.616865	0.910536	0.811364	1.80034e-11	0.987879	0.988185
SPAC806.05	244731	245108	+	1	-0.1	-0.04	0.22	-0.21	0.03	-0.1	0.06	-0.12	-0.14	-0.01	0.23	-0.94	-0.11	0.48	-0.08	-0.22	0.11	0.04	-0.78	-0.63	-0.59	-0.59	-0.54	0.96	-0.9	-1.36	-1.17	0.70065	0.873718	0.394323	0.398821	0.945877	0.718247	0.845466	0.674785	0.779366	0.99523	0.446746	0.00477741	0.776483	0.0727009	0.798491	0.327778	0.913134	0.964321
SPAC806.06c	245304	246410	-	1	-0.6	-0.26	-0.6	-0.37	-0.21	-0.25	-0.32	-0.2	0.01	-0.14	-0.23	0.05	-0.09	0.19	-0.1	-0.34	-0.09	-0.02	-0.42	-0.6	-0.52	-0.22	-0.13	-0.46	0.6	-0.55	-0.64	0.00450038	0.247264	0.00516971	0.0993513	0.408249	0.304	0.183519	0.43579	1	0.758394	0.424845	0.925294	0.796092	0.49794	0.737565	0.098522	0.917355	0.983172
SPNCRNA.629	247720	248448	-	1	1.56	1.61	1.71	1.44	0.79	1.07	1.14	0.57	0.7	0.72	0.49	1.31	0.36	1.22	0.45	1.97	0.99	0.54	0.78	2.26	-2.22	-2.14	-0.16	0.37	1.87	5.43	5.63	9.53055e-07	2.22386e-07	4.86754e-07	6.68442e-06	0.021019	0.00144056	0.000780548	0.125089	0.261733	0.11837	0.233664	0.0030013	0.452198	0.000504316	0.241902	2.22133e-11	0.106105	0.430566
SPAC806.07	247928	248383	+	1	-0.26	-0.19	-0.03	-0.43	0.02	-0.12	-0.37	-0.02	0.15	-0.24	-0.33	-0.11	-0.32	-0.17	-0.13	-0.33	-0.37	0.02	-0.55	-0.56	-1.56	-1.29	-1.14	-0.23	2.3	3.26	2.44	0.26662	0.430327	0.916809	0.0657359	0.971768	0.654109	0.13813	0.964565	0.727538	0.553749	0.247164	0.823965	0.292843	0.587209	0.673792	0.132474	0.496998	0.989934
SPNCRNA.2102	248643	248890	+	1	1.24	2.46	2.78	1.46	1.12	2.71	0.9	0.61	1.65	0.77	0.93	2.66	1.71	2.4	0.68	2.27	0.77	1.63	2.35	1.41	-1.05	-0.35	0.51	-0.01	0.57	3.45	3.18	0.155308	0.00143535	0.000691843	0.0809938	0.242544	0.000616459	0.355039	0.562867	0.188665	0.646641	0.38199	0.00716745	0.0825116	0.00562215	0.508863	0.00194387	0.760119	0.229834
SPAC806.08c	248680	250770	-	1	0.46	-0.07	-0.12	0.06	0.03	-0.1	0.03	-0.32	-0.29	0.28	0.32	-0.26	-0.31	0.12	-0.09	-0.02	0.2	0.05	-0.34	-0.39	-1	-0.87	-0.39	0.16	0.8	-0.3	-0.26	0.00394857	0.692192	0.491344	0.745872	0.890211	0.619974	0.896571	0.0678831	0.289265	0.245037	0.0922585	0.331264	0.121521	0.58684	0.663091	0.886005	0.65315	0.931994
SPNCRNA.2103	250321	250975	+	1	2.85	1.77	1.58	0.67	0.44	0.53	0.81	0.35	0.42	0.29	1.06	0.93	0.55	0.36	0.24	1.9	0.61	0.11	-0.09	0.34	-0.01	0.38	-0.53	1.16	-0.35	2.59	3.02	5.32817e-11	8.30248e-05	0.00179068	0.180459	0.458174	0.334772	0.123571	0.563355	0.706969	0.793163	0.0487526	0.205889	0.413087	0.607708	0.712709	7.57701e-06	0.657797	0.957471
SPAC1639.01c	251726	253714	-	1	-1.35	-0.01	0.03	-0.13	0.07	-0.01	-0.2	-0.43	0.04	0.37	0.12	-0.47	-0.03	-0.18	0.07	-0.63	0.14	0.1	-1.9	-1.44	0.01	-0.72	0.4	-0.33	0.77	2.77	0.44	9.35451e-06	0.97845	0.951684	0.721946	0.874917	0.982642	0.604992	0.227654	0.96645	0.500844	0.814239	0.355269	0.960035	0.692264	0.883389	0.0375107	0.915089	0.931994
SPNCRNA.630	253719	255964	+	1	0.8	-0.36	-0.2	0.71	0.63	1.19	0.42	0.23	-0.5	-0.04	0.14	1.09	-0.66	1.01	0.22	0.46	0.46	0.17	1.25	0.47	0.12	0.61	2.02	1.32	0.79	1.54	1.36	0.00592802	0.25017	0.560027	0.0178335	0.0378981	4.87787e-05	0.211729	0.52611	0.346196	0.972226	0.749814	0.0061632	0.0724157	0.00147849	0.565838	0.104336	0.536694	0.856992
SPNCRNA.2104	254854	255271	-	1	-1.58	-0.3	-0.61	-0.6	-1.66	-1.66	-1.62	-0.5	0.21	-1.68	-1.14	-2.31	-2.38	0.19	-0.78	-1.03	-1.03	-2.02	-2.04	-3.29	-0.46	-3.1	0.41	0.69	1.39	2.52	1.19	0.0956895	0.736928	0.555581	0.503764	0.0825419	0.0800218	0.093147	0.623073	0.914913	0.202561	0.273487	0.0632132	0.036265	0.877987	0.425904	0.17052	0.646406	0.190308
SPAC1639.02c	256030	259461	-	1	0.19	0.12	0.22	0.26	-0.21	-0.17	-0.36	-0.96	-0.37	0.21	-0.29	0.43	-0.44	-0.09	-0.58	0.27	-0.06	0.05	1.16	1.31	0.81	1.16	0.05	-0.55	-0.22	0.52	0.58	0.278204	0.525493	0.218536	0.140507	0.261253	0.397786	0.0480224	9.57494e-09	0.150729	0.482576	0.152234	0.0849394	0.0273478	0.72975	0.00107603	0.092255	0.938723	0.933163
SPNCRNA.631	256086	257001	+	1	-0.03	1.62	1.34	2.29	0.45	1.28	0.35	0.82	0.4	1.34	1.27	1.96	0.1	-0.32	0.43	1.5	0.19	0.82	-1.26	0.68	2.67	1.68	2.08	0.21	1.46	2.63	3.85	0.987163	0.0728792	0.184025	0.0099332	0.730452	0.198453	0.772156	0.451484	0.83399	0.357993	0.25359	0.102331	0.963297	0.825662	0.732088	0.0736033	0.963322	0.751271
SPNCRNA.2105	259191	259431	+	1	5.47	4.23	4.8	2.4	1.84	2.26	1.9	1.35	1.16	1.66	1.18	5.01	-0.6	1.31	1.21	4.78	1.58	0.59	2.1	2.6	1.36	1.04	3.1	0.9	2.18	1.34	2.39	1.81937e-16	4.02149e-10	1.88272e-12	0.0010165	0.0187329	0.00260822	0.0157282	0.108787	0.381149	0.107487	0.201414	1.97717e-10	0.653752	0.16027	0.156502	3.7225e-13	0.305268	0.807847
SPAC1F5.11c	259719	270747	+	1	-0.21	0.48	1.43	0.27	0.29	0.37	0.21	0.41	1.45	0.16	0.26	-0.64	0.49	-0.15	0.53	0.96	0.31	0.17	-1.13	-0.6	0.17	0.48	-0.77	-0.82	-0.03	-0.02	-0.3	0.516276	0.107963	3.76675e-07	0.384023	0.395896	0.257066	0.559094	0.214699	0.000136974	0.807272	0.525487	0.145729	0.193771	0.726896	0.114804	0.000549971	0.720972	0.841803
SPNCRNA.2106	260202	260575	-	1	0.98	2.87	3.28	2.67	1.31	2.73	2.8	2.37	1.94	-1.65	-0.94	0.11	0.24	2.16	1.14	4.53	1.09	-1.39	-1.43	-0.99	-1.39	-0.31	0.47	-0.15	0.11	3.86	6.35	0.340964	0.000772129	0.000232896	0.00234116	0.219817	0.00225774	0.00199291	0.0109936	0.143374	0.375346	0.514116	0.97378	0.891495	0.034365	0.285838	1.07604e-08	0.64952	0.598103
SPNCRNA.2107	260893	263987	-	1	2.36	4.89	4.92	4.17	3.65	5.43	4.45	6.06	5.83	-0.51	1.4	3.25	3.98	3.63	5.94	6.74	1.09	0.89	1.7	3.02	1.13	1.27	3.73	2.16	1.12	4.76	6.26	0.000164693	1.49424e-17	2.8346e-17	1.58673e-12	2.21326e-10	4.27239e-21	5.91818e-14	1.22295e-25	1.12106e-18	0.759185	0.0619001	9.83865e-06	1.21768e-10	4.37383e-09	4.1465e-25	3.36208e-33	0.491608	0.559266
SPNCRNA.2108	265656	265907	-	1	0.77	1.3	1.72	1.88	0.17	3.07	2.45	1.7	1.95	-1.16	0.35	-0.28	-0.04	0.1	0.46	2.62	-0.26	-0.9	-0.96	0.98	0.7	1.89	3.21	2.41	0.45	0.62	3.36	0.533704	0.242531	0.149899	0.0793166	0.932628	0.00272274	0.0236184	0.146307	0.189411	NA	0.843545	0.905115	NA	0.966666	0.759823	0.00517605	NA	NA
SPNCRNA.632	266551	267792	-	1	5.19	2.23	2.44	2.84	2.76	3.87	3.13	2.48	0.36	0.4	1.65	0.65	0.24	1.63	2.72	3.97	0.51	1.07	0.54	0.85	-0.34	-0.01	-0.92	0.67	-1.21	-0.09	2.45	2.31048e-27	1.71348e-05	1.54761e-05	3.00332e-08	3.12383e-08	5.09518e-15	1.18899e-09	3.42309e-06	0.809703	0.760118	0.00519151	0.527013	0.808317	0.0075767	1.65891e-07	8.99996e-17	0.801278	0.291975
SPNCRNA.2109	270430	270637	-	1	2.88	2.73	4.82	2.7	1.44	1.95	1.18	2.75	2.86	-0.6	1.07	1.09	1.36	2.08	1.4	3.78	1.11	-0.36	0.28	1.46	-0.36	-0.39	0.5	1.22	-0.58	2.74	4.25	0.009765	0.0136089	6.03759e-06	0.0165891	0.304697	0.112887	0.391414	0.0204454	0.0455363	NA	0.497313	0.537507	NA	0.127722	0.300371	0.000221497	NA	NA
SPAC1F5.10	271020	272323	-	1	-0.27	-0.52	-0.85	-0.06	0.16	-0.09	0.08	0.12	-0.12	0.16	0	0.01	0.15	0.06	0	-0.58	0.18	0.16	0.18	-0.06	-1.1	-0.85	0.06	-0.47	-0.46	-1.09	-1.32	0.100727	0.00125672	7.75566e-08	0.749452	0.384161	0.664517	0.709787	0.548181	0.714993	0.593976	0.995373	0.985788	0.528495	0.803112	0.994853	0.000174007	0.693574	0.707092
SPNCRNA.633	271077	272457	+	1	0.62	2.42	2.29	1.81	1.14	2.52	1.78	0.69	0.54	-0.37	1.19	1.3	0.5	1.13	0.76	2.69	-0.42	-0.07	-0.16	-0.01	-0.43	-0.62	0.38	-0.46	-0.4	1.47	2.09	0.0926497	1.7218e-14	6.25389e-12	3.65614e-08	0.000613589	2.80401e-15	1.07537e-07	0.0681192	0.428313	0.606439	0.00102801	0.00506911	0.285348	0.00255059	0.0421777	2.0027e-18	0.724578	0.960084
SPNCRNA.634	272539	274901	-	1	0.92	1.42	1.47	0.31	1.41	1.59	1.71	2.1	2.19	0.17	1.45	0.15	1.04	2.81	0.91	0.55	0.77	0.21	0.6	-0.28	-0.64	-2.06	-0.64	-0.82	-0.59	-1.94	-1.38	0.00198298	1.04543e-06	4.40204e-07	0.333486	2.88268e-07	8.09564e-08	1.29523e-08	8.26533e-13	4.06065e-09	0.806106	3.07335e-06	0.811507	0.002071	4.04161e-22	0.0043575	0.0579606	0.198628	0.809905
SPNCRNA.2110	272554	273056	+	1	-0.22	-0.28	0.31	-0.04	-0.88	-0.42	-0.53	-1.03	-0.36	-0.37	-0.28	-1.65	-1.81	-1.28	0.44	0.65	-1.09	-1.77	-0.01	0.8	0.39	0.81	-0.34	0.29	2.28	1.07	0.87	0.712777	0.620872	0.625836	0.954104	0.125547	0.478106	0.377624	0.087686	0.778379	0.730384	0.691753	0.0777493	0.00833719	0.0539711	0.448089	0.142461	0.430006	0.0428414
SPAC1F5.09c	273152	274921	+	1	-0.29	0.39	0.82	0.03	0.25	0.56	0.68	0.05	0.99	-0.05	-0.01	-0.95	-0.2	0.16	0.37	0.31	-0.16	-0.39	0.84	1.15	0.82	0.6	5.51	5.91	3.68	2.13	1.57	0.48592	0.326837	0.0312026	0.959247	0.593659	0.178655	0.102992	0.931477	0.0701941	0.966952	0.989656	0.0929821	0.743878	0.76934	0.428552	0.406992	0.917663	0.685965
SPAC1F5.08c	275089	276549	+	1	-0.37	0.16	0.13	-0.14	0.1	0.05	-0.14	-0.35	0.13	0.1	-0.06	-0.3	0.03	-0.46	-0.05	-0.11	-0.05	0.14	-1.33	-0.72	0.82	0.22	0.27	0.16	-0.18	-0.55	-0.49	0.0994242	0.489808	0.579548	0.571452	0.717369	0.851838	0.592226	0.145758	0.772032	0.848289	0.86976	0.400954	0.948396	0.0705619	0.884046	0.615135	0.961301	0.827243
SPAC1F5.07c	276893	278365	+	1	-1	-1.26	-0.91	-0.67	-0.38	-0.62	-0.31	-0.22	-0.3	0.12	-0.43	-0.43	-0.15	-0.47	-0.31	-1.54	-0.21	0.18	-0.62	-0.63	-0.08	-0.54	-0.26	0.31	0.96	-0.22	-0.24	1.18235e-16	2.59832e-26	1.56278e-12	3.74927e-08	0.00125352	3.82899e-07	0.0180558	0.105323	0.133688	0.61621	0.00133982	0.0159173	0.381268	0.000425209	0.0202723	7.58698e-41	0.481145	0.457873
SPAC1F5.06	278599	281145	-	1	-0.82	-0.36	-0.05	-0.61	-0.04	-0.23	-0.23	-0.2	-0.01	-0.22	-0.31	-0.4	0.11	-0.35	-0.17	-0.45	-0.08	-0.07	-0.58	-0.95	-0.43	-0.75	-0.69	-0.41	0.51	-0.96	-0.98	4.66219e-08	0.0218018	0.785921	8.60122e-05	0.880489	0.178741	0.185418	0.269011	0.980916	0.387383	0.096354	0.0869965	0.658404	0.0513815	0.384616	0.00253008	0.893056	0.908308
SPNCRNA.2111	279143	281347	+	1	1.94	0.92	0.84	0.5	1.95	2.33	2.44	3.15	2.25	0.4	0.1	1.81	0.49	3.55	3.98	1.51	1.95	1.81	-1.45	-1.36	-1.67	-0.86	-1.52	-0.67	-1.89	0.82	3.26	0.00118897	0.146644	0.205434	0.4603	0.00112895	0.000154437	9.38367e-05	1.95124e-07	0.00509125	0.764645	0.924284	0.0283153	0.593909	6.54183e-09	2.55388e-11	0.00969601	0.0534534	0.0234
SPNCRNA.2112	281421	286298	-	1	2.23	2.21	2.13	1.89	1.15	1.57	1.71	2.36	1.83	0.58	1.33	2.21	0.61	1.33	1.39	2.65	1.24	1.56	1.06	1.26	0.96	0.82	0.72	-0.55	-0.89	1.76	2.54	2.9661e-16	5.83031e-16	1.83045e-14	1.34797e-11	2.43079e-05	3.162e-08	2.20602e-09	2.85066e-17	8.30745e-07	0.163152	8.1468e-06	5.22067e-10	0.0869773	1.04312e-05	1.78421e-06	4.05478e-23	0.00611837	6.01853e-07
SPAC1F5.05c	281949	282404	+	1	0.03	0.18	0.08	-0.03	0.13	-0.21	-0.34	-0.08	-0.02	0.42	0.07	0.68	-0.06	0.4	0.28	-0.28	0.35	0.14	-1.04	-0.57	0.32	0.57	-0.72	1.17	-2.17	0.04	0.03	0.890487	0.39661	0.733845	0.898782	0.603296	0.363733	0.126657	0.757924	0.983538	0.128226	0.820182	0.0127512	0.854203	0.090078	0.230207	0.134634	0.461232	0.807462
SPAC1F5.04c	283476	289001	+	1	-0.35	0.11	0.32	0.04	0.13	0.01	0.02	-0.07	0.63	0.17	0.21	-0.43	-0.19	-0.44	0.28	0.22	0.16	0.15	-0.39	-0.29	0.18	0.23	-0.57	-0.8	-0.61	0.07	-0.37	0.17817	0.687656	0.21051	0.906135	0.692064	0.97486	0.967232	0.848078	0.0853449	0.7472	0.553188	0.278224	0.620197	0.150037	0.350554	0.380677	0.863163	0.845973
SPNCRNA.2113	286423	286938	-	1	1.47	1.81	2.02	1.18	0.83	1.57	1.33	1.9	1.38	0.06	0.27	0.45	0.1	1.25	0.83	2.61	0.87	0.07	-1.67	-0.89	-0.7	0.65	-0.87	-2.79	-1.05	-0.17	1.8	0.00559628	0.000320757	0.000252842	0.0278546	0.171172	0.00312661	0.0173421	0.000311846	0.112282	0.981982	0.740726	0.670969	0.928642	0.0418322	0.163953	1.9935e-08	0.518315	0.979872
SPNCRNA.2114	287136	291474	-	1	2.08	2.31	2.52	1.99	1.5	2.76	2.34	1.76	1.12	0.14	1.15	0.5	0.5	1.42	1.71	3.41	0.62	-0.07	-0.21	0.65	-0.23	1.02	0.64	0.88	0.86	1.69	2.11	3.42852e-24	3.57809e-31	1.01791e-32	2.91383e-22	1.60167e-14	8.60827e-45	1.23441e-31	6.49562e-17	0.00149248	0.799149	1.87633e-07	0.178227	0.0737912	1.10182e-10	7.08067e-17	5.35708e-71	0.188709	0.943832
SPAC1F5.03c	289952	291301	+	1	-0.41	-0.27	-0.24	-0.32	0.13	0.04	-0.13	-0.17	0.26	0.06	-0.04	0.11	0.1	0.19	-0.07	-0.65	0.24	0.13	-1.36	-1.28	-0.25	-0.28	-0.97	-1.34	-1.82	-0.61	-0.48	0.0234418	0.145294	0.216842	0.0946423	0.566818	0.867034	0.579486	0.436844	0.383888	0.902344	0.901809	0.755058	0.719732	0.444149	0.792169	0.000174253	0.632759	0.807337
SPAC1F5.02	292260	293738	-	1	-0.6	-0.2	-0.13	-0.46	-0.02	-0.11	-0.22	-0.15	-0.34	-0.13	-0.3	-0.3	0.14	-0.25	-0.21	-0.12	0.01	0.08	-0.77	-0.69	-0.53	-0.46	-0.68	-0.32	0.95	-0.35	-1.18	0.000711976	0.294259	0.521414	0.0130468	0.946575	0.610952	0.301765	0.479674	0.227207	0.739926	0.176133	0.298184	0.616225	0.279472	0.337378	0.526655	0.997843	0.905858
SPNCRNA.2115	293458	293710	+	1	1.86	2.5	2.03	2.6	2.2	2.82	1.98	0.98	1.44	1.29	0.02	0.76	0.29	-0.4	1.29	3.07	0.78	0.74	0.95	3.53	2.73	4.55	1.56	0.92	0.09	3.11	6.21	0.076355	0.0106397	0.0682422	0.0088981	0.0407928	0.0050962	0.0711353	0.434618	0.352823	0.475886	0.992222	0.672646	0.880962	0.817224	0.279549	0.000704813	0.806395	0.818808
SPNCRNA.148	294010	294228	+	1	3.78	2.61	2.47	-0.74	0.74	-0.01	-0.84	-0.08	-0.23	0.45	0.36	2.2	0.06	0.25	-1.13	3.69	-0.61	0	0.39	-0.59	0.13	0.39	-0.21	-0.85	-1.31	0.64	1.21	0.00111571	0.0287851	0.0453897	0.60117	0.659182	0.999366	0.594204	0.968746	0.926981	NA	0.855278	0.149688	NA	0.902025	0.475361	0.000992905	NA	NA
SPAC18B11.11	294902	298786	-	1	-0.31	-0.11	0.2	-0.42	0	0.03	-0.02	-0.32	1.07	0.08	0.11	-0.84	-0.01	-0.36	-0.1	0.03	0.16	-0.13	-0.34	0.02	0.44	0.44	-0.51	-0.16	0.01	-0.22	-0.22	0.152292	0.637204	0.389214	0.0527432	0.994694	0.927714	0.950251	0.170644	0.000121022	0.872118	0.737513	0.00431055	0.990501	0.169781	0.745542	0.910712	0.831437	0.838347
SPNCRNA.2116	295602	295910	+	1	2	2.45	2.01	2.36	1.04	1.53	1.97	2.2	1.09	0.53	1	0.38	0.22	1.51	1.64	2.8	-0.35	0.94	1.26	1.6	-0.49	2.61	-0.81	0.84	2.05	1.38	5.48	0.0340717	0.00615713	0.0515085	0.00968688	0.377953	0.131294	0.0475827	0.0236473	0.496238	0.823666	0.426092	0.850894	0.902336	0.196157	0.110051	0.000718905	0.930526	0.726081
SPNCRNA.2117	298263	299235	+	1	5.19	3.66	3.86	1.81	1.05	1.51	1.47	1.08	-0.77	-0.68	0.83	3.92	0.1	0.99	0.44	4.27	0.64	-1.02	-0.01	0.96	-1.34	-0.78	0.6	1.47	0.1	0.98	3.76	1.82277e-22	2.22836e-11	1.2275e-11	0.00290332	0.141701	0.0187526	0.024996	0.125457	0.613162	0.657287	0.295437	1.24907e-09	0.94267	0.215319	0.594338	6.22096e-16	0.759037	0.602359
SPNCRNA.27	299464	299610	+	1	0.2	0.16	0.13	0	0.02	0.04	0.14	0.06	0	0	0.03	0	0	0	0.02	0.01	0	0	0	0	0	0	0	0.05	0	0.13	0.34	0.772346	0.810913	0.857084	1	0.992869	0.965224	0.85951	0.950612	NA	NA	NA	NA	NA	NA	0.988963	0.99116	NA	NA
SPAC18B11.10	299628	301711	-	1	-0.39	-0.21	-0.15	-0.64	-0.06	-0.01	-0.09	-0.62	-0.13	-0.27	-0.3	-0.2	0.04	-0.24	-0.32	-0.33	-0.11	-0.08	-0.47	-0.76	-0.45	-0.52	-1.63	-0.9	-2.77	-0.87	-0.37	0.00187817	0.0970643	0.277675	2.2093e-07	0.695456	0.965307	0.577413	8.33132e-07	0.587831	0.117511	0.0338539	0.320639	0.834807	0.111599	0.0184804	0.00628855	0.795066	0.837856
SPNCRNA.2118	300354	300616	+	1	0.84	1.4	1.74	2.18	1.37	2.69	1.06	1.36	1.59	0.09	-0.17	1.04	0.06	0.62	0.63	3.09	1.06	0.32	1.97	1.03	1.28	0.83	-0.59	-0.7	2.33	2.51	3.23	0.539283	0.268641	0.184403	0.0762707	0.36374	0.031136	0.474586	0.337243	0.325938	NA	0.936913	0.566651	NA	0.739692	0.705617	0.00506786	NA	NA
SPNCRNA.635	300705	301411	+	1	2.73	1.71	1.87	2.05	2.32	3.66	3.1	-0.11	-1.05	1.15	0.62	1.31	-0.03	0.45	1.19	2.72	0.42	1.54	0.13	-1.17	0.88	0.19	0.11	-1.28	0.09	0.73	1.06	1.18679e-06	0.00326477	0.00197072	0.000424515	2.79594e-05	6.43605e-11	8.18205e-08	0.904164	0.391358	0.180483	0.435276	0.126144	0.990501	0.597772	0.0677302	5.95203e-07	0.841561	0.0622396
SPNCRNA.2119	302719	302981	+	1	4.05	2.73	1.81	3.62	0.45	2.35	0.39	0.13	1.7	0.57	1.38	2.48	0.03	0.07	0.59	3.61	0.23	0.32	1.82	3.81	-0.37	-0.41	1.5	0.35	0.98	1.99	2.13	0.000109643	0.0125935	0.156983	0.000755546	0.801544	0.0469464	0.810342	0.944068	0.284669	NA	0.348874	0.0841079	NA	0.979468	0.709735	0.000319766	NA	NA
SPAC18B11.09c	303161	304019	+	1	1.1	0.66	0.76	1.09	0.36	0.21	0.44	0.24	-0.41	0.56	0.55	-0.19	0.95	0.25	0	0.6	0.66	0.47	3.74	4.11	1.57	1.77	2.15	0.04	0.76	1.2	1.2	3.77829e-07	0.00331781	0.000740531	9.36391e-07	0.13321	0.431741	0.0731966	0.364509	0.268829	0.0550649	0.0338789	0.658448	9.33318e-05	0.395927	0.99848	0.00511251	0.116556	0.185025
SPNCRNA.2120	303671	303936	-	1	3.7	1.95	0.8	1.25	0.69	1.39	1.02	1.33	1.2	0.86	0.82	2.25	0.52	-0.34	0.96	2.99	0.2	0.33	2.67	3.6	3.31	3.4	2.56	1.84	2.24	1.53	2.82	5.45385e-13	0.000320914	0.264595	0.0305742	0.317315	0.0188262	0.105567	0.0295221	0.215099	0.358119	0.251845	0.0014322	0.547983	0.720249	0.134279	3.01102e-09	0.943078	0.868377
SPNCRNA.2121	304181	306056	-	1	5.46	4.59	4.48	3.54	2.37	3.19	2.73	1.54	0.26	1.16	2.27	3.83	1.19	0.72	1.51	5.1	1.52	0.74	1.27	1.96	0.2	0.73	1.8	2.3	1.97	3.05	2.92	4.68839e-68	2.78136e-48	9.68731e-44	2.55881e-27	2.90903e-13	1.57761e-22	4.14695e-16	3.85421e-05	0.8143	0.00967472	5.25217e-11	5.07253e-24	0.00442461	0.121543	2.70872e-05	1.59402e-60	0.00843002	0.289293
SPAC18B11.08c	304463	305029	+	1	-0.84	-0.56	-0.52	-0.44	0.46	0.46	0.45	-0.13	-0.45	0.52	0.34	-0.77	0.92	-0.1	0.26	-0.87	-0.33	0.31	-0.32	-0.07	-1.1	-0.92	0.24	0.69	-0.87	-0.89	-0.79	0.0114008	0.0994634	0.13301	0.214312	0.212891	0.220651	0.243678	0.773847	0.413971	0.330564	0.450655	0.120632	0.0186694	0.835085	0.550508	0.00666962	0.751934	0.726344
SPNCRNA.2122	305189	305407	+	1	0.45	2.16	2.71	0.97	0.31	-0.16	-0.19	-0.17	-0.54	-1.17	0.79	-1.01	-0.03	0.54	-0.02	2.26	0.98	0.01	-0.4	0.02	-1.61	-1.65	0.51	0.79	-1.84	2.18	3.04	0.709873	0.0212721	0.00566205	0.35607	0.839246	0.909699	0.901028	0.913046	0.770549	NA	0.558276	0.539032	NA	0.72419	0.995453	0.00917384	NA	NA
SPAC18B11.07c	305723	306591	+	1	-0.12	-0.69	-1.54	-0.38	-0.31	-0.51	-0.54	-0.7	-1.56	0.04	-0.47	-0.15	-0.29	-0.64	-0.47	-0.72	-0.2	0.17	0.58	0.14	0.64	0.29	0.22	-0.15	-0.06	0.69	-0.32	0.537294	0.000120817	5.75484e-18	0.0400885	0.11011	0.00722746	0.00562976	0.000174471	4.019e-11	0.934203	0.0222858	0.652185	0.219961	0.00119877	0.0181208	3.61719e-05	0.700864	0.726344
SPAC18B11.06	306964	307947	-	1	0.45	-0.21	-0.35	-0.05	0.33	0.09	0.25	0.31	0.02	0.16	0.62	0.26	0.44	0.5	-0.01	-0.04	0.7	-0.21	0.41	-0.07	-0.93	-0.28	1.09	-0.98	-1.5	-1.29	-1.07	0.023111	0.30467	0.0883991	0.842712	0.116665	0.706716	0.273455	0.15731	0.97308	0.69096	0.0041909	0.444034	0.066123	0.0268938	0.970201	0.849463	0.0398606	0.665821
SPNCRNA.2123	307201	308277	+	1	4.64	5.76	4.98	3.6	2.64	4.05	3.1	2.45	2.25	-0.29	1.9	4.22	1.12	1.37	2.9	5.72	0.85	0.22	0.27	-1.7	-1.35	0.07	0.11	1.02	0.12	3.8	5.14	2.06633e-32	1.84028e-50	2.07754e-36	5.25631e-19	5.21545e-11	2.15407e-24	6.86309e-14	1.30474e-08	0.000290794	0.815256	2.96537e-05	8.05874e-20	0.0427803	0.00673643	2.00561e-12	2.43612e-50	0.45684	0.910988
SPAC18B11.05	308381	309806	-	1	-1.1	-0.45	-0.71	-0.42	0.12	-0.19	0.03	-0.06	-0.04	-0.18	-0.07	-1.01	-0.39	-0.36	0.03	-0.93	-0.18	-0.17	-0.04	0.37	1.15	0.51	0.04	0.49	1.44	-0.36	-0.54	1.78654e-07	0.0388852	0.00115131	0.0592588	0.655209	0.448957	0.911371	0.850456	0.944575	0.679121	0.849429	0.000557231	0.1502	0.177102	0.933839	5.26275e-06	0.806395	0.795493
SPAC18B11.04	310659	311434	-	1	-0.46	0.06	-0.06	-0.45	-0.21	-0.15	-0.27	0.09	-0.08	-0.29	-0.54	-0.68	0.13	-0.07	0.21	0.12	-0.47	-0.18	0.57	0.78	1.69	1.25	0.26	0.19	0.61	2.33	1.01	0.0314888	0.807723	0.811185	0.0425027	0.414973	0.545709	0.26782	0.740435	0.874868	0.432155	0.0256848	0.0276649	0.686679	0.817562	0.439638	0.574695	0.314229	0.761316
SPNCRNA.2124	311743	312059	-	1	3.02	2.47	2.84	1.6	0.99	1.51	1.55	0.1	1.44	0.53	0.24	0.01	-0.05	0.09	0.83	3.42	0.93	-0.46	-0.51	0.95	0.29	0.82	0.9	1.34	-0.67	-0.54	3.06	0.00989396	0.0371665	0.020804	0.207785	0.542388	0.267073	0.26506	0.958453	NA	NA	NA	NA	NA	NA	0.598134	0.00174642	NA	NA
SPAC18B11.03c	312182	313586	+	1	0.02	0.6	0.58	0.15	-0.01	0.11	-0.11	0.5	0.82	-0.04	0.28	-0.51	0.44	0.33	0.95	0.82	-0.03	-0.24	-0.05	0.14	0.05	-0.23	-0.28	0.48	0.02	0.04	-0.92	0.948246	0.0163014	0.0234745	0.579487	0.976962	0.72569	0.740095	0.0651324	0.020893	0.952661	0.386141	0.194021	0.162101	0.301729	0.000227571	0.000518063	0.991989	0.726344
SPNCRNA.636	312215	316276	-	1	0.95	0.4	0.39	0.56	0.15	0.16	0.19	0.67	0.3	-0.23	0.48	0.24	-0.19	1.15	0.49	0.12	0.28	-0.05	0.64	0.01	-0.76	-0.69	0.08	0.3	0.6	0.44	0.73	1.03163e-10	0.00831352	0.014463	0.000250905	0.423726	0.351028	0.288949	1.43131e-05	0.24014	0.370464	0.00387236	0.349957	0.380913	2.05674e-14	0.00250472	0.443448	0.457783	0.929805
SPAC18B11.02c	314030	315214	+	1	0.03	-0.09	-1.67	0.06	0.38	0.19	0.19	0.15	-1.5	0.31	0.28	0.29	0.52	0.57	0.02	-0.05	0.29	0.33	-1.57	-1.74	-1.48	-1.78	-0.43	-0.63	-1.89	-2.16	-2.33	0.885791	0.583843	1.83021e-26	0.716105	0.0151804	0.280588	0.284596	0.41399	4.41226e-13	0.170317	0.140359	0.236761	0.00280087	0.000643186	0.947558	0.733228	0.417882	0.191243
SPAC12G12.16c	315707	317197	+	1	1.05	0.48	-0.29	0.47	0.01	0.22	0.13	-0.02	-0.53	-0.04	0.33	-0.61	-0.17	0	0.21	1.1	-0.14	0.03	-1.04	-0.71	-0.24	-0.38	-1.4	0.37	-0.16	0.36	0.12	7.8153e-07	0.0319254	0.230149	0.03671	0.989081	0.380508	0.62972	0.945408	0.14613	0.944436	0.221154	0.0696693	0.613015	1	0.44926	8.88907e-08	0.872844	0.980235
SPAC12G12.15	317431	318941	-	1	-0.87	-0.48	-0.16	-0.97	0.04	-0.27	-0.14	-0.32	-0.03	-0.12	-0.47	-0.62	-0.36	-0.44	-0.28	-0.81	-0.31	-0.27	-0.87	-1.09	0.42	-0.32	-0.89	-0.34	-0.11	-0.82	-0.98	4.41033e-08	0.00322023	0.362563	1.98024e-09	0.850066	0.137195	0.497944	0.0754616	0.942295	0.743782	0.0112664	0.00697421	0.074802	0.0174246	0.132918	2.32881e-07	0.421166	0.396521
SPNCRNA.637	317718	319171	+	1	1.74	1.19	1.09	2.12	1.21	2.09	1.83	1	-0.27	0.41	0.91	0.2	0.38	1.15	0.96	2.21	0.07	0.3	3.72	3.45	-0.02	0.76	3.37	2.13	1.48	2.95	2.73	2.22e-09	5.25102e-05	0.000943988	1.73472e-13	2.26126e-05	2.97642e-13	5.1573e-10	0.00163267	0.744273	0.450216	0.00621748	0.765923	0.368722	0.000424492	0.00246983	1.07675e-15	0.966165	0.720193
SPNCRNA.2125	319273	319618	+	1	4.11	3.46	3.4	2.86	2.05	2.6	2.53	1.66	1.45	0.02	2.24	2.48	1.65	1.29	0.7	4.09	0.77	-0.13	1.21	2.42	0.71	1.76	0.64	1.1	1.64	2.84	4.38	5.78203e-06	0.000169277	0.000528677	0.00286735	0.0563723	0.00918933	0.0137119	0.136186	0.348882	1	0.043294	0.0489338	0.201937	0.325026	0.594265	2.77169e-06	0.807768	0.980985
SPNCRNA.2126	319964	321532	-	1	0.86	0.51	0.08	0.95	0.19	0.95	0.52	0.97	0.07	-0.41	3.65	0.21	-0.03	1.25	0.47	0.9	0.4	-0.43	0.48	0.97	0.71	1.37	-0.16	-1.04	0.16	0.88	3.3	0.0155164	0.155417	0.878698	0.00638447	0.677906	0.00841581	0.187983	0.0078285	0.950665	0.55175	6.94265e-31	0.778847	0.970174	0.000733495	0.24595	0.00497186	0.703782	0.653478
SPAC12G12.14c	319974	321503	+	1	-0.4	-0.47	-0.06	-0.67	-0.42	-0.54	-0.43	-0.57	0.18	-0.15	-0.27	-0.69	-0.67	-0.2	-0.49	-0.51	-0.32	-0.28	-0.75	-0.75	-0.22	-0.39	-1.09	0.27	-0.5	-1.67	-1.08	0.00328025	0.000614371	0.713053	9.35892e-07	0.001668	0.000139422	0.00302675	5.50097e-05	0.457508	0.543798	0.096608	0.000196134	5.14711e-06	0.249381	0.000744216	0.000108713	0.270109	0.202073
SPNCRNA.638	321796	322578	-	1	3.3	3.76	4.21	2.7	3.42	4.71	4.15	2.62	1.56	1.8	-1.94	1.29	1.92	2.01	3.43	4.96	1.32	0.97	1.05	2.54	0.18	-0.13	0.93	1.01	0.76	3.32	4.57	2.99096e-07	1.58104e-09	8.28465e-11	5.05161e-05	9.35482e-08	1.93038e-14	6.45704e-11	0.000154721	0.197612	0.0485963	0.105121	0.251458	0.0177969	0.00966344	1.06298e-07	6.48093e-17	0.425655	0.590792
SPAC12G12.13c	321924	323978	+	1	-0.05	-0.05	0.15	-0.3	0.02	-0.01	-0.01	-0.23	0.22	0.14	-10.06	-0.21	0.03	-0.11	-0.15	-0.05	0.25	0.07	-0.87	-0.99	-0.68	-0.87	-0.18	-0.71	-2.05	-1.28	-0.62	0.860191	0.839223	0.529909	0.200813	0.966327	0.972289	0.973078	0.367202	0.586317	0.76484	9.26889e-124	0.59758	0.948396	0.740291	0.611147	0.82035	0.7001	0.936121
SPNCRNA.2127	323204	323957	-	1	1.86	3.56	3.6	2.52	1.59	2.53	1.91	0.68	0.94	1.48	-2.95	1.34	1.38	-0.6	0.25	3.78	1.38	0	0.81	2.3	0.3	-0.91	1.06	-0.9	0.03	3.12	4.27	0.00141934	1.04993e-11	6.37297e-11	5.91981e-06	0.00890815	6.04971e-06	0.00135836	0.352087	0.424772	0.0551722	0.00410164	0.124888	0.0536485	0.544403	0.771915	1.14257e-13	0.254212	1
SPAC12G12.12	324194	325280	-	1	-0.63	-0.48	-0.3	-0.09	-0.09	-0.21	-0.25	-0.1	-0.04	0.02	-0.22	-0.74	0	-0.54	0.05	-0.5	-0.25	-0.04	0.26	0.64	1.12	0.67	0.35	0.78	1.12	1.28	1.42	0.000137041	0.0034936	0.0885094	0.619255	0.660091	0.269224	0.17522	0.650128	0.920381	0.972226	0.30981	0.00118362	0.998407	0.00307716	0.828382	0.00171433	0.572154	0.950955
SPNCRNA.2128	324347	324591	+	1	1.91	1.66	1.5	1.01	0.99	2.23	2.18	2.51	1.92	0.61	0.37	0	1.42	1.24	0.91	2.75	0	0.88	1.69	2.99	0	0	2.51	1.79	1.12	2.41	3.58	0.144768	0.208867	0.269576	0.475016	0.566763	0.101692	0.119312	0.0654009	NA	NA	NA	NA	NA	NA	0.584824	0.0195428	NA	NA
SPNCRNA.2129	324743	325225	+	1	2.28	1.99	1.46	2.79	0.91	2.01	1.19	2.05	1.28	0.59	-0.6	1.43	1.76	2.77	1.82	2.63	1.77	0.67	4.32	7.1	-0.35	2.73	3.91	2.28	0.62	2.11	3.86	0.0121902	0.0283517	0.179476	0.00157966	0.445855	0.0352838	0.26772	0.035511	0.39922	0.791796	0.692763	0.299987	0.122729	0.00416307	0.06503	0.00133509	0.348869	0.823085
SPNCRNA.2130	326478	327758	-	1	2.64	2.77	2.94	2.96	1.81	2.93	2.36	2.6	2.69	0.73	1.99	1.31	0.94	1.66	1.75	3.56	0.61	0.46	2.1	2.67	1.93	1.41	2.18	1.98	2.2	3.71	5.68	2.54569e-09	1.80979e-10	2.20853e-10	1.28047e-11	8.24707e-05	2.10698e-11	2.41861e-07	9.5715e-09	8.52414e-06	0.372663	3.28102e-05	0.0592523	0.125087	0.0012725	0.000225458	7.10704e-18	0.679718	0.758924
SPAC12G12.11c	326694	327982	+	1	-0.51	-0.54	-0.68	-0.73	-0.59	-0.76	-0.77	-0.47	-0.76	-0.68	-1	-0.09	-0.69	-0.19	-0.66	-1.03	-0.44	-0.33	1.16	0.48	0.56	0.43	0.27	0.44	0.95	-0.59	-0.51	0.0101652	0.00641449	0.000553527	0.000253893	0.00222094	0.000164058	0.000183314	0.0254543	0.00592865	0.00319927	1.03126e-06	0.827225	0.00187544	0.484084	0.00143878	4.33608e-08	0.303552	0.357774
SPAC12G12.10	328222	329484	-	1	-0.21	-0.09	-0.46	0.15	0	-0.12	-0.14	0.03	0.09	0.31	0.12	0.23	0.07	0.05	0.06	-0.12	0.05	0.11	0.65	0.19	0.87	0.93	-0.33	-0.94	-0.53	0.25	-0.34	0.255086	0.670367	0.0131026	0.447167	0.998547	0.568941	0.53877	0.921749	0.809209	0.256878	0.637677	0.44181	0.819903	0.847608	0.834443	0.484794	0.952523	0.83902
SPNCRNA.2131	328573	329026	+	1	0.2	0.84	1.07	0.83	0.97	1.68	1.4	0.28	0.76	-0.19	0.51	0.42	0.56	1.59	0.72	1.33	-1	-0.68	-1.99	-1.82	-1.95	-1.19	-0.64	-0.8	-0.15	0.78	1.99	0.82758	0.273568	0.209126	0.28189	0.246559	0.0238805	0.0718457	0.781219	0.587304	0.928504	0.629342	0.778056	0.613238	0.0552213	0.412476	0.0456563	0.666161	0.787164
SPNCRNA.2132	329239	329552	+	1	0.88	0.45	0.99	1.38	1.66	2.22	1.62	1.05	-0.71	0.77	1.55	0.32	0.25	1.15	0.84	1.8	1.38	0.6	-1.56	-0.75	-1.51	-1.54	-0.79	0.2	0.07	0.71	2.22	0.281607	0.592514	0.278967	0.0613226	0.0266633	0.00165516	0.0335533	0.20824	0.654656	0.586009	0.0548258	0.84607	0.847799	0.207352	0.32627	0.00497587	0.383168	0.802457
SPNCRNA.2133	329771	331089	+	1	2.02	1.04	1.68	1.62	1	1.96	1.59	1.49	0.55	0.48	1.59	0.61	0.45	1.66	1.22	2.17	1.17	0.57	0.28	0.89	1.75	2.57	-0.65	0.71	-0.3	0.77	3.23	1.89606e-06	0.0199732	0.000483405	0.000193348	0.0354566	4.89517e-06	0.000390986	0.00111348	0.588221	0.586901	0.000548934	0.442802	0.495736	0.000367445	0.00810917	3.97601e-08	0.184993	0.613972
SPAC12G12.09	329810	332743	-	1	-0.35	0.13	0.28	-0.27	0.08	0.05	0.05	-0.1	0.75	0.41	0.02	-0.99	-0.05	-0.07	0.12	0.02	0.06	-0.1	-2	-1.63	0.85	0.67	-1.33	-1.53	-1	0.61	-0.21	0.349642	0.734246	0.461	0.478763	0.881056	0.915245	0.920812	0.843369	0.155837	0.51208	0.97526	0.0511734	0.947389	0.903781	0.808203	0.962255	0.974235	0.939853
SPNCRNA.2134	332454	332729	+	1	1.74	1.04	0.29	0.88	1.27	1.98	1.74	0.42	-0.06	0	0.57	1.26	-0.07	0.53	0.38	1.75	0.86	0.62	1.07	1.45	0.36	1.06	2.8	1.73	-0.36	2.68	2.45	0.0847998	0.325198	0.834835	0.419052	0.280857	0.0526266	0.103384	0.762201	0.989939	NA	0.700327	0.402771	NA	0.72975	0.789413	0.0514207	NA	NA
SPAC12G12.17	333214	333441	+	1	-0.27	-0.37	-0.72	-0.22	0.37	0.06	0.55	0.09	-0.65	-0.31	-0.38	-0.12	0.16	0.27	-0.25	-0.75	-0.61	0.14	0.69	0.52	0.19	0.35	0.67	0.68	0.94	0.05	-0.05	0.394116	0.232585	0.0189634	0.513208	0.277257	0.8696	0.0955492	0.81993	0.16551	0.576016	0.329783	0.858739	0.746082	0.510827	0.509409	0.00921863	0.370277	0.896276
SPAC12G12.08	333695	334336	-	1	-0.39	-0.14	-0.63	-0.38	-0.01	-0.18	0.01	-0.44	-0.91	0.06	-0.21	-0.14	-0.08	-0.18	-0.35	-0.57	-0.28	0.15	-0.79	-1.21	-0.15	-0.68	-0.38	0.17	0.35	-0.34	-0.5	0.00401199	0.311662	8.45468e-06	0.00479834	0.965795	0.227372	0.975128	0.0018007	5.6125e-06	0.841317	0.191788	0.55683	0.689048	0.280274	0.013706	5.36483e-06	0.367089	0.636385
SPAC12G12.07c	334660	335945	+	1	-0.39	-0.25	-0.34	-0.16	-0.13	-0.37	-0.26	-0.43	-0.59	-0.06	-0.46	-0.11	-0.08	-0.3	-0.49	-0.6	-0.25	0.08	-1.77	-1.69	-0.34	-0.98	-1.37	-0.45	0.05	0.42	-0.35	0.0104855	0.113978	0.0287499	0.324227	0.498431	0.0247391	0.128467	0.00868104	0.00598042	0.884371	0.00698867	0.717972	0.749474	0.101807	0.00291105	4.26294e-05	0.507528	0.866345
SPNCRNA.2135	334807	336061	-	1	-0.75	0.2	0.53	0.32	0.56	0.34	1.26	-0.15	0.37	1	0.65	-0.14	-0.78	0.97	-0.52	0.37	0.63	0.86	-3.74	-4.27	-4.29	-2.03	-2.91	-4.3	0.38	2.07	2.06	0.0790704	0.618194	0.228041	0.426603	0.168847	0.428826	0.000666804	0.766947	0.650576	0.0272009	0.129881	0.871459	0.118159	0.0180593	0.23411	0.281377	0.478386	0.118152
SPNCRNA.2136	336282	336783	-	1	1.53	2.49	3.08	3.87	2.09	3.66	3.8	3.6	2.57	0.49	1.73	1.2	-0.02	2.04	2.47	4.86	2.21	-0.31	1.72	0.96	0.34	0.3	0.84	1.57	2.55	4.08	4.92	0.182223	0.0137359	0.00407026	5.83222e-05	0.0673845	0.000211632	0.000136907	0.000341685	0.0685881	NA	0.168202	0.472954	1	0.1022	0.021268	5.52167e-08	0.254212	NA
SPAC12G12.06c	336428	337519	+	1	-0.85	-0.4	-0.62	-0.29	0.12	-0.08	-0.1	0.17	-0.03	0.05	0.43	-0.38	0.19	0.02	0.36	-0.86	0.42	0.17	-1.22	-1.27	-1.5	-1.53	-0.79	-1.31	-2.6	-0.87	-1.38	3.16883e-05	0.0560718	0.00318285	0.185001	0.672078	0.766506	0.702275	0.496644	0.963937	0.928504	0.0824905	0.256289	0.539362	0.969134	0.13881	1.47733e-05	0.376799	0.778524
SPNCRNA.2137	336892	337586	-	1	1.57	3.39	3.54	4.67	3.38	5.22	6.13	4.64	2.63	-0.55	1.39	0.47	-0.02	2.24	4.08	5.81	0.49	-0.28	1.45	-0.52	1.21	1.16	1.12	1.35	2.89	4.25	6.32	0.157354	0.000239655	0.000397532	1.99644e-07	0.00048763	4.5755e-09	4.8307e-12	4.17558e-07	0.0563786	0.850313	0.27992	0.821987	1	0.0537936	1.20112e-05	7.31031e-12	0.903254	0.952254
SPNCRNA.2138	337751	338071	-	1	1.67	2.79	3.91	3.77	1.59	3.75	5.04	3.61	2.16	-0.99	0.36	0	-1.04	1.43	3.44	5.12	0.01	-0.73	-0.13	0.77	-0.73	1.5	1.53	-0.13	2.13	3.19	4.86	0.108336	0.00257944	2.80298e-05	3.03141e-05	0.162553	4.23096e-05	1.46956e-08	0.000116514	0.124473	0.679121	0.828597	1	0.546479	0.261227	0.000244709	1.01032e-09	1	0.83902
SPAC12G12.05c	338392	338883	+	1	-0.82	-1.71	-1.62	-1.04	-0.42	-0.66	-0.71	-0.6	-0.71	-0.29	-0.5	0.02	-0.4	-0.29	-0.71	-2.41	0.11	0.05	-0.44	-0.69	-0.89	-0.71	-0.81	-0.53	0.2	-0.3	-0.72	5.95746e-06	5.07816e-22	5.22171e-19	1.18249e-08	0.0248429	0.000502072	0.000216662	0.00211292	0.00646216	0.337136	0.0182088	0.982814	0.0846217	0.216105	0.00024316	2.20392e-43	0.887338	0.946929
SPSNORNA.29	339548	339642	-	1	1.15	-0.25	4.1	0.57	0.51	0.65	0.67	0.31	2.16	0	0.36	-1	-0.05	-0.34	0.71	1.27	-0.42	0.91	-0.15	0.18	-0.34	0.13	1	0.76	-0.62	-1.1	-0.89	0.000274123	0.468779	2.418e-42	0.0930772	0.147917	0.0627591	0.0617365	0.409838	9.67264e-08	1	0.405069	0.0350303	0.933085	0.428958	0.0483117	3.58853e-05	0.638635	0.0374472
SPAC12G12.04	340107	341855	-	1	-0.38	-1.1	-1.59	-0.53	-0.1	-0.51	-0.12	-1.34	-0.96	-0.11	-0.48	-0.45	-0.59	-0.95	-0.86	-0.68	-0.66	0.42	-1.8	-2.73	-2.27	-1.4	-1.01	-0.98	-1.82	-2.43	-2.58	0.228468	0.00022274	4.01468e-08	0.0886172	0.815969	0.124885	0.763682	1.10683e-05	0.0236291	0.881086	0.197119	0.352523	0.11994	0.00410786	0.00834667	0.0186664	0.313253	0.498815
SPNCRNA.639	340209	341954	+	1	0.42	3.12	3.27	4.09	1.43	3.14	2.06	2.15	2.03	1.56	-0.25	1.29	1.49	0.86	2.01	4.42	0.61	0.37	2.51	4.79	8.6	9.07	2.59	-0.12	2.68	5.1	6.7	0.755243	0.00100003	0.0014282	1.1533e-05	0.246872	0.0014546	0.0601123	0.0482523	0.167988	0.353039	0.892194	0.420036	0.280703	0.56981	0.0656134	4.44214e-07	0.867375	0.932621
SPNCRNA.2139	342343	343036	+	1	5.64	3.63	3.91	3.2	1.25	1.57	1.87	0.05	0.66	0.12	2.11	2.79	0.48	0.22	-0.04	3.85	-0.02	0.79	4.29	4.49	0.14	1.38	3.81	3.67	2.29	2.12	2.53	8.12451e-33	6.08636e-14	1.30779e-15	1.17236e-10	0.023367	0.00379662	0.000548774	0.951522	0.528011	0.939003	0.000101026	9.25163e-06	0.541234	0.793815	0.963737	5.25929e-16	1	0.484412
SPNCRNA.2140	343112	343339	+	1	3.31	2.4	2.46	1.77	1.45	2.46	1.53	0	0	0.54	1.36	0	0	0	0	2.75	0	0	2.11	1.07	0	0	1.61	0	0	2.59	3.01	0.00977261	0.067725	0.0626764	0.195169	0.386977	0.0771573	0.313181	1	NA	NA	NA	NA	NA	NA	1	0.0257141	NA	NA
SPAC12G12.03	343399	345129	-	1	-1.53	-0.39	0.22	-0.57	0.17	0.1	-0.03	-0.18	1.06	0.11	-0.2	-0.73	0.14	-0.1	0.06	-0.66	0.28	-0.21	-1.63	-1.22	0.8	0.56	-1.23	-0.97	-0.98	0.28	-0.47	1.89346e-07	0.217408	0.498042	0.0726497	0.677033	0.793227	0.944197	0.644531	0.0109431	0.886252	0.641573	0.103783	0.770838	0.831124	0.898006	0.0246319	0.768963	0.811703
SPNCRNA.2141	344745	345071	+	1	3.2	3.41	2.92	3.33	1.77	3.72	3.19	2	0.78	2.21	1.31	0.3	2.01	1.22	1.45	4.31	1.17	1.54	0.8	0.09	-0.36	0.81	0.51	0.7	-0.59	2.61	4.58	0.00165404	0.000572477	0.00888551	0.00102635	0.154122	0.000239689	0.00274331	0.0887916	0.671129	NA	0.350811	0.901367	NA	0.410582	0.245861	3.01803e-06	NA	NA
SPNCRNA.640	345363	346322	+	1	1.73	0.91	0.39	0.56	0.13	-0.16	0.33	-0.48	-1.61	-0.11	0.75	-0.23	-0.32	-0.76	0.01	1.08	-0.36	0.07	2.54	2.7	1.17	1.05	1.3	0.3	1.19	-0.37	0.68	2.74325e-08	0.00512096	0.347572	0.106886	0.783774	0.71057	0.412517	0.244836	0.0531215	0.897081	0.0462353	0.761752	0.530032	0.0842743	0.992985	0.000344076	0.765456	0.962552
SPAC12G12.02	345839	346618	-	1	-0.12	-0.34	-0.42	-0.39	0.47	0.3	0.47	0.32	0.15	0.39	0.29	0.24	0.54	0.53	0.05	-0.78	0.38	0.18	0.33	0.2	-1.14	-1.16	0.67	-0.23	-2.13	-1.25	-1.14	0.693939	0.234561	0.135308	0.169626	0.0993726	0.338066	0.118367	0.308411	0.775948	0.387788	0.423582	0.620989	0.106647	0.106022	0.911693	0.00266778	0.587864	0.827051
SPAC12G12.01c	347195	349912	+	1	-0.76	-0.45	-0.58	-0.8	-0.04	-0.28	-0.15	-0.33	-0.28	-0.09	-0.04	-0.69	-0.15	0.02	-0.06	-0.78	0.07	-0.28	-0.73	-1.08	-0.38	-0.17	-0.6	-0.31	0.16	-0.47	-0.9	1.85105e-07	0.00278301	0.00010579	7.71217e-08	0.846132	0.0868941	0.397612	0.0447787	0.231908	0.802187	0.86487	0.000703779	0.475892	0.940049	0.781676	5.70992e-08	0.917122	0.268646
SPAC630.03	350477	352055	+	1	-1.22	-1.05	-1.54	-0.97	-0.23	-0.4	-0.46	-0.81	-1.09	-0.3	-0.63	-0.53	-0.37	-0.53	-0.88	-1.4	-0.37	-0.12	-0.4	-0.78	-0.52	-0.99	-1.56	-1.08	-2.69	-1.01	-0.89	5.34806e-22	2.26849e-16	3.8315e-34	9.00266e-14	0.101702	0.00364955	0.00111731	9.06368e-10	6.60167e-11	0.0964828	4.74783e-06	0.00360794	0.0184352	0.000210648	2.5759e-11	9.78074e-29	0.148786	0.743666
SPAC630.04c	352427	352927	-	1	-1.04	0.14	0.61	0.88	-0.14	0.19	-0.33	-0.16	0.7	0.43	0.14	0.09	-0.18	0.32	0.46	0.54	-0.03	-0.05	0.97	1.76	2.86	2.74	1.12	1.19	1.8	1.65	1.14	5.88971e-06	0.589084	0.00831847	9.64424e-05	0.642384	0.479551	0.198958	0.577707	0.035293	0.199858	0.660857	0.860193	0.600892	0.275156	0.0719471	0.0126416	0.983147	0.959109
SPNCRNA.2142	352726	353474	+	1	1.92	1.86	1.54	1.11	1.69	3.05	2.35	1.59	1.3	-0.23	0.32	1.01	1.12	0	1.47	2.62	-0.09	0.01	2.78	2.45	2.06	3.04	1.39	0.14	-0.35	2.28	3.08	1.48391e-06	1.7761e-06	0.00122578	0.00938048	1.87801e-05	2.11655e-16	1.7475e-09	0.000174215	0.0736798	0.844715	0.603173	0.12	0.0234039	1	0.000371612	3.21769e-13	0.977281	1
SPAC630.05	353900	356131	+	1	-0.99	0.2	0.25	-0.24	-0.3	0	-0.51	-0.28	0.16	-0.18	-0.63	-0.34	-0.26	-0.35	0.04	0.36	-0.37	-0.37	0.16	0.78	1.49	1.81	-1.15	-0.38	1.88	0.57	0.73	1.80325e-06	0.366208	0.262461	0.278749	0.209709	1	0.0285209	0.239767	0.693953	0.668601	0.00756952	0.318671	0.367435	0.179822	0.897719	0.0767039	0.464029	0.338299
SPAC630.06c	356233	356997	-	1	0.03	-0.51	-0.31	-0.64	-0.22	-0.53	-0.47	-0.3	-0.6	-0.09	-0.25	-0.32	0.2	0	-0.24	-0.76	-0.02	0.09	0.24	0	-1.45	-1.67	0.28	0.45	0.53	-1.09	-1.18	0.90277	0.0293827	0.21276	0.00601403	0.42972	0.0326456	0.0638647	0.249305	0.0891041	0.871062	0.414146	0.407377	0.562228	1	0.400614	0.000498356	0.996636	0.915144
SPAC630.07c	357593	358885	-	1	-0.46	-0.22	-0.1	0.05	-0.16	0.01	-0.13	-0.24	-0.21	-0.19	-0.26	-0.31	-0.25	-0.35	-0.23	-0.33	-0.48	-0.31	0.42	1.19	0.47	0.58	-0.19	0.24	-0.39	0.62	1.06	0.0136146	0.253151	0.655214	0.810315	0.469141	0.960031	0.564217	0.258159	0.555683	0.575877	0.263867	0.301465	0.305624	0.113831	0.285835	0.0563278	0.210683	0.351143
SPNCRNA.641	358613	359235	+	1	1.41	1.07	0.91	0	0.21	0.19	0.45	0.46	0.56	0.11	0.76	1.29	0	0.29	0.49	1.06	0.45	0.32	-2.39	-1.33	-1.43	-1.57	-1.74	0.95	-0.92	-2.55	-0.64	5.90708e-05	0.00254825	0.0213934	0.997846	0.66487	0.67851	0.289283	0.271157	0.413971	0.912157	0.0690092	0.00835991	1	0.574427	0.246966	0.0015934	0.668461	0.762562
SPAC630.08c	360060	360962	-	1	-0.9	0.03	-1.22	-0.57	0.22	0.02	-0.01	-0.18	-0.62	0.2	0.04	0.48	0.52	-0.08	-0.1	-0.69	0.52	-0.05	-0.06	-0.14	-1.04	-1.15	-1.57	-1.18	-1.29	-0.41	-1.03	2.94722e-05	0.923499	8.87979e-09	0.0113823	0.409354	0.942439	0.981124	0.495985	0.0509455	0.645482	0.919628	0.156332	0.051096	0.81126	0.749328	0.00119376	0.258902	0.951435
SPNCRNA.642	361498	362202	-	1	0.3	0.75	0.87	1.44	0.71	1.24	0.97	0.85	0.4	0.75	1.11	1.2	1.22	0.95	1.06	1.48	0.8	0.64	1.91	2.03	-0.54	0.97	1.56	2.26	4.17	3.71	3.3	0.464246	0.0419901	0.0281065	6.84837e-05	0.0690514	0.00087699	0.0125721	0.0317515	0.582017	0.149108	0.00534616	0.0176757	0.0027385	0.0220531	0.00595248	1.44051e-05	0.316902	0.34654
SPAC630.15	361557	361874	+	1	1.68	0.29	0.15	1.29	0.99	1.03	0.96	1.1	0.7	0.83	1.28	1.5	1	2.38	1.8	0.71	0.9	0.34	-0.07	0.26	1.46	1.6	-1.11	1.22	2.73	3.31	1.93	0.00210648	0.657448	0.86386	0.0217472	0.107458	0.0854268	0.119596	0.0716248	0.5413	0.36658	0.0393489	0.0505664	0.160712	1.65865e-05	0.00116406	0.170525	0.518419	0.859175
SPAC630.09c	362769	363602	-	1	-0.43	-0.1	-0.08	-0.08	-0.08	-0.09	-0.14	-0.21	-0.03	0.04	-0.22	0.11	-0.08	-0.21	-0.25	-0.26	0.02	-0.01	-0.37	-0.43	0.69	0.42	0.09	0.13	2.52	3.78	2.31	0.0373841	0.657448	0.741734	0.728067	0.77469	0.731053	0.572759	0.386881	0.962353	0.952979	0.427752	0.794268	0.803167	0.447629	0.317506	0.200064	0.990997	0.989934
SPATRNAPRO.01	365155	365226	+	1	-0.33	1.03	8.01	1.74	-0.22	0.25	-0.58	-0.48	5.26	-0.1	-0.33	-1.84	-0.63	-1.24	-1.46	2.38	-0.7	0.61	-0.54	-2.42	-2.68	-0.04	-1.48	-0.51	1.55	-0.29	-0.67	0.7269	0.171362	1.27813e-35	0.0170787	0.847415	0.797063	0.554358	0.640496	2.38624e-11	0.969887	0.777538	0.148572	0.596578	0.249881	0.113539	0.000333834	0.787107	0.784553
SPAC630.10	365550	366362	+	1	-0.33	-0.53	-0.42	-0.34	-0.06	-0.25	-0.16	-0.07	-0.17	-0.12	0.02	-0.21	0.25	0	-0.22	-0.79	-0.07	0.11	-0.93	-1.02	-0.36	-0.92	-0.12	-0.23	-1.18	-0.96	-0.8	0.0290117	0.000390081	0.00699018	0.0295766	0.772078	0.120875	0.361773	0.729395	0.52572	0.69878	0.93102	0.413885	0.200857	1	0.210198	2.65183e-08	0.917414	0.810343
SPNCRNA.2143	365782	366256	-	1	2.11	2.82	2.88	1.47	0.69	0.43	1.21	0.71	2.29	0.37	0.61	-0.24	1.22	0.59	0.25	2.55	0.51	0.06	1.31	3.19	2.78	4.44	0.78	0.89	2.7	2.86	3.96	0.0245456	0.00139743	0.00246452	0.133524	0.598832	0.732004	0.26601	0.560146	0.0786173	0.886099	0.666522	0.918019	0.348597	0.685245	0.865626	0.00223573	0.889729	0.99321
SPNCRNA.2144	366482	367163	-	1	1.48	1.52	2.08	1.67	0.83	1.95	1.36	1.19	0.55	-0.57	0.32	0.7	-0.91	1.28	1.32	1.8	0.16	-0.78	0.69	0.99	2.61	2.25	0.44	0.05	0.88	1.49	3.41	0.00890595	0.0052137	0.000399219	0.00222957	0.199103	0.00034451	0.0207904	0.0505122	0.677726	0.668123	0.711776	0.485848	0.327717	0.049581	0.0237962	0.000270561	0.957093	0.670002
SPAC630.11	366801	367531	+	1	-0.93	-0.52	-1.2	-0.22	-0.37	-0.56	-0.74	-0.78	-1.22	-0.31	-0.28	-0.67	-0.18	-0.52	-0.22	-0.81	-0.72	-0.26	0.44	0.36	-0.32	-0.36	0.56	0.14	0.14	0.89	0.67	1.79067e-06	0.00799846	4.07143e-09	0.28487	0.0689274	0.00609156	0.000321474	0.000108218	1.52161e-05	0.328744	0.249082	0.0171173	0.522493	0.0202262	0.368051	1.35052e-05	0.0365161	0.540472
SPNCRNA.2145	367650	369641	-	1	2.76	1.74	2.46	2.49	1.76	3.41	2.88	1.96	1.06	-0.35	0.85	1.03	-0.68	1.16	1.14	3.26	-0.16	-0.38	3.61	3.29	0.67	0.6	1.77	1.22	0.26	2.07	4.14	3.17277e-16	6.6762e-07	3.77337e-11	2.94532e-13	3.55745e-07	1.85139e-25	8.60494e-18	5.30404e-08	0.126319	0.695452	0.0480933	0.067122	0.255533	0.00521117	0.00271966	1.38914e-24	0.939085	0.785415
SPAC630.12	368572	369840	+	1	-0.4	-0.36	-0.19	-0.82	0.17	-0.07	0.03	-0.27	-0.22	0	-0.29	-0.54	0.33	-0.44	-0.36	-0.79	0.05	-0.01	0.58	0.6	-1.03	-0.83	-0.01	0.01	-1.16	-1.08	-0.67	0.00460028	0.012288	0.198469	4.98548e-09	0.281632	0.693666	0.890421	0.0825994	0.363331	0.997764	0.0776389	0.00674102	0.0568647	0.00540703	0.0200961	3.99278e-09	0.940253	0.987579
SPAC630.13c	369945	373964	-	1	-0.82	-0.21	-0.36	-0.44	-0.12	-0.08	-0.27	-0.31	0.13	0	0.07	-0.47	-0.11	-0.37	-0.04	-0.31	0.07	-0.06	-0.12	-0.22	-0.13	-0.26	-0.24	-0.74	-0.66	-0.65	-0.7	0.000558213	0.412941	0.145837	0.0830174	0.702234	0.803471	0.332797	0.268979	0.784896	1	0.852016	0.212743	0.780044	0.219093	0.907097	0.186594	0.94986	0.951808
SPNCRNA.2146	370316	372974	+	1	3.65	2.73	2.62	2.88	1.89	3.04	2.36	1.69	1.47	0.36	1.53	1.96	0.76	1.32	1.8	3.42	-0.28	0.48	0.2	0.73	-0.07	1.28	-0.48	1.05	2.26	4.3	4.54	9.31601e-25	3.99163e-14	3.05633e-12	2.92508e-15	1.20666e-07	5.16837e-17	4.0728e-10	1.62674e-05	0.0110038	0.65923	0.000179604	6.18716e-05	0.123519	0.00194656	3.23098e-06	1.89789e-22	0.865898	0.613972
SPNCRNA.2147	373092	374205	+	1	2.52	1.34	-0.41	1.33	1.39	1.76	1.51	1.64	-1.08	0.31	1.26	1.25	1.2	1.26	0.55	1.64	0.84	-0.19	0.72	0.81	1.41	2.3	0.33	1.66	1.81	1.61	2.64	6.99823e-13	0.000280791	0.495232	0.000423574	0.000147366	1.61976e-06	8.11264e-05	1.59283e-05	0.29173	0.70586	0.00191325	0.0191507	0.00540096	0.00252496	0.21514	1.61524e-06	0.339788	0.908278
SPAC630.14c	374683	377200	-	1	-0.83	-0.55	-0.4	-0.24	-0.22	-0.44	-0.45	-0.44	-0.02	0	-0.27	-0.31	-0.47	-0.23	-0.12	-0.62	-0.31	-0.13	-0.43	-0.52	0.02	-0.19	-0.66	-1	-1.34	-1.23	-1.13	8.16311e-06	0.00361675	0.0353355	0.239462	0.316695	0.0281682	0.0312512	0.0327885	0.972331	1	0.252717	0.318671	0.0393305	0.339769	0.642795	0.000655906	0.499648	0.821945
SPNCRNA.2148	377252	377598	+	1	4.51	4.33	4.32	0.37	0.44	-0.63	-0.18	0.5	-0.17	-1.22	0.12	0.71	-0.68	-0.25	0.25	4.33	0.26	0.13	2.45	2.44	1.48	2.2	1.73	1.24	0.65	1.37	1.74	4.52216e-16	6.57661e-15	4.01729e-14	0.625322	0.620221	0.466007	0.852146	0.552359	0.935849	0.359653	0.912255	0.539007	0.538994	0.821064	0.790418	2.15765e-15	0.931346	0.966856
SPNCRNA.2149	377706	383200	+	1	3.53	2.23	1.07	3.58	0.74	1.35	1.01	1.34	-1.1	0.28	2.19	1.67	0.52	0.2	1.14	2.09	0.14	0.69	1.7	1.48	2.03	3.57	1.85	1.49	3.5	5.33	3.29	4.55532e-23	1.02919e-09	0.00508238	6.34664e-23	0.0623933	0.000483377	0.0132221	0.000615207	0.0648448	0.723445	1.08115e-08	0.000826122	0.309775	0.726793	0.00501891	5.27684e-09	0.931487	0.302388
SPAC1751.01c	378192	380354	-	1	-1.86	0.4	-0.57	1.2	-0.23	-0.18	-0.54	-0.55	0.07	0.93	-0.19	-0.06	-0.63	-0.75	0.16	0.81	-0.27	0.37	0.79	2.13	2.17	2.7	3.28	1.64	3.49	2.77	1.2	1.58221e-08	0.245714	0.105096	0.000274798	0.577417	0.647187	0.14523	0.134484	0.932904	0.0242798	0.702771	0.949646	0.13179	0.0543338	0.722747	0.0108539	0.809445	0.650704
SPAC1751.04	384320	385220	+	1	-0.16	0.05	-0.11	0.19	0.47	0.25	0.17	0.08	0.2	0.74	0.6	-0.18	0.6	0.24	0.46	-0.39	0.22	0.14	-0.03	0.33	0.04	-0.19	1.27	0.64	-0.8	-0.4	-0.48	0.515684	0.852303	0.697096	0.450847	0.042214	0.330815	0.550344	0.793393	0.652678	0.00566358	0.0164533	0.676426	0.023262	0.42269	0.0652795	0.0704537	0.758121	0.832883
SPAC1751.02c	385755	386149	-	1	-0.42	-0.56	-0.15	-0.53	0.36	0.21	0.32	0.14	0.14	-0.01	-0.02	-0.61	0.35	0.02	0.13	-0.61	-0.2	0.17	-0.55	-0.68	0.17	0.12	-0.48	-0.04	0.65	1.08	0.84	0.0660574	0.0113809	0.551546	0.0197406	0.134895	0.420535	0.196487	0.608026	0.749016	0.995081	0.953487	0.0611936	0.218729	0.96287	0.654226	0.00384448	0.779222	0.795493
SPNCRNA.2150	385781	386200	+	1	2.24	3.38	2.68	1.87	1.67	3.44	1.96	1.65	1.4	0.02	1.14	0.7	1.3	2.24	2.04	4.55	1.31	0.74	-0.19	0.41	0.36	0.32	0.38	0.18	1	1.97	3.36	0.0207521	0.00012461	0.00867773	0.0589353	0.131112	0.00015289	0.0588369	0.129477	0.369755	NA	0.374243	0.702194	NA	0.0412699	0.0452931	3.42943e-08	NA	NA
SPNCRNA.2151	386237	386508	-	1	0.86	3.04	2.98	2.45	3.26	4.83	4.02	2.48	2.71	0	0.37	0	1.46	1.83	1.59	3.23	2.08	0	0	0.7	0	0.86	0.61	0.45	0	0.79	1.8	0.541346	0.0126835	0.0190527	0.0536392	0.0119138	6.37613e-05	0.00142568	0.0648711	0.0692513	NA	0.856539	1	NA	0.246725	0.283248	0.00498438	NA	NA
SPAC1751.03	386344	387786	+	1	-0.68	-0.94	-1.56	-0.36	0.21	0.1	0.05	0.06	-1.42	-0.15	-0.1	0.1	0.48	-0.02	-0.2	-1.1	0.43	0.15	-0.81	-1.33	-0.38	-0.95	-0.33	-0.81	-0.84	-1.63	-2.1	2.30181e-05	2.94206e-09	1.10641e-23	0.0341222	0.266405	0.605963	0.808522	0.775232	3.34034e-12	0.643764	0.679946	0.756097	0.012266	0.958102	0.312139	1.39162e-12	0.19135	0.741881
SPNCRNA.643	388352	389177	-	1	1.89	2.23	1.88	0.65	0.32	0.99	0.7	0.61	0.05	-0.17	1.22	0.2	0.54	0.16	0.48	2.03	0.58	0.15	2.92	2.81	2.84	2.16	2.24	1.55	2.23	3.11	2.98	6.70446e-08	2.9317e-11	1.40982e-06	0.0982821	0.50603	0.0102155	0.0908457	0.157068	0.981811	0.868185	0.00170298	0.821254	0.288411	0.788798	0.273691	3.23468e-10	0.589032	0.922089
SPAC31A2.02	388400	388960	+	1	-0.18	-0.9	-0.97	-0.46	0.16	-0.13	0.04	0.16	-0.87	0.01	0.02	-0.07	0.39	0.1	-0.09	-1.07	0.52	0.16	0.4	0.01	-1.21	-0.9	0.02	-1.54	-2.09	-1.84	-1.58	0.460578	3.22723e-05	1.2257e-05	0.0411794	0.563945	0.624384	0.911371	0.540608	0.0054792	0.99523	0.955447	0.891603	0.17064	0.753994	0.766422	2.93748e-07	0.255499	0.805509
SPAC31A2.03	389543	390245	+	1	-0.85	-0.85	-0.77	-0.38	-0.29	-0.49	-0.49	-0.1	-0.27	-0.17	-0.18	-0.3	-0.06	-0.32	-0.02	-1.03	-0.06	0.18	0.23	0.22	-0.07	-0.26	0.12	0.7	1.66	0.26	-0.51	5.2338e-08	3.53008e-08	4.44571e-06	0.0188987	0.0767335	0.00299612	0.00383851	0.626351	0.333643	0.570795	0.377286	0.231196	0.821307	0.0856161	0.949853	4.49307e-12	0.930166	0.620545
SPAC31A2.04c	390589	391173	-	1	-0.45	-0.23	-0.41	-0.22	0.43	0.36	0.3	-0.22	-0.66	0.06	-0.03	-0.56	0.11	-0.48	-0.19	-0.21	-0.24	0.26	-0.8	-0.39	-0.21	-0.56	-0.97	0.11	1.24	0.16	-0.18	0.0263623	0.285365	0.0463965	0.306221	0.0368449	0.0960965	0.189088	0.337694	0.0234855	0.909042	0.92435	0.0567369	0.728992	0.0410816	0.452464	0.282243	0.685362	0.55447
SPNCRNA.2152	391024	391712	+	1	4.56	3.96	4.04	2.17	0.98	1.82	1.59	0.99	0.31	0.06	1.03	2.71	0.51	0.82	0.8	4.02	0.75	-0.64	1.31	1.88	-1.43	0.25	-0.31	-0.19	0.71	1.97	2.55	1.00768e-15	4.90849e-12	1.82918e-11	0.000609217	0.214935	0.00638096	0.0228098	0.207248	0.86571	0.990232	0.207353	0.000365523	0.639242	0.369041	0.310211	5.68261e-13	0.719214	0.805547
SPNCRNA.2153	391819	393218	+	1	1.87	1.55	1.32	1.67	1.36	1.56	1.79	1.9	1.68	0.24	1.21	1.66	1.25	1.89	1.65	1.59	0.97	0.47	-2.02	-2.26	-2.46	-2.4	-1.98	-1.67	-1.67	-0.18	0.97	5.39648e-11	6.87719e-08	2.6741e-05	8.31964e-09	8.96044e-07	1.08203e-07	1.12868e-09	6.77042e-11	3.82539e-05	0.701392	0.000115611	1.23982e-05	0.000106076	1.88811e-10	1.91495e-08	8.51329e-09	0.0744144	0.45567
SPAC31A2.05c	391838	396889	-	1	0.84	0.48	0.78	-0.02	0.04	0.12	-0.11	-0.45	0.5	0.17	0.34	-0.65	-0.14	-0.22	-0.04	0.82	0.04	-0.15	-0.67	-0.2	0.02	-0.04	0.07	1.29	1.66	-0.53	-0.4	0.000235844	0.0422293	0.000770941	0.960969	0.906059	0.688789	0.722387	0.0822831	0.162259	0.735374	0.243614	0.0558881	0.707711	0.485935	0.91317	0.000229502	0.977349	0.832021
SPNCRNA.2154	393391	393611	+	1	1.77	2.84	2.73	1.75	1.98	3.42	2.09	1.91	0	0	1.2	0	1.1	1.08	0.92	3.61	0	0.9	0.83	0.7	0.89	0	1.1	0	0.62	2.29	3.79	0.173396	0.0190685	0.032502	0.179652	0.169532	0.00575392	0.126206	0.169952	NA	NA	NA	NA	NA	NA	0.56902	0.0012736	NA	NA
SPNCRNA.2155	395455	395729	+	1	0	1.78	0	2.64	2.47	2.67	3.39	1.73	0	0.73	0.55	0	0.67	0	1.18	2.81	0	0	0	1.77	0	1.56	0.7	0.66	0	2.72	4.63	1	0.190575	1	0.0501268	0.109217	0.0582938	0.0160481	0.245221	1	NA	0.784952	1	NA	1	0.475867	0.0256149	NA	NA
SPNCRNA.2156	396248	396462	+	1	2.28	1.38	0	2.92	1.29	3.17	3.37	2.39	1.95	1.08	0.38	1.45	1.45	0.59	1.16	3.54	0	0	0.81	0	0	0	0	0.99	0	3.23	5.64	0.0758677	0.304587	1	0.0210335	0.43445	0.0143859	0.0102053	0.0800755	0.204154	NA	0.856435	0.391215	NA	0.760525	0.466413	0.00237107	NA	NA
SPNCRNA.2157	396608	396808	+	1	2.61	2.23	2.15	2.41	1.53	2.31	0.72	1.27	0.57	-0.68	1.14	1.01	2.15	1	-0.07	2.63	1.64	-0.43	1.19	0.58	0.28	0.28	0.01	1	1.95	1.73	3.5	0.0225935	0.0527853	0.0863194	0.0377941	0.274687	0.0572119	0.633401	0.358022	0.776326	NA	0.470116	0.575584	NA	0.541784	0.976281	0.0122833	NA	NA
LTR.397023.1	397023	397370	-	1	1.71	1.17	1.19	1.45	-0.53	0.04	-0.14	1.24	1.64	-1.5	0.9	1.07	-0.8	-0.69	-0.27	1.93	-1.25	0.18	-0.23	1.01	-1.4	-1.46	-0.46	-0.05	-0.99	0.83	3.29	0.00721689	0.0719595	0.114669	0.0245481	0.568817	0.964247	0.884307	0.0773064	0.0955627	0.220931	0.260278	0.28785	0.446457	0.495407	0.776833	0.000784678	0.527523	0.947263
SPAC31A2.06	397709	399337	+	1	-0.82	-1.13	-0.94	-0.53	-0.34	-0.46	-0.43	-0.7	-0.46	0.04	-0.13	-0.59	-0.23	-0.36	-0.46	-1.08	-0.1	-0.21	-1.37	-1.24	0.27	-0.45	-0.65	-0.45	-1.08	-1.53	-1.36	9.303e-13	1.0591e-23	3.31782e-15	6.40289e-06	0.00277701	0.000127612	0.000391805	3.33664e-09	0.00737554	0.894773	0.381742	0.00019382	0.110301	0.00514123	0.0001523	8.49627e-23	0.801636	0.32314
SPAC31A2.07c	399548	402194	-	1	0.13	-0.01	0	-0.16	0.07	-0.19	-0.11	-0.07	0.01	0.4	0.28	0	0.27	0.27	0.06	-0.19	0.46	-0.03	-0.38	-0.68	-1.11	-0.34	-0.03	-0.76	-1.24	-1.39	-1.02	0.589122	0.964837	0.998109	0.522247	0.819861	0.457468	0.709924	0.80492	0.999141	0.227217	0.331438	1	0.373795	0.345058	0.859545	0.377126	0.346534	0.97698
LTR.402409.1	402409	402782	+	1	1.23	1.52	1.57	1.75	-1.02	0.62	1.51	1.02	0.38	-1.09	0.9	0.2	0.32	-1.53	0.51	2.4	0.23	-0.4	4.63	2.84	-0.77	0.37	0.9	-0.94	-0.71	1.41	3.92	0.13984	0.0478821	0.0816334	0.0223966	0.383455	0.514116	0.0674277	0.260659	0.842312	0.537664	0.374642	0.925327	0.815901	0.232769	0.618673	0.000348524	0.952368	0.910584
SPAC31A2.08	403060	403545	+	1	-0.28	-0.63	-0.52	-0.52	-0.4	-0.56	-0.62	-0.37	-0.61	-0.13	-0.26	-0.16	-0.19	-0.06	-0.45	-0.88	-0.04	-0.15	0.13	-0.26	-0.57	-0.69	-0.49	0.51	-1.27	-0.74	-0.61	0.114357	0.000241187	0.00437032	0.00312818	0.0241895	0.00190904	0.000605138	0.0508037	0.0216076	0.712197	0.237124	0.626447	0.423115	0.829026	0.0166533	7.15789e-08	0.960014	0.748546
SPAC31A2.09c	403813	405249	-	1	0.69	-0.27	0.01	-0.1	-0.03	-0.08	-0.1	-0.31	-0.02	-0.09	0.09	-0.39	-0.13	-0.12	-0.2	0.06	0.01	-0.04	-0.38	-0.46	0.22	-0.05	-1.15	0.14	-1.48	-0.56	-0.5	1.22855e-07	0.0486764	0.94723	0.512495	0.890365	0.614308	0.532568	0.035511	0.960371	0.764293	0.636995	0.0535487	0.494001	0.504613	0.203862	0.658756	0.992797	0.938021
SPAC31A2.10	405802	407465	+	1	-0.48	-0.56	-0.26	-0.24	-0.07	-0.19	-0.13	-0.12	-0.06	-0.01	-0.11	-0.19	-0.02	0.03	-0.37	-0.68	-0.03	-0.23	0.51	0.24	0.21	-0.1	0.08	1.21	-0.92	0.03	0.02	0.000679151	5.92444e-05	0.079655	0.102745	0.683604	0.223132	0.439094	0.488451	0.86571	0.99523	0.588145	0.426858	0.939688	0.914404	0.0144738	3.06565e-07	0.958992	0.403401
SPNCRNA.2158	405861	406083	-	1	1.96	1.5	1.74	1.09	0.03	0.04	0.7	1.06	-0.27	-1.3	0.3	0.82	-1.72	0.62	-0.68	1.39	0.02	-1.83	-1.39	-0.13	-2.46	-0.99	-2.13	0.58	-2.7	0.05	2.61	0.0127792	0.060788	0.0441744	0.192732	0.989736	0.973164	0.475912	0.250137	0.892418	NA	0.817688	0.546511	0.174929	0.587456	0.534065	0.0601987	1	NA
SPNCRNA.2159	406192	406954	-	1	1.26	1.86	2.03	0.59	0.11	0.24	0.53	0.71	0.95	-0.65	-0.32	1.17	-0.37	1.28	0.2	1.46	0.31	0.2	-0.77	0.16	-1.89	1.11	-0.48	0.31	1	0.14	2.05	0.0350674	0.00086736	0.000755297	0.356052	0.907855	0.755766	0.459912	0.305201	0.366569	0.604051	0.733128	0.179284	0.715446	0.0607295	0.811571	0.006485	0.901231	0.936121
SPAC31A2.11c	408030	409265	-	1	-0.18	0.04	0.2	-0.14	-0.22	-0.49	-0.48	-0.25	0.52	0.12	0.12	-0.17	-0.28	-0.38	0	-0.19	0.22	-0.08	-0.32	-0.33	0.62	0.1	0.18	-0.01	1.15	-0.12	0.03	0.362609	0.858083	0.293205	0.474961	0.293973	0.0109225	0.0155755	0.219411	0.0501225	0.76512	0.656652	0.60489	0.235374	0.0820352	1	0.280998	0.679718	0.910795
SPNCRNA.2160	408945	409391	+	1	2.85	2.02	1.25	1.44	0.57	2.53	3.07	1.26	0.21	-0.46	-0.31	1.56	0.31	0.67	-0.28	2.67	-0.22	0.64	1.22	2.22	-0.17	1.76	0.66	1.8	-0.42	2.13	4.83	0.00663414	0.0622404	0.323952	0.207798	0.723426	0.022395	0.00526542	0.321615	0.932978	NA	0.869564	0.311871	NA	0.685446	0.873298	0.00655822	NA	NA
SPNCRNA.2161	409718	410727	+	1	2.49	2.23	2.37	2.47	1.05	1.25	0.66	0.03	-0.17	0.65	1.23	3.03	0.77	0.1	0.05	2.64	0.64	0.36	1.34	1.2	0.02	-0.16	2.17	1.32	0.3	-0.36	0.29	3.35211e-13	5.37105e-11	2.09265e-10	4.06768e-13	0.00616674	0.000910118	0.123408	0.959487	0.899575	0.279942	0.00185349	4.42254e-14	0.107842	0.878322	0.94243	2.47484e-16	0.531534	0.761274
SPNCRNA.2162	409877	410218	-	1	4.87	3.69	3.89	1.27	0.77	0.74	1.15	1.48	0.42	1.17	2.66	2.79	1.3	1.56	1.57	4.19	-0.08	-0.15	0.31	0.05	-0.14	-0.17	3	1.27	-0.41	1.22	0.97	1.0274e-08	2.48334e-05	2.4719e-05	0.226977	0.569742	0.545709	0.321979	0.186168	0.83399	NA	0.00871684	0.0174015	0.336689	0.202939	0.144936	4.55084e-07	0.996079	NA
SPNCRNA.2163	410329	410537	-	1	1	0.82	0.78	0.03	-1.26	-0.27	-0.33	-0.71	0.08	-0.39	-1.54	-1.29	-0.84	-1.31	-1.77	0.85	-0.41	-1.08	-1.08	-0.18	-0.51	-0.59	-0.42	-1.46	-1.95	0.58	0.69	0.430169	0.517204	0.555645	0.989634	0.426016	0.864219	0.840209	0.645399	NA	NA	NA	NA	NA	NA	0.219203	0.454148	NA	NA
SPNCRNA.2164	410574	411633	-	1	2.74	2.95	3.09	2.33	1.09	1.2	0.76	0.63	0.82	1.39	1.26	2.15	1.23	0.94	0.81	2.82	1.63	0.37	1.67	2.08	1.09	1.55	2.25	-0.15	-0.31	1.13	2.25	3.2396e-15	1.12559e-17	1.12401e-18	5.87899e-11	0.0034058	0.00168645	0.0666833	0.136402	0.197149	0.00101235	0.00162739	2.96754e-06	0.00317647	0.0296667	0.0490817	9.61016e-17	0.00382735	0.725334
SPNCRNA.2165	410984	411346	+	1	3.97	2.68	3.17	2.24	1.07	0.18	0.9	0.45	0.29	0.06	1.28	2.62	0.01	0.39	-0.37	3.06	1.03	-0.43	4.09	4.79	3.92	4.93	2.28	1.5	3.12	4.3	2.75	9.63142e-07	0.00159067	0.000419888	0.0116743	0.347002	0.890402	0.420726	0.726492	0.895701	0.993822	0.259761	0.0177225	1	0.792538	0.793892	0.000101996	0.682293	0.918176
SPAC31A2.12	412084	413874	+	1	-0.8	-0.27	-0.34	0.1	0.01	-0.12	-0.18	-0.52	0.49	-0.01	-0.13	-0.24	-0.09	-0.07	-0.26	-0.37	0.08	-0.02	-0.54	-0.3	1.58	0.81	0.78	-0.58	0.01	1.05	0.35	0.000154225	0.237001	0.128863	0.673158	0.991409	0.651686	0.482245	0.0223364	0.124375	0.993997	0.683321	0.524638	0.795237	0.82071	0.311985	0.0760426	0.926186	0.989934
SPAC31A2.13c	414471	414800	-	1	0.04	-0.58	-0.02	-0.01	0.06	-0.23	-0.03	-0.36	0.24	0.33	0.58	-0.81	0.25	-0.54	0.16	-0.18	-0.35	0.23	-0.05	0.97	1.55	1.14	0.56	1.21	1.07	0.25	0.56	0.876466	0.0166572	0.951483	0.966083	0.857904	0.412585	0.924574	0.173247	0.598046	0.406893	0.0329599	0.0198905	0.456097	0.0532231	0.610723	0.435845	0.578844	0.708898
SPAC31A2.14	415406	418371	+	1	-0.59	-0.3	-0.24	-0.3	-0.08	-0.16	-0.25	-0.33	-0.03	0.05	0.02	-0.24	0.01	-0.1	-0.05	-0.21	-0.01	-0.17	0.11	-0.07	-0.1	-0.31	-0.23	-0.06	0.16	-0.67	-0.81	5.90633e-07	0.0150225	0.0586731	0.0174928	0.605665	0.257029	0.0665714	0.00976632	0.921834	0.853958	0.932112	0.200105	0.974315	0.533129	0.778486	0.079735	0.99796	0.492373
SPAC31A2.15c	418475	419732	-	1	-0.26	-0.28	-0.22	-0.2	0.11	-0.09	0.05	-0.02	-0.22	0.12	0.3	-0.62	0.1	-0.05	0.21	-0.55	0.23	-0.01	0.19	0.24	-0.63	-0.59	0.01	0.15	0.26	-0.7	-0.85	0.13385	0.0930311	0.231741	0.238231	0.572991	0.650464	0.809865	0.919722	0.460128	0.721495	0.115283	0.00814176	0.68748	0.855872	0.284427	0.000385891	0.602551	0.996587
SPAC31A2.16	420466	423903	+	1	0.14	0.01	0.26	-0.37	0.16	0.08	0.07	0.23	0.67	-0.15	0.02	-0.1	0.63	-0.19	0.01	-0.27	0.2	-0.01	1.21	0.53	-0.58	-0.45	0.39	0.31	0.45	-1.07	-0.56	0.476657	0.969862	0.161933	0.0461174	0.469679	0.713891	0.784352	0.268979	0.00710081	0.675432	0.937734	0.79521	0.00179496	0.422317	0.979917	0.126015	0.70909	0.989934
SPNCRNA.2166	420785	421438	-	1	-0.63	2.26	2.88	3.22	1.37	2.83	3.04	2.71	1.15	-1.02	0.29	1.72	-0.01	0.85	1.37	4.18	-0.21	-1.15	-0.37	-0.35	-1.74	0.16	-0.16	0.62	0.09	3.95	5.42	0.562174	0.00220313	0.000220013	7.24094e-06	0.117757	0.000126804	4.24703e-05	0.000344864	0.410718	0.57744	0.822243	0.111533	1	0.430488	0.107827	3.55393e-10	0.957403	0.650351
SPNCRNA.2167	421585	421896	-	1	1.3	2.46	1.7	2.71	1.14	2.97	3.88	2.06	-0.08	-0.84	0.39	-0.55	-0.9	0.34	1.21	4.1	-0.53	0.65	-1.27	-1.44	-0.57	-1.26	-0.02	-0.25	-0.83	3.16	5.07	0.228268	0.0105014	0.1282	0.00506993	0.356716	0.00246334	5.3962e-05	0.0513077	0.984452	0.728428	0.813573	0.778847	0.594888	0.83353	0.303566	3.27324e-06	0.889218	0.840905
SPNCRNA.2168	422043	422268	-	1	0.83	1.62	2.86	1.83	0.96	2.69	2.29	2.45	2.32	-0.69	-0.25	1.61	-0.04	0.51	1.01	3.91	0.11	-0.44	1.19	-0.64	-0.44	0.24	0.51	-0.16	0.94	3.4	3.78	0.539206	0.180717	0.0167234	0.13045	0.545276	0.0238493	0.0668149	0.0464115	0.126344	NA	0.901809	0.324579	NA	0.783508	0.492105	0.000160591	NA	NA
SPNCRNA.2169	422431	423127	-	1	2.04	3.18	4.51	3.27	1.83	3.54	4.08	2.58	3.09	-0.42	1.03	0.73	0.37	0.09	2.6	5.43	-0.08	0.39	-0.83	-0.39	-0.79	-0.82	0.98	-0.61	-1.03	4.05	5.65	0.0384108	0.00030805	2.93517e-07	0.000257062	0.0878263	7.58203e-05	4.00635e-06	0.00801967	0.0117224	0.882821	0.4363	0.687116	0.83161	0.968812	0.006577	1.67914e-11	0.995738	0.925652
SPNCRNA.2170	423260	423911	-	1	1.57	1.86	3.1	2.76	2.04	2.76	3.44	2.64	1.89	-0.79	1.16	1.39	0.17	1.53	1.89	4.22	-0.24	1.36	-1.25	-0.22	-1.76	-0.49	0.37	0.8	0.86	2.95	4.1	0.0399787	0.00958406	1.73497e-05	6.88009e-05	0.00620972	8.32788e-05	5.49965e-07	0.000257969	0.0904265	0.66551	0.200041	0.206345	0.907543	0.0801033	0.0122121	2.79745e-11	0.948621	0.315472
SPAC13C5.01c	424477	425223	-	1	-0.36	-0.28	-0.3	-0.33	0.09	0.03	0.06	-0.35	-0.67	-0.15	-0.37	-0.48	-0.3	-0.32	-0.48	-0.51	-0.27	0.01	-1.47	-1.36	-0.47	-0.7	-1.34	0.13	-0.23	-1.64	-1.62	0.0106091	0.0536978	0.0365919	0.0229651	0.612305	0.862455	0.727672	0.0217678	0.000522034	0.579387	0.0192483	0.0176558	0.0907362	0.0510319	0.00113422	0.000157347	0.417882	0.996869
SPNCRNA.2171	425920	428102	-	1	1.92	1.17	1.3	0.5	0.67	1.17	0.84	0.86	0.53	0.27	0.52	1.41	0.22	0.91	0.47	1.72	0.35	0.61	3.33	2.56	-0.2	-0.19	2.57	4.44	2.15	2.36	3.31	1.51656e-07	0.00193014	0.00110943	0.224628	0.107969	0.00292122	0.0453768	0.038571	0.45997	0.749421	0.282913	0.00635202	0.716782	0.0406372	0.303506	1.25887e-06	0.789427	0.430566
SPAC13C5.02	426030	427342	+	1	-0.07	-1.01	-0.27	-0.79	0.32	0.02	0.23	-0.02	0.04	0.08	0.02	-1.13	-0.14	0.1	0.04	-0.6	-0.09	0.1	0.2	0.18	-0.15	-0.26	0.02	0.37	0.03	-0.49	-0.76	0.81168	1.19875e-05	0.270953	0.000857477	0.226749	0.949949	0.420026	0.960919	0.944153	0.894707	0.950815	0.000359468	0.699565	0.769409	0.917539	0.00845207	0.925022	0.912127
SPAC13C5.03	427583	429318	+	1	1.82	1.62	2.18	1.31	1.27	1.3	1.07	1.65	1.97	0.83	1.57	0.19	1	0.62	2.11	2.03	0.82	0.79	0.15	0.53	-0.57	-0.68	1.62	4.33	1.52	0.35	0.38	7.92364e-11	9.3084e-09	7.40921e-15	6.20451e-06	2.7907e-06	1.04476e-05	0.000480556	1.24737e-08	1.15732e-07	0.0231706	1.3868e-07	0.751895	0.00227785	0.0778424	1.28373e-13	1.40593e-13	0.14509	0.0543614
SPNCRNA.644	429030	430050	-	1	4.5	2.73	2.84	2.96	2.13	2.35	2.43	0.57	0.48	2.35	2.87	2.8	1.58	1.72	0.4	2.96	2.44	1.83	2.06	2.65	3.35	4.32	1.28	-0.1	2.57	4.47	4.46	1.5992e-29	4.8143e-11	1.45209e-10	1.43604e-12	3.71972e-07	4.59855e-08	2.27034e-08	0.309446	0.66572	3.73893e-07	1.75686e-11	6.18372e-08	0.00162169	0.00033298	0.487468	1.37748e-13	4.79e-05	0.000543061
SPNCRNA.645	430088	431033	-	1	0.78	1.45	1.53	0.11	0.52	0.35	0.22	1.49	1.23	-0.04	0.5	1.16	0.58	2.16	1.59	0.83	1.11	-0.3	-0.4	-0.39	-3.56	-2.2	0.78	-0.76	-1.68	-1.92	-0.46	0.00344458	2.24935e-08	5.12089e-09	0.711935	0.0635586	0.241993	0.500495	1.96228e-08	0.000739886	0.961899	0.119195	0.00130049	0.0819537	1.70335e-16	2.04184e-09	0.00120657	0.00952027	0.665821
SPAC13C5.04	430130	430876	+	1	0.23	0.12	0.35	1.03	0.33	0.78	0.23	-1.52	-1.09	0.53	0.44	-0.66	-0.06	-0.96	-1.29	0.35	-0.4	0.62	1	2.14	3.54	2.72	1.06	0.89	2.41	3.27	4.62	0.280531	0.610899	0.113046	2.4922e-07	0.139527	0.000144939	0.337097	7.2695e-13	0.00082063	0.0438009	0.0650633	0.0311861	0.853728	1.18429e-05	4.08254e-10	0.0727151	0.41828	0.0189
SPSNORNA.01	431220	431301	+	1	-0.71	0.37	7.28	-0.32	-0.44	-0.12	-0.48	-0.29	6.42	0.2	-0.74	-1.34	-0.8	-0.32	0.4	1.31	-0.17	-0.05	0.32	0.64	-1.48	-1.02	0.6	-0.06	-0.35	-0.67	0.53	0.19715	0.477904	8.46103e-64	0.567489	0.474087	0.857513	0.421947	0.653761	6.56908e-34	0.867241	0.235205	0.10782	0.232347	0.653566	0.51447	0.0037377	0.939963	0.9832
SPNCRNA.2172	431321	433511	+	1	1.91	2.33	3.44	2.04	0.56	1.27	0.87	1.18	0.92	0.22	0.93	1.91	-0.05	1.61	0.92	2.4	0.27	-0.27	1.38	0.79	-0.19	0.01	1.48	-0.07	-0.18	2.26	3.75	2.23094e-14	6.15318e-22	9.11648e-46	2.01554e-16	0.0537673	1.35604e-06	0.00184099	1.16683e-05	0.0430533	0.70385	0.00112671	2.54265e-09	0.93444	9.5448e-10	0.000771942	2.37396e-24	0.773895	0.745331
SPAC13C5.05c	431562	433203	-	1	0.15	0.06	-0.07	0.06	0.05	0.09	-0.13	0.45	0.52	0.02	-0.3	0.16	0.7	0.26	0.67	0.47	0.05	0.17	0.2	0.18	0.05	0.19	-0.09	0.58	2.86	1.83	0.49	0.503876	0.786016	0.765916	0.802325	0.875067	0.716898	0.609907	0.0381048	0.0855055	0.982015	0.233781	0.682968	0.00220051	0.309968	0.00178044	0.0154178	0.957093	0.77067
SPNCRNA.2173	433720	433938	-	1	1.63	2.43	2.62	1.44	0.05	1.09	0.75	1.36	0.71	-0.61	-0.86	1.12	0.51	0.92	1.04	2.87	0.26	0.37	1.82	1.91	-0.36	0.87	2.22	2.04	7.08	6.36	5.08	0.173896	0.0263504	0.0269229	0.230874	0.989585	0.415518	0.611157	0.306208	0.711901	0.838962	0.635299	0.524331	0.793209	0.573571	0.46128	0.00403773	0.954946	0.936831
SPNCRNA.05	434104	434843	+	1	0.72	2.51	2.37	1.46	-0.15	-0.13	1.84	1.59	0.61	-1.92	-0.58	0.43	-0.56	-0.85	0.75	3.25	-0.89	-1.65	1.12	0.1	-1.65	-1.05	1.15	2.77	6.69	5.4	5.66	0.453112	0.000588507	0.00497964	0.0726375	0.921329	0.916469	0.0248423	0.0645969	0.726168	0.242372	0.660648	0.804787	0.706729	0.527061	0.443533	1.30462e-06	0.745868	0.452343
SPAC13C5.06c	434524	435101	-	1	0.56	0.35	0.18	0.87	0.56	0.91	0.52	0.79	0.75	0.28	0.95	-0.07	-0.04	0.99	1.1	0.75	0.11	0.24	0.68	1.31	2.44	2.52	1.27	0.33	3.29	5.8	4.16	0.00520707	0.0902561	0.433722	9.10325e-06	0.00491895	4.7158e-06	0.0156192	9.87808e-05	0.0109431	0.412252	3.50642e-06	0.881877	0.928089	1.46754e-06	2.16491e-08	6.09101e-05	0.889218	0.602578
SPNCRNA.646	435113	436058	-	1	0.64	-0.17	-0.09	0.85	0.65	0.84	0.45	0.99	1.17	0.3	1.25	-0.59	0.12	1.37	1.28	0.84	0.53	0.34	0.09	0.61	2.08	2.58	0.59	-0.11	0.95	2.28	1.42	0.0114831	0.544295	0.784852	0.000726494	0.00977727	0.00100524	0.105295	0.000114759	0.000873501	0.515458	1.02476e-06	0.157123	0.770182	7.58065e-08	2.46675e-07	0.000380179	0.361123	0.541076
SPAC13C5.07	436214	438369	+	1	-0.1	-0.24	-0.08	-0.49	-0.21	-0.36	-0.49	-0.29	-0.04	0.2	-0.11	-0.48	-0.26	0.02	-0.04	-0.46	0.17	-0.37	0.14	0.08	-0.28	0.24	-0.05	1.3	-1.11	-0.95	-0.83	0.622179	0.203175	0.697952	0.00837595	0.309253	0.0675368	0.0128603	0.158785	0.93977	0.549982	0.68608	0.0748767	0.290407	0.967471	0.875595	0.00951242	0.780245	0.224435
SPNCRNA.647	436953	438699	-	1	2.23	2.21	2.51	1.85	1.44	1.51	1.46	0.41	0.35	1.67	1.77	2.03	2.02	0.2	0.61	2.2	1.77	1.71	-1.53	-0.3	0.8	0.04	-0.89	-0.81	1.13	0.44	0.72	2.96111e-16	3.97923e-16	2.06825e-19	3.25418e-11	6.06075e-08	1.22115e-07	4.48997e-07	0.224624	0.581323	2.90467e-08	5.53384e-10	1.28564e-08	2.35465e-12	0.650463	0.0579512	1.38399e-16	1.25057e-05	2.91338e-08
SPNCRNA.648	439141	440079	-	1	2.38	0.76	0.56	3.15	2.44	2.59	2.42	-0.15	0.11	2.57	3.47	2.18	1.14	2.04	0.3	1.74	1.78	2.45	1.71	3.07	1.45	1.3	1.26	1.51	0.95	1.44	3.37	2.18537e-08	0.10053	0.274609	1.4317e-13	1.131e-09	1.93175e-09	4.07605e-08	0.808022	0.936805	2.18678e-08	7.2506e-16	0.000110681	0.0324294	9.72729e-06	0.608513	3.38256e-05	0.0105656	2.3026e-07
SPNCRNA.2174	440844	441111	-	1	2.97	1.92	0.93	1.1	0.42	1.39	1.68	0.69	0.95	0.34	1.51	2.55	0.96	0.34	0.41	3.02	0.31	-0.02	-0.58	0.39	2.23	1.13	-0.37	-0.55	-0.79	1.86	3.19	0.00109495	0.0446173	0.447243	0.295434	0.777244	0.192756	0.111439	0.587822	0.571878	NA	0.194909	0.0327193	NA	0.828905	0.765475	0.000370156	NA	NA
SPNCRNA.2175	441021	441545	+	1	-0.11	1.02	3.21	2.42	0.61	1.13	0.92	0	3.75	2.15	2.15	-0.02	1.2	1.5	-0.23	1.94	1.06	1.77	-0.31	0.51	3.17	1.98	-0.06	0.63	-0.74	2.43	3.36	0.903087	0.111281	6.55358e-08	4.67951e-05	0.437742	0.0937588	0.192461	1	1.2798e-07	0.00200368	0.000828382	1	0.123912	0.0353253	0.80364	0.000601472	0.469702	0.0321224
SPNCRNA.2176	441187	442054	-	1	2.77	1.76	-1.06	2.65	1.37	1.2	1.58	0.53	-1.92	1.31	1.55	2.39	1.05	0.27	0.27	1.99	1.19	0.78	2.83	3.26	2.46	4.34	1.25	0.77	1.6	1.8	1.29	2.85574e-14	2.70393e-06	0.046205	8.22524e-13	0.000254876	0.00287791	6.86159e-05	0.238233	0.0272463	0.00398379	0.000139972	5.28612e-07	0.0210779	0.636361	0.590886	3.25931e-08	0.0908823	0.241395
SPNCRNA.2177	443398	444184	-	1	0.48	2	2.65	2.66	1.19	3.03	1.41	2.33	0.94	-0.99	-0.3	-0.48	-1.04	2.02	1.29	3.43	0.25	-0.69	0.61	2.19	0.1	4.49	1.11	0.89	5.12	5.67	5.25	0.666318	0.024594	0.0043217	0.00236972	0.274376	0.000552827	0.163486	0.0122678	0.560059	0.644239	0.850519	0.801937	0.49822	0.0509211	0.214615	1.83601e-05	0.952523	0.833478
SPAC23E2.01	443569	445263	+	1	-0.93	0.07	0.68	-0.05	0.2	0.3	-0.01	-0.34	1.62	0	0.28	0.82	0.6	-0.38	-0.21	0.17	-0.15	0.57	0.99	1.3	0.22	0.31	-0.02	0.02	-0.33	0.85	0.57	0.00102481	0.838348	0.0177612	0.892903	0.574318	0.366067	0.990558	0.310061	1.12944e-05	1	0.46756	0.046667	0.0917844	0.303317	0.574995	0.565536	0.899445	0.233868
SPNCRNA.2178	444286	444528	-	1	0.92	1.17	0.33	1.42	0.45	1.25	0.45	2.01	2.32	0.07	0.28	0.19	-0.64	1.94	1.62	2.79	0.21	-0.36	-0.41	1.31	-0.37	4.3	2.04	-0.73	4.59	5.55	4.9	0.497424	0.360229	0.829402	0.261859	0.810322	0.364729	0.784352	0.122806	0.127023	NA	0.89085	0.943357	0.756983	0.184681	0.239816	0.00993136	0.967773	NA
SPNCRNA.2179	444958	445165	-	1	0	2.06	0	1.43	0.33	0	1.43	2.55	1.92	0	0	0	0.73	2.46	1.23	2.33	0	1.01	0.91	0.73	0.99	4.24	1.16	0.59	4.4	4.77	4.79	1	0.122912	1	0.304439	0.879137	1	0.350595	0.0697532	0.206512	NA	1	1	NA	0.114766	0.4507	0.0612214	NA	NA
SPATRNAVAL.01	446000	446071	+	1	-0.06	2.11	7.83	0.72	0.62	2.05	1.32	0.14	4.64	-0.37	0.38	0.18	-0.04	-0.33	-0.51	3.82	0.49	-0.19	2.14	2.2	-0.39	0.48	3.46	2.62	2.34	1.04	0.58	0.955801	0.00510825	3.68487e-30	0.398105	0.53867	0.00989114	0.124946	0.90702	6.81665e-08	0.860652	0.754281	0.92827	0.987472	0.797468	0.641357	4.57364e-08	0.862458	0.957481
LTR.446075.1	446075	446342	+	1	1.17	2.02	6.23	0.43	0.56	2.07	0.99	0.12	3.25	-0.78	0.23	-0.67	-0.65	-0.34	-0.38	3.64	-0.13	-1.07	1.59	1.73	-0.49	-0.22	2.92	2.26	1.38	0.93	0.78	0.0755054	0.000884845	1.9305e-28	0.550146	0.487608	0.0010528	0.164375	0.899939	1.7924e-05	0.548478	0.8214	0.60114	0.523594	0.740015	0.661215	1.56384e-10	0.972462	0.5033
SPNCRNA.649	446175	446702	-	1	2.95	2.1	2.55	1.34	0.8	0.62	0.95	0.8	0.76	0.13	1.04	0.31	1.16	-1.11	0.66	2.51	-0.26	-0.3	4.8	4.88	4.2	4.12	2.62	1.67	0.97	1.6	2.74	2.05849e-17	2.94357e-09	2.72841e-12	0.000347668	0.0458252	0.13954	0.0196293	0.0544366	0.266838	0.894423	0.0131661	0.68965	0.00684433	0.0284961	0.120968	1.80955e-13	0.874633	0.807847
SPAC23E2.02	446491	450530	+	1	-0.18	0.27	0.15	-0.28	-0.01	-0.04	-0.22	-0.43	0.21	0.06	-0.1	-0.36	-0.07	-0.62	-0.18	0.19	0.09	-0.04	-0.3	-0.13	0.88	0.66	-1.27	0.78	0.33	-0.58	-0.51	0.374463	0.157645	0.470433	0.147318	0.985459	0.871994	0.327362	0.0327973	0.520877	0.893647	0.704348	0.221573	0.819017	0.00284034	0.451253	0.30126	0.911738	0.958166
SPNCRNA.2180	448542	449164	-	1	-1.43	-0.76	-0.22	-1.26	-1.6	-0.77	-0.87	0.11	0.31	-2.12	-1.37	-1.41	-2.53	-1.65	-1.7	-0.39	-2.5	-1.17	0.05	0.95	-2.26	0.55	0.24	0.09	3.7	1.46	2.4	0.0228016	0.168255	0.76596	0.0295766	0.00596163	0.192438	0.144802	0.884369	0.795137	0.00545406	0.0283565	0.134275	0.000735154	0.0158094	0.00334255	0.408383	0.0459953	0.242171
SPNCRNA.2181	449454	449839	-	1	-1.42	-1.03	-0.76	-1	-1.01	-0.75	-0.82	-0.32	0.07	-2.92	-1.35	-1.71	-1.94	-0.51	-1.18	-0.52	-0.79	-0.1	-1.33	-0.03	-1.84	0.71	-0.97	-0.13	3.17	1.17	1.92	0.111085	0.209947	0.443332	0.231061	0.26829	0.402142	0.365011	0.74659	0.983194	0.013241	0.162446	0.170525	0.0664009	0.638933	0.181752	0.468243	0.735409	0.97698
SPNCRNA.2182	449963	450539	-	1	-1.12	-0.82	-0.85	-0.94	-0.7	-0.97	-0.85	0.2	0.67	-2.33	-1.36	-1.41	-3.19	-0.31	-1.21	-1.31	-1.73	0.27	-1.35	-0.37	-1.54	1.47	-0.97	0.13	3.05	1.35	1.77	0.145086	0.262116	0.330539	0.207864	0.40199	0.217035	0.291237	0.829678	0.579932	0.0189097	0.106227	0.215262	0.00104071	0.762242	0.121531	0.0424901	0.274664	0.915092
SPAC23E2.03c	451210	452919	-	1	-1.06	0.07	-1.57	-0.04	-0.94	-1.15	-1.17	-0.5	-0.1	-0.52	-0.89	-0.57	-0.8	-1.18	-0.31	0.57	-0.47	-0.5	1.57	2.58	1.07	2.6	3.49	3.08	0.68	0.1	0.22	0.0115201	0.884711	0.000188651	0.937705	0.0302207	0.00899002	0.00929594	0.302709	0.926128	0.48063	0.0701727	0.404513	0.131488	0.0124233	0.573227	0.166144	0.69739	0.606542
SPNCRNA.2183	453631	454340	-	1	-1.91	-0.28	-0.18	0.42	-2.13	-1.44	-1.67	-1.68	0.65	-0.38	-3	-1.98	-1.49	-0.98	-1.36	1.51	-1.95	-1.3	-1.77	-1.24	0.09	-0.2	-1.44	-1.55	1.58	1.79	1.54	0.0100243	0.69916	0.831223	0.551396	0.00273357	0.0483533	0.0248886	0.0268648	0.574832	0.802187	0.00018079	0.0557549	0.0773214	0.246674	0.0668344	0.0117457	0.15561	0.289183
SPNCRNA.650	453735	455859	+	1	-0.91	-0.08	-1.29	0.97	-1.18	-0.83	-0.73	0.33	-0.8	-1.48	-0.17	0.1	-0.99	0.09	-0.47	0.04	-1.13	-1.51	2.18	1.24	0.28	0.89	1.12	1.15	1.05	1.95	1.51	0.0134917	0.835624	0.00188916	0.00519331	0.000672663	0.0279186	0.0626537	0.419866	0.200161	0.000321081	0.745408	0.907558	0.0181726	0.876926	0.257148	0.901935	0.103553	0.000656339
SPNCRNA.2184	454661	455240	-	1	-2.35	-1.58	-0.38	-0.5	-2.37	-1.45	-2.24	-2.31	-0.56	-1.1	-2.51	-2.62	-1.32	-0.65	-2.77	0.76	-2.14	-1.01	-0.07	0	0.07	2.15	-0.62	-0.31	2.61	1.58	1.27	0.00136362	0.0124891	0.612386	0.425941	0.000310226	0.0266542	0.00135961	0.00160445	0.657828	0.226369	0.000510224	0.0110143	0.0816549	0.400645	4.78794e-05	0.144478	0.0964035	0.402284
SPNCRNA.2185	456218	456433	-	1	3.79	4.5	4.35	1.43	0.62	1.8	1.37	1.16	2.1	0	0.38	0	0	0	1.9	4.38	0	0	2.5	2.33	2.5	2.35	2.39	2.56	2.92	4.17	4.16	0.00123057	9.14696e-05	0.000239302	0.279316	0.737187	0.186811	0.346334	0.442412	0.172085	NA	0.8537	1	NA	1	0.178239	8.10703e-05	NA	NA
SPNCRNA.2186	456238	456449	+	1	1.94	1.83	1.4	0.72	0	1.05	0	0	0	0	0.56	0	0	0	0.41	2.02	0	0	4.32	5.21	1.3	0.92	3.72	1.73	2.65	2.41	2.23	0.148606	0.177512	0.30211	0.623448	1	0.499514	1	1	1	NA	0.780248	1	NA	1	0.834316	0.112418	NA	NA
SPRRNA.11	456527	456645	+	1	2.71	2.86	-1.82	2.34	0.78	1.58	1.58	1.65	-0.71	1.2	-0.46	2.2	1.29	3.3	0.21	2.06	1.15	0.8	0.02	0.45	-0.46	-0.23	2.7	3.26	3.93	2.71	1.68	8.60953e-05	3.54689e-05	0.0179547	0.00103687	0.356253	0.0366659	0.0415287	0.0303218	0.559739	0.270488	0.653539	0.0185995	0.152559	7.38954e-06	0.843206	0.00239206	0.467982	0.642459
SPNCRNA.2187	456737	460767	+	1	0.24	0.63	0.26	0.92	0.28	1.38	0.64	0	-0.98	-0.41	0.3	0.12	0.06	0.1	-0.11	2.08	-1	-0.16	1.74	2.11	4.94	4.87	1.63	0.56	1.5	1.21	2.58	0.53442	0.0671698	0.536248	0.0069902	0.505763	3.71512e-05	0.0873892	1	0.177427	0.515786	0.524582	0.885529	0.933278	0.847547	0.8214	1.13733e-11	0.218217	0.908278
SPAC24H6.13	457061	459676	-	1	-0.61	0.43	0.88	-0.8	-0.26	-0.61	-0.22	0.03	2.18	-0.67	0.03	-1.25	-0.22	-0.43	0.07	-0.01	-0.13	-0.03	-0.74	0.13	-1.89	-0.7	0.3	0.5	2	2.87	1.06	0.0917968	0.248016	0.0125935	0.0274359	0.556558	0.114783	0.618741	0.956775	9.35584e-07	0.196236	0.968545	0.0104493	0.690192	0.341448	0.893895	0.984366	0.930358	0.985267
SPNCRNA.651	460793	461752	+	1	1.94	0.45	0.57	1.33	-0.26	-0.25	0.04	0.84	0.77	-0.73	0.51	-0.21	0.27	0.23	0.76	1.5	-1.04	-0.08	0.5	1.19	-0.44	0.32	0.23	0.69	0.72	1.25	2.04	3.41637e-09	0.211557	0.139804	0.000103131	0.563145	0.551611	0.941616	0.0242886	0.174557	0.166172	0.233291	0.782455	0.612931	0.650523	0.0457659	3.01477e-06	0.181096	0.955097
SPNCRNA.2188	461065	461618	-	1	2.1	1.06	1.23	1	0.97	1.03	1.24	1.1	0.37	-0.41	-0.32	1.81	0.29	1.04	0.29	1.11	0.5	0.38	3.31	2.84	1.8	2.1	1.67	0.7	0.22	0.45	0.93	1.93083e-06	0.0209275	0.00907078	0.032359	0.0424408	0.034456	0.0112435	0.024895	0.688617	0.666138	0.629152	0.00278708	0.684511	0.0514098	0.631159	0.0107104	0.710547	0.781305
SPAC24H6.12c	461939	463273	+	1	-0.07	-0.11	0.02	-0.58	-0.04	-0.32	-0.01	0.14	0.13	-0.32	-0.16	-0.99	0.21	0.07	0.31	-0.07	-0.21	-0.12	-1.13	-0.55	-0.67	-0.5	-0.6	-0.59	0.18	-0.52	-0.02	0.785813	0.640686	0.942014	0.0079941	0.902148	0.17725	0.977932	0.61258	0.764361	0.365378	0.606062	0.000723141	0.483937	0.842146	0.226171	0.758882	0.756305	0.857685
SPNCRNA.2189	463740	464818	-	1	2.95	1.59	2.13	1.77	0.75	0.74	0.86	1.14	0.59	0.47	1.54	1.53	1.07	1.12	0.49	2.74	1.18	1.11	2.64	3.43	0.14	-0.09	1.08	1.72	2.22	1.46	2.11	2.3654e-10	0.00125685	5.61218e-05	0.000368007	0.207872	0.198467	0.135945	0.0396371	0.610497	0.667289	0.00453904	0.028626	0.0921096	0.0658763	0.44043	9.74332e-10	0.269047	0.190793
SPAC24H6.11c	465299	468175	+	1	-1.56	-0.63	-0.44	-0.14	0.16	0.21	0.1	-0.51	0.35	-0.3	0.3	-0.54	-0.39	-0.38	-0.25	-0.71	-0.04	-0.47	1.71	2	0.21	-0.08	1.31	-0.34	-0.11	-0.03	-0.84	1.69969e-10	0.0125277	0.0927539	0.616549	0.623099	0.493108	0.775767	0.0654527	0.405817	0.496591	0.363296	0.165809	0.236785	0.236969	0.421672	0.00332065	0.974751	0.285617
SPNCRNA.652	465302	468551	-	1	1.9	1.52	1.06	0.16	0.28	0.42	0.38	1.11	0.25	0.29	0.29	1.09	0.34	0.29	1.02	1.32	0.44	0.79	-1.89	-2.1	-0.2	0.29	-2.03	0.4	2.76	0.11	0.9	3.45305e-10	7.89694e-07	0.000801393	0.651261	0.462514	0.24272	0.305062	0.000672287	0.678588	0.641247	0.497971	0.0135159	0.443205	0.502525	0.00234497	1.17277e-05	0.606943	0.0824533
SPAC24H6.10c	468720	469826	+	1	-0.98	-1	-0.64	-0.48	0.25	-0.05	0.32	-0.17	-0.49	-0.16	-0.36	0.36	0.15	0.11	-0.63	-1.51	-0.25	0.25	-1.56	-2.36	-0.34	-0.96	-2.07	-2.76	-5.34	-1.99	-1.92	9.92862e-07	5.92977e-07	0.00159928	0.0236037	0.27552	0.84317	0.170669	0.487114	0.110043	0.714609	0.146335	0.272654	0.627561	0.713258	0.00458866	8.8214e-15	0.669281	0.58619
SPNCRNA.2190	470127	470777	+	1	4.22	2.04	2.4	3.19	1.57	1.97	2.15	2.25	0	0.64	0.82	0	0	1.15	0.05	3.08	0	0	5.7	6.44	1.89	1.83	3.57	1.31	2.61	7	7.62	3.41488e-05	0.0760725	0.0545957	0.00306764	0.258576	0.110461	0.0802587	0.0672624	1	0.826828	0.632041	1	1	0.477411	0.982435	0.00170061	1	1
SPAC24H6.09	470583	472899	-	1	-0.74	0.06	0.31	-0.25	0.02	0.17	-0.22	-0.38	0.33	0.33	0.02	-0.39	-0.18	0.23	0.04	0.01	0.06	-0.23	-0.98	-0.5	0.93	0.9	-1.05	-1.26	-0.62	0.67	0.47	0.00283145	0.821298	0.227294	0.342397	0.959027	0.564643	0.465982	0.170096	0.430081	0.448371	0.972149	0.330323	0.640587	0.48652	0.910611	0.980505	0.961116	0.724599
SPNCRNA.2191	471650	472686	+	1	2.18	3.04	3.5	4.83	3.07	5.08	4.32	2.19	2.04	0.83	0.97	1.28	1.67	1.61	1.65	5.42	1.3	0.36	2.41	2.72	0.84	2.27	2.3	0.61	1.16	6.37	7.63	0.031224	0.00092616	0.000363349	2.85555e-08	0.00148334	5.19529e-09	1.65391e-06	0.0377121	0.162345	0.706499	0.484468	0.421614	0.197815	0.199373	0.132888	5.7759e-11	0.606943	0.934085
SPNCRNA.2192	473123	473336	+	1	2.93	2.71	3.12	2.72	0.71	1.2	-0.6	0.45	-0.61	-0.17	-0.07	2.35	0.42	-0.62	0.84	3.92	0.5	0.4	1.54	1.15	1.12	1.76	1.24	-0.05	-0.32	0.62	0.35	1.13607e-05	4.52878e-05	9.35925e-06	5.5951e-05	0.456088	0.131371	0.569926	0.656927	0.717043	0.941311	0.961629	0.00825281	0.738022	0.616474	0.328214	2.21174e-10	0.858197	0.890464
SPAC24H6.08	474035	474697	-	1	0.22	0.24	0.09	-0.01	0.05	0.2	-0.02	-0.18	-0.09	-0.14	-0.47	-0.48	-0.38	-0.21	-0.02	0.62	-0.36	-0.08	-0.44	-0.25	-0.77	-0.58	-1.16	-0.21	2.27	2.56	1.82	0.0560015	0.0314432	0.503027	0.94001	0.742964	0.104776	0.879614	0.152917	0.736217	0.465268	9.27013e-05	0.00381288	0.00317221	0.120436	0.907255	1.29906e-09	0.110221	0.812153
SPNCRNA.2193	474056	475255	+	1	2.73	2.81	2.85	2.23	1.37	2.33	1.79	1.85	1.49	0.89	1.59	1.96	1.25	1.82	1.27	3.65	0.94	0.34	1.88	1.99	1.7	1.16	1.34	0.9	2.08	1.81	1.22	1.90835e-10	2.82618e-11	2.61104e-10	3.86614e-07	0.00355759	1.10987e-07	0.000117266	7.16968e-05	0.044939	0.201808	0.00109978	0.000802332	0.021363	0.000174219	0.00867117	1.92166e-19	0.398481	0.823899
SPAC24H6.07	475493	476113	-	1	-0.93	-0.97	-1.49	-0.34	0.06	-0.02	-0.03	-0.19	-1.24	-0.2	-0.34	0.24	0.17	0.12	-0.25	-1.37	-0.24	0.35	-0.32	-1.06	-2.35	-1.38	-0.71	-0.7	-2.63	-2.83	-2.37	1.02506e-05	4.75668e-06	6.39692e-13	0.136748	0.842468	0.939912	0.921546	0.467534	1.05888e-05	0.64916	0.206049	0.532137	0.593941	0.707354	0.340281	3.17214e-11	0.712928	0.412047
SPNCRNA.2194	476234	478574	+	1	1.93	2.34	2.63	1.23	1.15	1.93	1.51	2.64	2.24	0.46	0.43	0.69	1.11	1.31	2.42	2.42	0.76	0.37	3.17	3.13	0.65	1.05	2.68	-0.39	1.09	1.6	2.4	1.47917e-14	2.00081e-21	8.66049e-26	2.33277e-06	3.24698e-06	2.55986e-14	7.73326e-09	5.34219e-26	9.21936e-12	0.266027	0.1871	0.0827577	0.000116153	1.59296e-06	2.27762e-22	1.93943e-23	0.142556	0.526841
SPAC24H6.06	476549	478696	-	1	-0.73	-0.48	-0.34	-0.61	0.08	-0.3	-0.05	0.16	0.13	-0.11	0.08	-0.65	-0.23	-0.02	0.12	-0.64	0.1	-0.17	0.34	0.46	1.11	1.28	0.42	0.56	1.54	0.76	0.34	1.60347e-07	0.000821369	0.0202326	2.02398e-05	0.674587	0.0533822	0.777918	0.32475	0.638835	0.725729	0.68608	0.000940808	0.208754	0.923276	0.517319	2.35018e-06	0.844123	0.598133
SPNCRNA.2195	478641	478846	+	1	0	2.43	2.3	1.78	1.79	2.77	2.12	2.45	0	0	2.15	2.24	0.6	0	2.24	3.76	0	0	3.52	2.71	0.89	0.89	3.63	1.71	1.14	3.34	3.67	1	0.0385218	0.073475	0.155633	0.202358	0.022446	0.103044	0.0536461	1	NA	0.122205	0.146297	NA	1	0.0816308	0.000331931	NA	NA
SPAC24H6.05	479750	481540	-	1	-0.62	0.52	0.18	0	-0.06	-0.26	-0.4	-0.22	0.71	0.24	-0.19	0.13	0.48	-0.54	-0.11	0.07	0.01	0.29	-0.87	-0.41	-0.9	-0.61	-0.21	-0.71	2.27	0.05	-0.27	0.0459709	0.0968943	0.595508	0.997846	0.894197	0.465698	0.255895	0.553158	0.119478	0.705386	0.664187	0.851674	0.233552	0.152356	0.808545	0.818211	1	0.726344
SPNCRNA.2196	482172	482398	+	1	2.71	0.99	1.82	1.43	-0.88	0.61	0.32	-0.33	0.11	-1.14	-0.22	0.57	0.04	0.07	-1.6	1.59	1.22	0.4	-0.93	2.07	4.69	3.41	1.28	2.08	1.7	1.53	3.24	0.0121063	0.415759	0.138875	0.221805	0.603458	0.665724	0.843199	0.841966	0.972331	NA	0.910745	0.780651	NA	0.978797	0.282313	0.122841	NA	NA
SPNCRNA.2197	482785	483158	+	1	4.3	3.37	3.41	3.34	1.59	2.01	2.39	0.67	0.26	0.77	1.26	3.76	0.78	0.89	-0.5	3.64	-0.5	1.15	0.36	-0.35	1.16	0.35	-0.18	-0.53	-0.03	0.94	1.14	1.11525e-14	2.41193e-09	2.37161e-09	5.73538e-09	0.00875906	0.000956927	8.03824e-05	0.349541	0.85594	0.469265	0.0708354	9.00468e-08	0.344762	0.243839	0.524071	4.29091e-11	0.820786	0.26833
SPNCRNA.2198	483219	485211	+	1	0.77	0.47	0.2	1.48	-0.16	1.3	0.32	1.2	0.92	-0.41	-1.83	1.04	-0.48	-0.02	-0.1	1.86	-0.27	-0.23	3.84	3.48	-1.78	-0.2	3.13	-0.9	-2.91	-0.8	1.49	0.189571	0.432003	0.802696	0.00625312	0.851856	0.0215929	0.646986	0.0407137	0.344384	0.747675	0.0129052	0.215037	0.587834	0.988638	0.911314	0.000176867	0.917122	0.918829
SPAC24H6.04	483447	484901	-	1	-2.62	-1	-0.81	-1.1	-0.7	-0.71	-0.8	-0.86	-0.81	-0.57	-1.01	-0.69	-0.64	-0.55	-0.78	-1.36	-0.65	-0.35	-1.01	-1.85	-0.25	-1.17	-1.01	-1.07	-0.22	1.08	0.33	5.35857e-24	0.000212156	0.00271606	5.36659e-05	0.0108122	0.0140716	0.00593544	0.00266587	0.0362848	0.144209	0.000633383	0.0880794	0.0532638	0.0910392	0.00807354	1.90257e-07	0.254212	0.571168
SPNCRNA.653	485606	487008	+	1	0.86	2.03	1.71	0.64	-0.55	0.15	-0.11	1.12	0.67	-0.42	-0.2	1.49	-0.33	0.23	0.89	1.31	-0.52	0.13	1.76	2	-1.22	0.23	2.38	1.47	2.77	2.09	2.03	0.00617616	6.99207e-12	2.477e-08	0.046234	0.115209	0.696066	0.802332	0.000492065	0.1939	0.451816	0.661846	0.000260745	0.473146	0.596833	0.00761646	8.27959e-06	0.540435	0.914871
SPNCRNA.551	485703	486330	+	1	0.75	1.92	1.58	0.59	-0.66	-0.05	-0.25	1.04	0.6	-0.49	-0.22	1.32	-0.49	0.3	0.92	1.17	-0.65	-0.01	1.15	1.5	-1.41	-0.36	2.06	1.35	2.69	2.07	1.62	0.0411303	2.43479e-08	1.04399e-05	0.11654	0.0989128	0.915245	0.589603	0.006076	0.330023	0.445728	0.675635	0.00732599	0.336689	0.555276	0.0177649	0.000568371	0.481277	0.999255
SPAC24H6.03	485960	488615	-	1	-0.12	-0.16	-0.11	-0.2	0.04	-0.05	-0.1	-0.48	-0.04	0.04	-0.07	-0.36	-0.17	-0.16	-0.28	0	-0.16	-0.01	-0.05	-0.19	-0.08	-0.02	-0.64	-0.38	0.15	-1.03	-1.09	0.466371	0.302023	0.508599	0.20441	0.856538	0.790023	0.576023	0.00206399	0.912512	0.922816	0.766624	0.108188	0.397375	0.415377	0.0935472	0.997635	0.716328	0.989934
SPNCRNA.2199	487209	487450	+	1	1.63	3.41	3.62	2.15	0.93	2.41	1.03	2.48	1.8	0.06	0.23	1.75	-0.65	1.05	1.01	3.53	0.31	-0.35	2.57	3.43	0.91	1.23	4.03	1.73	3.25	4.4	6.31	0.165912	0.000746891	0.000758581	0.0514407	0.534532	0.0321427	0.45279	0.0298749	0.250583	NA	0.90653	0.259558	0.748254	0.500052	0.466787	0.000211791	0.944852	NA
SPNCRNA.2200	487968	488281	+	1	2.7	1.79	2.72	1.35	1.17	1.33	1.17	1.39	0.22	0.32	0.74	1.7	1.2	0.06	-0.16	2.94	1.41	0.67	2.55	3.1	-1.08	-0.02	2.83	1.91	1.01	3.29	5.42	0.00213827	0.0512676	0.00407405	0.164161	0.297444	0.194337	0.274712	0.185577	0.924151	0.898494	0.575677	0.192446	0.348453	0.978055	0.917539	0.000264825	0.508094	0.8213
SPAC24H6.02c	488779	489350	+	1	1.02	0.23	0.12	0.4	-0.13	-0.56	-0.33	-0.16	0.42	0.18	0.58	0.76	0.14	-0.01	0.04	0.5	-0.26	0.11	0.69	0.86	1	0.42	1.73	1	0.87	0.45	0.73	3.78305e-07	0.298604	0.633131	0.0609697	0.614971	0.0118378	0.166387	0.545787	0.238009	0.667289	0.012216	0.00881715	0.660366	0.985519	0.890524	0.0107008	0.682788	0.882617
SPNCRNA.654	489023	489562	-	1	2.16	2.53	2.87	3.2	1.8	1.79	1.63	0.5	0.75	1.63	3.27	1.7	0.65	0.26	-0.56	3.03	1.3	1.74	1.59	2.57	3.24	2.33	2.74	1.48	1.92	3.29	3.61	8.82516e-06	6.65651e-08	6.95766e-09	6.06874e-12	0.000261467	0.000403679	0.00178524	0.443013	0.481571	0.00611348	4.10286e-12	0.0120263	0.370606	0.753131	0.407681	1.19396e-11	0.198664	0.0053846
SPAC24H6.01c	490016	492011	+	1	-0.28	0.5	-0.12	-0.59	0.18	-0.01	0.1	0.07	-0.54	-0.08	-0.14	-0.34	0.26	-0.4	-0.11	0.03	-0.17	-0.11	0.01	0.05	-0.47	0.23	0.36	1.29	2.19	0.45	-0.01	0.20668	0.0208318	0.626149	0.00690858	0.490103	0.984699	0.709924	0.792447	0.102189	0.882256	0.647534	0.334375	0.379033	0.121986	0.699004	0.89168	0.821986	0.872661
SPNCRNA.47	491816	492201	-	1	3.7	2.81	2.38	1.46	0.49	0.11	0.76	-0.06	-0.63	0.07	0.08	3.04	0.14	0.37	0.44	3	-0.51	-0.14	3.76	3.32	0.88	0.83	0.72	1.59	0.4	1.19	1.84	3.38919e-15	4.08391e-09	3.37072e-06	0.00469518	0.451919	0.88279	0.195929	0.943355	0.624475	0.972226	0.925275	4.4457e-07	0.8837	0.62135	0.497107	1.01117e-10	0.797537	0.948635
SPAPB21F2.02	492461	497689	+	1	-0.4	-0.01	0.16	-0.43	0.11	0.01	-0.01	-0.34	0.34	0.17	0.17	-0.84	0.09	-0.34	0.25	0.11	0.21	-0.22	-1.17	-1.18	-0.18	-0.38	-0.72	-0.74	-0.01	-0.18	-0.56	0.158303	0.981658	0.589492	0.137269	0.772078	0.987091	0.981941	0.286354	0.461086	0.789615	0.665385	0.0326769	0.841532	0.335022	0.481415	0.687772	0.826445	0.781831
SPNCRNA.2201	495248	496246	-	1	3.6	3.74	3.66	3.1	0.93	2.34	1.6	4.15	3.79	0.21	1.94	1.25	0.52	2.5	2.56	3.85	0.73	-0.63	1.77	2.94	-1.21	1.11	2.04	1.7	1.96	1.87	3.09	3.56103e-09	5.89033e-10	6.02358e-09	7.22965e-07	0.242346	0.000361655	0.024366	1.67101e-11	6.76346e-07	0.912478	0.00676476	0.223431	0.620197	0.000277735	8.95751e-05	6.29536e-11	0.721232	0.800704
SPNCRNA.2202	496361	497239	-	1	3.3	2.88	3.13	2.16	1.51	2.24	2.35	4.65	4.13	0.37	2.1	-0.24	1.43	2.63	2.5	3.06	0.37	-0.02	0.94	2.59	0.09	2.55	1.49	1.57	2.8	2.1	2.58	6.28631e-11	1.38867e-08	1.8317e-09	4.42756e-05	0.00580599	2.80164e-05	1.29481e-05	2.29576e-20	1.7426e-11	0.76512	0.00018468	0.856106	0.0252554	1.52094e-06	2.61307e-06	5.33981e-10	0.858197	0.997543
SPNCRNA.2203	497289	497738	-	1	3.37	4.17	5.11	4.03	1.92	3.79	3.17	0.71	2.38	0.64	2.28	2.33	0.59	1.78	2.2	4.83	2.35	0	0.89	1.55	0.92	0.89	3.17	2.26	2.53	3.35	4.6	0.00160421	3.83323e-05	6.47081e-07	0.000105803	0.139509	0.000373789	0.00486255	0.651345	0.114603	NA	0.0761276	0.117097	NA	0.215498	0.0686757	4.79925e-07	NA	NA
SPNCRNA.2204	497961	498854	-	1	1.25	0.83	0.85	0.09	1.02	1.13	1.17	1.8	1.06	0.09	0.96	0.85	0.47	1.44	1.22	1.08	0.89	0.56	-0.63	-0.69	-2.92	-2.02	0.96	1.48	0.28	2.06	2.49	0.000493813	0.0224598	0.064139	0.837953	0.00511024	0.00180196	0.00142481	1.37025e-07	0.110655	0.932811	0.0138995	0.133772	0.360641	0.000104343	0.000511838	0.000644289	0.254212	0.482649
SPAPB21F2.03	498171	498730	+	1	0.26	-0.23	-0.34	-0.16	-0.18	-0.32	-0.25	-0.64	-0.62	-0.04	0.01	-0.07	0.09	0.05	-0.58	-0.39	0	-0.15	1.13	0.93	0.19	0.96	1.3	0.44	0.27	0.16	0.07	0.0611364	0.0999152	0.0224108	0.293164	0.242555	0.0303635	0.106467	6.03452e-06	0.00409157	0.913565	0.959323	0.808548	0.685109	0.80995	3.85533e-05	0.00292545	1	0.665821
SPAC227.01c	499284	500405	-	1	-0.34	-0.19	-0.48	-0.58	0.11	0.02	-0.07	-0.32	-0.06	-0.2	0.3	-0.13	0.2	-0.19	0.17	0.11	0.2	-0.04	-1.21	-1.37	-0.43	-0.99	-0.26	0	-0.76	1.89	0.62	0.178897	0.474398	0.064195	0.0215217	0.740669	0.952286	0.824901	0.245938	0.931221	0.682967	0.347287	0.804787	0.57542	0.582475	0.596723	0.673249	0.813185	0.969306
SPNCRNA.2205	499707	500280	+	1	4.13	2.41	2.86	3.76	0.6	2.9	2.48	5.51	3.64	0	0.34	0	2.02	1.53	3.66	4.07	0	1.42	2.82	2.13	1.83	0	2.07	1.29	2.85	4.65	6.41	5.42845e-05	0.0302765	0.0170483	0.000323675	0.732627	0.00978575	0.0370601	4.12074e-08	0.00710081	NA	0.862115	1	NA	0.304914	0.000640092	2.34757e-05	NA	NA
SPAC227.19c	501117	501485	-	1	0.39	0.23	0.11	0.32	0.62	0.67	0.38	0.26	0.38	0.57	0.73	0	0.69	-0.05	0.53	0.43	0.7	0.37	0.2	0.17	-0.3	-0.63	0.87	0.85	0.58	0.08	0.08	0.138282	0.391748	0.731506	0.235577	0.0151349	0.0110855	0.190781	0.392068	0.40043	0.102001	0.00971972	1	0.0204025	0.910299	0.0603108	0.0773486	0.152672	0.473236
SPNCRNA.655	501407	504208	+	1	1.23	1.89	1.81	1.31	1.13	1.57	0.96	-0.39	-0.58	1.24	1.39	2.1	1.24	-0.18	-0.17	1.56	1.51	1.62	1.14	0.24	-0.91	-0.53	1.65	-0.19	-1.41	0.16	0.34	0.000413798	2.91485e-08	1.43647e-07	0.000219476	0.000953977	9.71098e-06	0.0116687	0.355781	0.358178	0.00258527	0.000206482	2.5632e-06	0.00169367	0.730271	0.737025	3.30894e-06	0.00587291	4.12832e-05
SPAC227.02c	501767	502384	-	1	0.16	-0.51	-0.48	-0.12	-0.22	-0.41	-0.45	-0.21	-0.17	0.17	0.07	0.37	-0.37	0.39	-0.13	-0.5	0.15	0.07	-1.42	-1.63	-1.32	-1.44	0.27	-0.05	-0.53	-0.94	-1.55	0.5045	0.0250232	0.0370546	0.648563	0.40199	0.0921955	0.0677352	0.429488	0.690178	0.709782	0.841311	0.312566	0.203072	0.160028	0.669657	0.0209277	0.858197	0.930425
SPAC227.03c	502978	504093	-	1	0.25	-0.74	-1.13	0.09	-0.39	-0.39	-0.44	0.02	-0.36	-0.4	-0.04	-1.03	-0.33	0.46	0.19	0.08	-0.18	-0.34	-0.42	-0.12	1.55	0.87	0.42	-0.51	0.77	0.87	0.66	0.345042	0.00283518	8.54837e-06	0.749743	0.14544	0.154495	0.111563	0.957337	0.403512	0.298313	0.913689	0.00301358	0.321808	0.123558	0.552558	0.760531	0.83768	0.529072
SPNCRNA.656	504201	504900	+	1	1.26	0.95	1.03	0.83	0.22	0.38	0.56	0.58	-0.12	-0.39	0.63	0.35	-0.13	0.87	0.36	0.96	-0.01	-0.3	0.4	0.16	0.74	0.26	0.22	-0.22	0.01	-0.1	0.45	4.60267e-12	1.50416e-07	2.14997e-07	9.44083e-06	0.320032	0.0635145	0.00531692	0.00422653	0.815453	0.179084	0.00206374	0.264921	0.657666	9.25854e-06	0.0849304	2.98148e-08	1	0.481234
SPNCRNA.2206	504883	506385	-	1	1.31	0.78	0.92	0.76	0.73	1.04	0.74	0.68	0.28	0.05	0	0.08	0.96	1.3	0.77	1.73	0.36	-0.51	0.62	0.85	-0.14	1.07	1.57	1.73	1.77	1.2	1.04	2.44098e-05	0.0144691	0.00720963	0.0200132	0.0262283	0.00130101	0.031795	0.0493885	0.693096	0.967263	0.995846	0.920981	0.00810928	9.88456e-05	0.024396	3.13662e-09	0.717423	0.466367
SPAC227.04	505053	505592	+	1	0.59	0.26	0.27	0.16	-0.39	-0.2	-0.49	0.28	-0.19	-0.42	-0.08	-0.11	-0.15	0.71	0.27	0.15	-0.26	-0.44	0.87	0.77	1.14	0.73	0.13	0.31	0.69	-0.32	-0.14	0.000989052	0.168305	0.198849	0.424076	0.041123	0.342376	0.0148359	0.163984	0.63131	0.0951642	0.777293	0.78088	0.594507	0.000213674	0.202651	0.408327	0.609582	0.132902
SPAC227.05	505984	506355	+	1	-0.41	-0.8	-0.27	-0.57	-0.43	-0.58	-0.48	-0.49	-0.36	-0.14	-0.76	0.35	-0.28	-0.09	-0.93	-1.38	-0.14	0.09	0.23	-0.32	-1.6	-1.31	0	0.16	0.96	-0.61	-0.8	0.129328	0.00210933	0.329522	0.0340299	0.124932	0.0383656	0.0944542	0.0830978	0.406871	0.823666	0.00942521	0.41698	0.439484	0.812144	0.000673574	2.30453e-08	0.890407	0.926211
SPAC227.06	506543	507292	+	1	-0.8	-0.89	-0.79	-0.83	0.08	0.02	-0.04	-0.31	-0.35	-0.22	-0.39	-0.49	-0.31	-0.39	-0.23	-0.46	-0.38	-0.05	-1.15	-0.76	-0.51	-0.83	-0.3	0.98	0.1	-1.62	-1.58	0.000169021	2.82725e-05	0.000222577	0.000136565	0.786299	0.941127	0.905858	0.204355	0.322587	0.598454	0.137073	0.133406	0.293224	0.137499	0.390955	0.0273886	0.465025	0.950166
SPNCRNA.2207	507762	508180	+	1	3.2	4.29	4.52	2.37	2.18	2.81	2.37	1.14	0.97	0.25	2.44	0.11	2.25	-0.08	2.01	4.55	1.61	0.35	0.62	0.59	-1.43	-1.09	1.15	-0.31	-1.09	6.01	5.97	3.15114e-13	3.31936e-24	1.34117e-25	2.03751e-07	1.34374e-06	3.24606e-10	3.64836e-07	0.0333842	0.309517	0.844531	1.96948e-07	0.939679	5.11906e-06	0.936844	2.0189e-05	8.17056e-28	0.0493487	0.832883
SPAC227.07c	508136	509691	-	1	-0.26	-0.3	-0.07	-0.14	-0.2	-0.32	-0.33	-0.51	0.14	-0.05	-0.26	-0.24	-0.56	-0.09	-0.48	-0.49	-0.01	-0.02	-1.43	-0.89	0.08	0.19	-0.84	-0.87	-0.28	-0.76	-0.78	0.22359	0.160084	0.760754	0.553824	0.403815	0.166532	0.155258	0.0195181	0.727233	0.925145	0.326621	0.48954	0.0207702	0.777079	0.0329799	0.0133881	0.999161	0.980235
SPNCRNA.2208	508282	508737	+	1	2.13	3.49	4.22	3.63	2.67	4.15	4.59	2.61	3.25	-0.69	0.4	0.53	0.3	1.4	2.97	5.47	0.56	-0.96	0.9	0.13	-0.38	-0.99	0.55	-0.49	-0.24	7.29	7.21	0.0166978	1.44245e-05	3.06764e-07	8.70252e-06	0.00230926	2.84927e-07	1.45697e-08	0.00342374	0.00291915	0.767955	0.782264	0.768493	0.858199	0.216808	0.000553349	5.44794e-13	0.867882	0.762726
SPNCRNA.2209	509985	510253	-	1	1.23	0.82	2.22	0.86	-0.23	0.77	0.1	-1.65	-0.37	0.89	-0.02	-0.83	-0.66	0.08	-0.15	1.88	0.02	0.4	-1.52	1.2	0.87	1.04	1.41	-1.26	-0.55	2.14	3	0.253178	0.45934	0.0350204	0.438822	0.893844	0.523742	0.948464	0.217783	0.855247	NA	0.995846	0.633717	NA	0.969701	0.926864	0.0408339	NA	NA
SPNCRNA.657	510357	511293	+	1	2.07	1.03	1.3	1.13	0.51	0.95	0.85	-0.16	-0.21	0.84	0.7	0.04	1.11	-0.3	0.17	1.41	-0.13	0.69	0.92	1.92	2.92	2.91	2.52	0.79	3.06	3.46	4.18	2.34561e-10	0.0023788	0.000178126	0.00103935	0.178932	0.00773422	0.0212985	0.727684	0.796222	0.0660154	0.0828244	0.971755	0.00411057	0.540252	0.716754	1.25518e-05	0.935166	0.228508
SPAC227.08c	510669	511336	-	1	-0.15	0.24	0.22	-0.11	0.42	0.2	0.25	-0.51	0.72	0.39	-0.06	0.08	0.02	-0.23	-0.21	0.32	-0.74	0.21	0.65	1.33	1.47	1.33	-0.18	1.47	0.11	0.56	0.39	0.720824	0.535497	0.574301	0.781922	0.298005	0.639222	0.574599	0.207722	0.178773	0.554619	0.919254	0.931514	0.982444	0.656306	0.664318	0.36525	0.353126	0.843475
SPNCRNA.2210	511687	513366	-	1	1.35	1.76	1.73	2.08	0.31	0.57	0.49	0.89	0.37	0.8	1.19	1.7	-0.24	0.54	0	1.74	0.76	0.84	1.74	2.9	1.8	0.93	1.3	1.61	1.68	3.3	3.84	0.000259304	4.30564e-07	9.49621e-06	2.41288e-09	0.521605	0.170084	0.263196	0.0289502	0.696188	0.130554	0.00256424	0.000304748	0.705316	0.273433	0.998919	1.41324e-07	0.400271	0.162546
SPAC227.09	511807	513060	+	1	-0.02	-0.08	-0.4	-0.55	0.01	-0.18	0.04	0.13	-0.4	-0.06	-0.24	-0.44	0.39	-0.18	0.02	-0.09	-0.01	-0.08	-0.25	-0.32	-0.85	-0.47	-0.87	-0.48	-0.66	-0.99	-1.01	0.869594	0.504611	0.00107846	1.81361e-06	0.973851	0.149943	0.769042	0.31964	0.0246334	0.829252	0.0724779	0.00797062	0.00271976	0.213386	0.898902	0.440679	0.998045	0.807462
SPAC227.10	513831	514345	+	1	-0.57	-0.86	-0.95	-0.43	-0.19	-0.39	-0.19	-0.48	-0.93	-0.04	-0.32	-0.11	0	0.13	-0.52	-1.17	-0.08	-0.02	-0.36	-0.27	-0.28	-0.48	0.1	-0.2	0.05	-0.84	-1.07	7.75976e-05	1.07321e-09	1.27873e-10	0.00313089	0.240962	0.0109775	0.241385	0.00161284	4.54427e-06	0.917245	0.0562313	0.705655	0.999138	0.492532	0.000637642	9.21236e-18	0.89586	0.967409
SPAC227.11c	514552	515674	-	1	-0.03	-0.26	-0.43	-0.47	-0.2	-0.3	-0.24	0.25	0.21	-0.19	-0.36	-0.51	-0.02	-0.21	0.2	-0.39	-0.27	-0.25	0.19	0.32	0.77	0.02	0.23	0.45	0.84	-0.18	-0.26	0.888676	0.0949536	0.00665969	0.0025257	0.236656	0.0684308	0.163243	0.144629	0.432496	0.485029	0.0409177	0.019881	0.957557	0.284722	0.270691	0.00669932	0.468086	0.372219
SPAC227.12	515797	517247	+	1	0.21	-0.2	-1.28	-0.21	0.24	0.01	0.07	0.1	-1.14	-0.05	-0.21	-0.08	-0.01	-0.11	0.05	0.3	-0.12	-0.01	-0.3	-0.49	-1.58	-1.82	-1.94	0.22	-2.25	-0.19	-0.47	0.310423	0.332704	6.0062e-11	0.309508	0.273574	0.964598	0.776173	0.703699	2.18654e-05	0.923473	0.426841	0.856884	0.997554	0.706627	0.87903	0.116123	0.871555	0.989934
SPAC227.13c	517865	518443	-	1	-0.84	0.17	-0.87	-0.28	-0.17	-0.53	-0.45	-0.56	0.25	-0.42	-0.26	-1.17	-0.15	-0.78	0.05	-0.36	-0.37	-0.28	-0.16	1	1.45	2.54	1.03	0.54	0.24	0.45	0.77	0.00769431	0.631575	0.00571577	0.410884	0.685601	0.125785	0.212057	0.104501	0.675366	0.440209	0.561148	0.00700195	0.773554	0.0323267	0.912869	0.24037	0.678591	0.748967
SPNCRNA.658	519257	520194	+	1	2.36	1.26	-0.97	3.22	0.61	0.52	0.95	1.31	-1.63	0.83	0.68	0.09	0.76	1.73	0.54	2.09	-0.06	0.53	3.89	4.17	3.49	5.13	4.06	2.53	2.57	3.82	2.87	1.62531e-08	0.00395356	0.0802426	1.42831e-14	0.215707	0.299169	0.0485631	0.0043005	0.06134	0.201893	0.212999	0.936684	0.182617	0.000187759	0.310651	3.42426e-07	0.985808	0.608362
SPNCRNA.2211	519783	520113	-	1	0.7	0.69	0.38	1.63	1.06	0.71	0.97	1.43	0.92	0.53	0.54	-1.14	1.74	2.04	1.38	1.52	1.46	1.02	1.2	1.92	2.05	2.83	0.34	1.16	1.72	2.59	2.47	0.261138	0.237469	0.635747	0.00224281	0.0740733	0.254565	0.10871	0.0126652	0.387215	0.639663	0.468334	0.333406	0.00343599	0.000264147	0.0141232	0.0017057	0.148797	0.309786
SPNCRNA.2212	520287	520745	-	1	0.49	1.09	0.37	0.82	-0.32	-0.87	-0.24	0.57	2.11	-1.75	-0.42	-0.6	1.04	0.52	-0.02	0.81	-1.33	-0.63	-0.67	-0.61	-1.47	-1.48	0.62	1.8	3.34	2.16	1.15	0.625557	0.21716	0.752959	0.37981	0.81341	0.436186	0.850183	0.608689	0.0740438	NA	0.763239	0.726354	0.372943	0.689362	0.992903	0.318797	0.566542	NA
SPNCRNA.2213	520857	521426	-	1	-0.37	1.72	1.77	1.58	0.93	0.47	0.9	0.59	0.8	0.93	0.85	2.57	0.67	0.88	0.37	2	1.18	0.99	-1.98	-1.49	-2.47	-0.32	0.09	1.62	2.1	0.28	1.28	0.681608	0.00743496	0.0137356	0.0166182	0.226086	0.570784	0.236196	0.47729	0.53832	0.409635	0.317048	0.00116395	0.492705	0.30679	0.682188	0.000716709	0.432019	0.481234
SPAC227.14	520933	521721	+	1	0.12	-0.17	0.07	-0.53	-0.43	-0.55	-0.55	0.1	0.15	-0.54	-0.51	-0.94	0.17	-0.13	-0.05	-0.59	-0.34	-0.48	-0.91	-0.87	1.52	0.32	-1.04	-0.45	0.61	-0.37	-0.8	0.599866	0.462632	0.780415	0.0122337	0.0495978	0.0127047	0.0139187	0.725359	0.713539	0.0436534	0.0331765	0.000982609	0.569897	0.66797	0.881306	0.00327432	0.507572	0.13313
SPNCRNA.2214	521928	524210	-	1	2.23	2.72	2.14	1.58	0.99	1.16	1.22	0.97	-0.36	0.38	0.73	1.13	-0.35	1.05	0.28	3.05	0.52	0.28	1.02	1.25	-0.26	1.33	0.98	0.86	2.36	0.52	0.93	7.48262e-12	7.43139e-18	5.71993e-10	3.02573e-06	0.00453901	0.0010784	0.000648549	0.00906959	0.709855	0.565932	0.0720757	0.021592	0.523144	0.00683276	0.528824	4.07135e-23	0.589614	0.805509
SPAC227.15	523246	525867	+	1	-1.21	-0.32	-0.18	-0.37	-0.26	-0.35	-0.56	-0.82	0.11	0.12	-0.32	-0.55	-0.43	-0.67	-0.52	-0.71	-0.15	-0.26	-0.72	-0.67	2.22	1.35	-0.08	-0.48	0.95	0.87	0.26	3.38234e-08	0.172412	0.458241	0.117846	0.323807	0.168626	0.021871	0.000432822	0.815503	0.826457	0.270528	0.105004	0.134654	0.00835451	0.0384091	0.00102777	0.853917	0.638616
SPNCRNA.2215	524458	525045	-	1	0.84	0.76	0.62	0.53	-0.17	0.17	-0.18	1.12	-1.15	-0.45	0.27	0.44	-1.29	1.76	0.56	1.47	-1.39	0.19	-3.47	-3.12	-3.42	-3.46	-2.16	-0.3	-2.38	-3.51	-1.18	0.175953	0.210648	0.399545	0.402808	0.85057	0.826379	0.832309	0.0758798	0.374639	0.742958	0.761403	0.705284	0.14695	0.00463709	0.427758	0.00534785	0.412698	0.936588
SPNCRNA.2216	525250	525819	-	1	1.97	2.17	1.83	1.88	1.07	1.14	1.71	2.5	1.8	0.75	1.08	2.59	0.77	3.03	1.32	2.05	1.69	1.38	-2.19	-1.75	-2.14	-2.69	-0.65	1.39	-0.86	-0.35	-0.35	0.00118597	0.000244647	0.00622122	0.00212394	0.123565	0.0913435	0.00820673	4.10881e-05	0.0510427	0.51208	0.148784	0.000539512	0.376495	6.97814e-07	0.0489648	0.000267398	0.128983	0.162612
SPNCRNA.2217	526232	526460	-	1	4.63	3.43	3.2	3.21	0.37	0.85	0.66	-0.94	-0.41	0.91	1.68	3.83	-0.94	0.74	-0.05	4.08	-0.33	0.36	0.81	0.55	-2.7	-1.79	0.06	-0.14	-2.46	-0.8	0.34	2.38146e-17	7.77342e-10	6.03952e-08	1.90244e-08	0.670593	0.225257	0.379863	0.280513	0.802207	0.381118	0.0121321	1.16382e-08	0.352755	0.380633	0.961351	4.15149e-14	0.913878	0.873317
SPNCRNA.659	526641	528541	+	1	0.93	1.98	6.16	0.7	0.05	0.25	0.23	0.03	5.1	0.49	0.46	0.58	-0.34	0.33	-0.14	2.43	0.24	0.36	1.95	1.4	-1.55	-0.59	2.15	0.02	-1.01	-0.29	1.94	0.00245871	2.72315e-11	2.64768e-103	0.0288754	0.929486	0.503414	0.552216	0.941844	1.88442e-45	0.319585	0.237918	0.233167	0.433566	0.420423	0.749936	8.03328e-17	0.822625	0.624734
SPSNORNA.02	526726	526803	+	1	-1.05	0.33	7.88	-0.37	-0.5	-0.39	-0.63	-0.92	7.16	1.21	-0.37	-1.24	-0.61	-0.17	-0.96	1.59	0	-0.31	0.72	0.45	-0.87	-0.69	0.5	-0.17	-0.31	-0.58	2.38	0.225273	0.663798	4.22322e-48	0.643465	0.588079	0.653753	0.472066	0.30206	3.05156e-30	0.190166	0.715338	0.333406	0.569544	0.883237	0.248079	0.00541438	1	0.912197
SPSNORNA.03	526937	527036	+	1	-0.8	0.73	6.79	-0.44	-0.16	-0.12	-0.14	-0.62	5.78	0.62	-0.14	-1.29	-0.89	-0.32	-0.56	1.59	-0.44	-0.48	1.17	1.04	-0.34	0.18	1.75	-0.56	-2.1	-0.99	1.96	0.102438	0.0940205	1.49653e-71	0.35347	0.797345	0.828803	0.81523	0.227888	3.15073e-35	0.375728	0.837781	0.0849598	0.120765	0.612477	0.278407	5.40698e-05	0.765842	0.689611
SPSNORNA.04	527191	527275	+	1	-0.09	1.8	5.67	-0.19	-0.62	-0.52	-0.51	-0.23	2.85	0.66	-0.22	-0.18	-0.78	-0.43	-0.64	2.43	0.2	0.12	1.96	1.01	-2.08	-1.37	1.96	-0.46	-2.02	-1.02	2.08	0.850675	5.91548e-06	5.54168e-51	0.691791	0.187623	0.27897	0.302241	0.670775	1.51395e-08	0.316146	0.719128	0.843279	0.151939	0.442979	0.192917	2.57528e-10	0.904792	0.942329
SPSNORNA.05	527387	527474	+	1	0.8	1.14	5.53	0.4	-0.21	-0.42	-0.42	-0.01	4.3	0.11	0.18	1.09	-0.62	0.29	-0.28	1.92	0.3	0.24	1.98	1.44	-1.83	-1.19	2.07	-0.15	-1.21	-0.86	1.07	0.0153118	0.000348555	1.2033e-77	0.252695	0.623806	0.263892	0.274271	0.984246	1.73428e-30	0.895725	0.703433	0.0167812	0.148683	0.507917	0.497041	2.67944e-10	0.7844	0.805902
SPSNORNA.06	527624	527713	+	1	0.35	2.04	7.77	0.82	-0.26	-0.21	-0.42	0.01	6.97	0.37	0.12	-0.33	-0.51	0.72	-0.16	2.9	0.33	0.5	2.01	1.51	-2.1	-0.71	2.43	0.38	-0.06	-0.83	1.34	0.403876	2.49588e-08	5.87244e-112	0.0383951	0.602618	0.665533	0.363921	0.999595	8.01643e-60	0.617778	0.850068	0.665992	0.350382	0.12096	0.776884	2.26028e-16	0.80153	0.553683
SPAC227.16c	528003	528771	-	1	-2.04	-2.34	-2.19	-1.26	-0.93	-1.02	-0.94	-0.43	-0.51	-0.54	-0.81	-0.6	-0.49	-0.46	-0.71	-2.56	-0.38	0.2	0.18	-0.21	-0.16	-1.25	-0.33	-0.5	-0.25	-1.02	-1.13	3.11129e-31	3.20856e-41	1.01174e-31	1.20187e-12	1.25624e-08	1.30618e-08	2.60608e-07	0.0247734	0.0610568	0.0147922	1.80342e-05	0.018978	0.0212826	0.0258127	0.000150848	2.5165e-51	0.351181	0.66406
SPNCRNA.2218	529437	530102	+	1	1.33	1.7	2.93	3.08	-0.35	1.56	1.75	3.2	1.92	-0.17	0.89	0.97	0	0.91	0.75	3.67	0.15	0.19	2.83	3	-0.08	1.09	2.26	0.92	5.88	7.09	7.05	0.109452	0.0264995	0.000159745	1.63189e-05	0.784292	0.0563785	0.0322336	1.20736e-05	0.102013	0.944712	0.38906	0.460385	1	0.394986	0.439117	3.21071e-08	0.973482	0.957788
SPAC227.17c	529801	530166	-	1	0.12	-0.56	-0.52	-0.72	-0.92	-0.76	-0.99	-1.46	-1.65	-0.72	-1.18	0.17	-1.06	-0.77	-1.29	-0.5	-0.53	0.24	-0.83	-1.23	0.67	0.16	-0.47	0.26	-1.53	-1.58	-1.4	0.624278	0.00828052	0.0194566	0.000778342	3.10963e-06	0.000472108	4.47518e-06	7.2745e-12	1.01694e-07	0.00410189	4.37068e-08	0.665945	2.86387e-06	0.000894517	1.0201e-09	0.0130166	0.230268	0.644937
SPAC227.18	530522	531628	+	1	-1.49	-1.19	-1.81	-0.94	-0.53	-0.62	-0.61	-0.89	-1.58	-0.46	-0.7	0.04	-0.34	-0.45	-1.06	-1.88	-0.36	0.18	-1.68	-2.41	-1.08	-1.99	-1.31	-0.74	-2.93	-2.37	-1.92	3.47163e-25	2.72971e-16	1.73383e-36	3.34103e-10	0.000233651	5.98771e-05	0.000102688	4.30009e-09	2.29563e-17	0.0147922	1.02431e-05	0.920896	0.0636631	0.00757437	1.38056e-12	1.53315e-39	0.261448	0.601506
SPNCRNA.2219	530584	531197	-	1	3.3	4.18	5.36	5	2.51	4.04	3.35	1.84	0	0	1.62	1.79	2.15	0.63	3.57	6.19	0	0.92	2.55	2.48	2.1	4.83	1.43	0.89	2.78	7.02	6.9	0.00116209	1.04282e-05	2.06296e-08	1.06836e-07	0.0274269	4.01604e-05	0.00136516	0.133364	1	1	0.230611	0.252038	0.107211	0.723254	0.000420473	2.99532e-12	1	0.800668
SPAC2F7.02c	532432	533409	-	1	-0.19	-0.04	-0.62	-0.21	-0.2	-0.12	-0.52	-0.16	-0.31	0.2	-0.22	0.11	0.08	0.11	0.23	-0.36	0.26	0.09	-1.56	-1.39	0.01	-0.17	-0.93	0.16	0.05	0.01	-0.67	0.358418	0.863302	0.00159528	0.300012	0.369617	0.592972	0.0111714	0.48459	0.337673	0.569635	0.376512	0.788452	0.792418	0.688005	0.312217	0.0496398	0.615873	0.90316
SPNCRNA.2220	533727	534097	+	1	4.48	4.36	4.53	2.87	1.75	2.08	1.86	1.67	0.3	0.83	1.39	3.81	0.58	1.57	0.83	3.94	1.22	0.41	3.22	3.89	2.86	2.89	2.26	3.08	1.6	0.76	1.98	5.63508e-11	1.55293e-10	1.42098e-10	9.02521e-05	0.0389917	0.00860168	0.0242442	0.0514912	0.8827	0.605216	0.138419	3.05244e-06	0.652762	0.0962313	0.394521	3.1863e-09	0.538098	0.901629
SPAC2F7.03c	534462	537725	-	1	-0.56	-0.02	0.1	-0.63	0.17	0.17	0.05	-0.7	0.26	0.09	-0.07	-0.44	-0.05	-0.34	-0.25	0.1	0.26	-0.18	-1.25	-0.82	-0.45	-0.5	-1.1	-0.22	-0.52	-0.09	0.12	0.0211182	0.957707	0.724769	0.0113311	0.571098	0.551351	0.888194	0.00685772	0.533935	0.88671	0.859757	0.25427	0.915882	0.265761	0.419163	0.696936	0.715561	0.805509
SPNCRNA.2221	536446	537729	+	1	0.56	2.19	2.08	1.68	3.17	4.46	3.46	0.83	-0.34	0.43	0.76	-0.32	0.57	0.97	2.26	3.46	0.18	-0.49	0.48	-0.2	2.46	1.57	0.39	-0.22	1.41	2.55	3.34	0.555609	0.00443257	0.01395	0.0372556	1.92318e-05	1.31555e-09	6.68013e-06	0.389659	0.861037	0.829252	0.48481	0.864496	0.65092	0.361964	0.00567489	1.17242e-06	0.965243	0.875164
SPNCRNA.2222	538032	539040	-	1	3.31	4.31	4.61	4.86	2.85	4.61	4.89	3.78	2.43	0.64	1.15	3.59	1.36	1.75	2.8	6.22	0.16	0.6	4.31	4.91	5.82	6.24	2.47	1.43	2.51	5.2	6.68	1.13309e-07	4.80514e-13	5.13442e-14	4.81949e-16	7.59463e-06	1.69411e-14	4.42622e-16	1.48662e-09	0.0107723	0.670404	0.16832	7.58822e-07	0.115712	0.0246875	1.53295e-05	2.75864e-27	0.968542	0.795493
SPAC2F7.04	538395	539847	+	1	-0.49	-0.35	-0.32	-0.71	0.1	-0.14	0.02	-0.57	-0.58	0.15	0.01	-0.69	0.25	-0.2	-0.28	-0.82	0.05	-0.19	-0.55	-0.7	-1.34	-1.37	0.08	0.53	-0.4	-1.6	-1.52	0.00191025	0.0291088	0.0510099	7.71984e-06	0.624885	0.463077	0.940758	0.000586292	0.0124938	0.642022	0.986005	0.0015262	0.234131	0.338322	0.125676	4.91183e-08	0.942864	0.598133
SPAC2F7.05c	540125	541312	-	1	-0.32	-0.12	-0.45	-0.63	0.05	-0.08	0.07	0.24	-0.11	-0.08	-0.15	0.41	0.28	0.76	0.19	-0.21	0.09	0.12	-0.19	-0.84	-0.07	0.23	-0.37	-1.02	-0.61	-0.89	-1.52	0.144673	0.599914	0.0345634	0.0033571	0.865491	0.768494	0.796575	0.328465	0.794939	0.886559	0.61462	0.221486	0.336689	0.000941722	0.48228	0.326264	0.917663	0.858552
SPNCRNA.552	541795	543483	+	1	-0.19	0.15	0.22	-0.47	0.37	0.26	0.37	0.95	0.95	-0.17	0.58	-0.38	-0.04	1.84	0.78	-0.02	0.58	-0.21	-0.86	-0.89	-1.99	0.17	-1.45	-0.29	1.79	0.45	-0.64	0.527579	0.6258	0.471997	0.105049	0.231668	0.430284	0.245826	0.00104009	0.0148741	0.794106	0.0783326	0.417045	0.947786	4.02589e-11	0.00945286	0.939925	0.355507	0.797551
SPNCRNA.660	541797	544030	+	1	-0.2	0.12	0.15	-0.52	0.31	0.17	0.3	0.92	0.89	-0.22	0.51	-0.4	-0.1	1.78	0.73	-0.06	0.5	-0.24	-0.49	-0.52	-1.94	0.12	-1.3	-0.18	1.83	0.44	-0.6	0.51205	0.69916	0.645398	0.0767356	0.342913	0.619037	0.371075	0.00164936	0.0247988	0.709241	0.130419	0.396265	0.835973	3.57623e-10	0.0175681	0.841134	0.454937	0.765392
SPAC2F7.06c	542037	543557	-	1	-0.11	-0.02	0.43	1.14	-0.78	-0.43	-0.03	0.73	1.08	-0.14	-0.59	-0.82	-0.53	-0.83	1.25	0.33	-1.35	-1.58	2.24	2.56	4.69	4.02	2.76	2.36	0.82	4.04	3.97	0.838418	0.972474	0.366042	0.00848992	0.09144	0.396567	0.96679	0.1207	0.0876923	0.898009	0.281773	0.237439	0.370606	0.119446	0.00585413	0.433163	0.108044	0.005207
SPNCRNA.2223	544194	544444	+	1	3.14	3.05	3.84	2.73	1.34	2.78	2.75	2.34	0	0.63	1.2	0	1.75	0.63	1.17	3.68	0	0	2.37	1.83	1.4	0	3.02	0.92	1.54	3.63	4.4	0.00728622	0.00865384	0.0011916	0.0229955	0.389579	0.0249075	0.0302019	0.0719566	1	NA	0.467562	1	NA	0.739044	0.439061	0.00064214	NA	NA
SPAC2F7.07c	544417	546240	-	1	-0.34	-0.45	-0.33	-0.31	0.05	0.03	0.04	0.36	0.61	-0.13	-0.22	-0.28	0.05	-0.12	0.23	-0.27	0.09	-0.13	-0.72	-0.8	0.49	0.54	-0.82	-0.94	-1.42	-0.29	-0.42	0.0308087	0.00445544	0.0377143	0.0601709	0.82874	0.875403	0.845466	0.0338515	0.0050429	0.69363	0.276389	0.267989	0.853372	0.593104	0.222577	0.0746958	0.891184	0.786333
SPNCRNA.2224	545902	547963	+	1	1.37	2.19	2.91	2.05	0.96	2.14	2.15	1.37	1.16	0.12	0.34	0.24	1.42	1.48	1.12	3.64	-0.05	-0.27	0.71	1.12	2.61	3.66	0.63	0.04	-1.16	1.99	3.26	0.000726265	3.89411e-09	3.81455e-14	6.9818e-08	0.0237188	1.7985e-08	2.19391e-08	0.000955943	0.0995505	0.914121	0.561307	0.79595	0.00123513	0.000549135	0.00735042	1.42726e-25	0.990796	0.861726
SPAC2F7.08c	546664	548562	-	1	-0.84	-0.42	0.08	-0.53	-0.37	-0.35	-0.4	-0.46	0.49	-0.16	-0.5	-0.9	-0.69	-0.32	-0.22	-0.43	-0.32	-0.36	-0.96	-1.63	0.52	0.03	-0.96	-1.04	-1.49	-0.49	-0.72	0.000190618	0.0735582	0.751481	0.0248	0.135667	0.171225	0.118227	0.0655146	0.160368	0.755433	0.0619001	0.00415704	0.00928504	0.267347	0.450492	0.0551169	0.599976	0.419462
SPNCRNA.661	548568	549658	+	1	1.48	1.61	1.67	1.36	0.44	0.74	0.56	0.58	0.11	0.67	0.3	2.25	0.93	0.43	0.38	0.98	0.61	1.35	3.36	3.1	1.72	2.31	2.46	0.46	-0.23	-0.15	0.9	1.06945e-05	1.5575e-06	1.03707e-06	7.25249e-05	0.273479	0.0456516	0.155319	0.135566	0.903029	0.185471	0.530018	1.54077e-07	0.0214987	0.346929	0.373934	0.00272222	0.466345	0.000829357
SPAC2F7.09c	548768	550243	-	1	-1	-0.79	-0.2	-0.49	-0.36	-0.5	-0.52	-0.28	0.02	-0.08	-0.05	-0.52	-0.63	0.08	0.08	-0.88	-0.06	-0.12	-0.13	-0.35	0.41	0.23	0.09	0.15	0.55	-0.96	-1.09	2.53592e-09	2.0756e-06	0.26971	0.00447804	0.0396301	0.00435601	0.00391213	0.141096	0.965957	0.845256	0.842766	0.0378509	0.000879874	0.758911	0.721873	3.95453e-08	0.938723	0.807847
SPNCRNA.2225	550128	550380	+	1	4.7	3.8	4.01	1.46	0.81	0.77	1.32	1.48	0.22	0	0.8	2.72	0.32	0.95	0.25	4.55	-0.24	-0.89	2.03	1.28	0.31	-0.93	0.38	-1.3	-0.44	2.11	4.43	3.17219e-07	5.00219e-05	4.03967e-05	0.179394	0.570543	0.545758	0.270527	0.211224	0.928314	NA	0.58855	0.0308311	NA	0.512446	0.87903	3.47747e-07	NA	NA
SPNCRNA.2226	550750	553625	-	1	2.08	2.17	2.28	1.66	0.72	1.89	1.35	1.92	1.45	0.16	1.43	2.74	-0.62	2.04	1.31	2.31	0.33	1.41	1.41	1.42	-1.27	-0.47	0.49	1.93	0.89	0.56	1.06	3.3665e-08	7.75545e-09	2.58095e-09	1.92332e-05	0.0880529	1.12791e-06	0.00101721	9.99551e-07	0.0100699	0.87653	0.000679301	9.26719e-09	0.255365	3.42821e-07	0.00141182	2.60663e-10	0.810403	0.00302621
SPAC2F7.10	551011	552939	+	1	-0.56	-0.18	-0.15	-0.34	0.05	-0.03	-0.03	0.09	0.64	0.04	-0.06	-0.23	0.16	-0.06	0.26	-0.41	0.06	-0.11	-1.16	-1.42	-0.48	-0.66	-0.55	-0.24	-0.64	-0.33	-0.52	0.00156849	0.33357	0.449212	0.0692457	0.852123	0.908579	0.907152	0.70081	0.0107723	0.925681	0.849454	0.446232	0.53138	0.836292	0.211901	0.0163568	0.94587	0.840939
SPNCRNA.2227	553754	555142	-	1	2.45	2.23	2.34	1.48	0.9	0.94	1.49	0.43	0.15	0.46	1.13	2.19	1.37	0.36	0.62	2.56	0.54	1.24	1.52	1.23	-0.15	0.15	0.45	0.46	1.42	0.58	0.94	2.70648e-16	7.74604e-14	7.63626e-14	2.35969e-06	0.00606175	0.0048492	3.36183e-06	0.264644	0.870476	0.413902	0.000970002	1.69193e-08	7.18663e-05	0.409129	0.086588	1.00968e-18	0.525417	0.00135269
SPNCRNA.2228	553809	554422	+	1	-0.12	-0.57	0.95	-0.07	-0.3	-0.28	0.42	0.2	0.16	-0.38	-0.14	-0.47	-0.05	0.24	-1.23	0.76	0.21	-0.15	0.16	-0.09	-0.26	0.68	-0.57	-0.08	0.18	-0.73	0.57	0.887383	0.458257	0.211204	0.933878	0.759955	0.750662	0.617129	0.831027	0.937246	0.823103	0.897091	0.737726	0.978074	0.814416	0.132056	0.224307	0.943417	0.958921
SPNCRNA.154	555300	556109	+	1	0.98	2.44	3.82	0.16	1.08	1.07	0.78	0.13	3.52	1.45	0.98	-0.29	1.58	0.71	1.2	3.29	1.46	0.2	-0.52	0.49	0.43	1.08	0.09	0.3	1.33	1.28	1.45	0.0804265	4.09764e-06	1.38078e-13	0.802325	0.0622453	0.0714871	0.211355	0.867641	8.8123e-08	0.0379411	0.14015	0.802776	0.0127484	0.319052	0.0468112	1.39993e-10	0.147869	0.925794
SPNCRNA.2229	556140	557144	-	1	-0.25	3.11	1.34	3.7	2.13	3.59	2.89	1.85	1.99	0.4	0	1.03	2.15	1.3	1.77	4.59	0.38	0	0.56	0.51	0.57	3.85	1.94	0.97	-0.32	1.63	3.73	0.827457	2.72911e-05	0.158235	5.93284e-07	0.00870808	1.65817e-06	0.000234956	0.0291498	0.0906138	0.846837	1	0.431537	0.0179143	0.198072	0.0373821	5.297e-11	0.911545	1
SPAC2F7.11	556631	558220	+	1	0.27	1.54	2.44	-0.15	0.22	0.45	-0.02	0.04	2.44	-0.39	-0.07	0.74	0.89	0.37	0.03	2.08	0.68	-0.18	-1.52	-1.04	-1.37	-0.83	-1.34	-1.28	-0.7	0.27	-0.15	0.561738	0.000189607	1.41035e-09	0.764741	0.691212	0.354866	0.978033	0.957513	3.78456e-06	0.638895	0.913663	0.25986	0.0861303	0.513371	0.971294	1.84469e-07	0.50196	0.910795
SPAC2F7.13c	559317	560504	-	1	-1.31	-1.1	-1.04	-0.76	-0.25	-0.48	-0.35	-0.14	-0.36	-0.26	-0.38	-0.33	-0.02	-0.01	-0.28	-1.74	-0.04	0	-0.79	-1.54	-1.67	-1.89	-0.79	-0.69	-0.84	-1.89	-2.5	1.69434e-22	4.19304e-16	3.09104e-14	4.5137e-08	0.09144	0.000986809	0.0235866	0.415879	0.0890134	0.21713	0.0152324	0.116126	0.940701	0.974215	0.0764351	7.48206e-40	0.950698	0.998217
SPAC2F7.14c	560978	561967	-	1	0.21	-0.38	0	-0.12	0.3	0.14	0.39	0.32	0.23	0.21	0.12	0.05	0.3	0.1	0.1	-0.34	0.45	0.03	-1	-1.27	-1.06	-1.07	-0.25	-0.34	-0.33	-1.51	-1.56	0.106753	0.00381362	0.986612	0.390112	0.0207509	0.32908	0.00476189	0.0221812	0.288372	0.290654	0.477552	0.861499	0.0545468	0.592187	0.547171	0.00684093	0.0483013	0.951699
SPNCRNA.2230	562331	562552	+	1	4.3	2.51	0.99	1.9	0.48	1.62	2.38	0.14	0.44	-0.67	0.66	0.01	-0.71	-0.62	-0.46	3.67	0.03	0.33	0.81	1.62	-0.43	0.24	-0.68	0.72	-0.64	2.18	4.51	0.000153803	0.0360724	0.46986	0.131495	0.800786	0.231448	0.0687703	0.944068	0.836698	NA	0.721658	1	NA	0.745105	0.80303	0.000859738	NA	NA
SPNCRNA.2231	562905	563150	+	1	5.48	5.61	5.54	3.48	1.9	2	1.23	2.39	1.89	1.81	1.87	5.19	1.9	1.74	1.5	6.19	1.79	0.82	1.48	1.54	-0.26	-0.29	2.48	1.27	2.2	1.68	2.4	1.2668e-08	5.15665e-09	1.38665e-08	0.000713774	0.119794	0.0839941	0.341477	0.0366328	0.217933	0.281327	0.145767	3.90187e-06	0.167367	0.200645	0.233038	4.1248e-11	0.431346	0.810343
LTR.563321.1	563321	563628	-	1	5.52	4.06	4.4	3.64	1.38	1.65	0.91	2.26	1.47	1.98	1.22	4.76	-0.03	2.69	1.1	5.1	0.04	2	-0.15	0.95	2.72	2.55	2.7	1.1	-0.97	1.16	1.33	2.03893e-10	5.36669e-06	1.53409e-06	7.76135e-05	0.24028	0.123188	0.46208	0.0292277	0.339391	0.155088	0.340361	3.90187e-06	0.997571	0.0113587	0.356896	2.35641e-09	1	0.217097
SPAC2F7.15	564170	565034	+	1	0.29	-0.32	-0.24	-0.26	0.07	-0.13	-0.07	-0.18	-0.81	0.06	-0.02	0.03	0.17	-0.18	-0.21	-0.37	0.04	0.13	-0.09	-0.15	-0.96	-1.29	0.1	0.26	0.57	-0.75	-1.32	0.197958	0.162241	0.30188	0.263899	0.810518	0.631018	0.824367	0.497487	0.00950622	0.923473	0.961274	0.956448	0.592109	0.548812	0.456294	0.0786851	0.969071	0.838906
SPNCRNA.2232	564474	564795	-	1	3.75	2.48	4.03	1.91	1.2	0.96	0.5	3.86	2.32	1.11	1.85	1.7	0	1.76	2.69	3.96	0	0	2.87	4.13	3.59	5.99	1.97	3.22	2.74	4.73	6.93	0.000658045	0.0315875	0.000396243	0.117854	0.435181	0.507464	0.759694	0.000768509	0.127286	0.646951	0.193331	0.296354	1	0.238364	0.0278002	0.000132125	1	1
SPNCRNA.2233	565135	567070	+	1	2.8	4.63	5.14	2.83	1.93	3.46	1.91	1.7	2.2	1.18	2.66	3.29	1.51	1.34	1.88	4.05	1.78	0.84	-1.29	-0.67	-1.45	2.01	0.11	-0.28	-0.38	5.11	4.15	1.46545e-07	1.27937e-19	7.99982e-24	1.39995e-07	0.000462618	6.66702e-11	0.000983352	0.00385766	0.00444512	0.146418	2.38535e-06	4.80474e-07	0.02212	0.0423486	0.00110979	1.32811e-15	0.0608934	0.495927
SPAC2F7.16c	565168	569277	-	1	0.08	0.15	0.12	-0.29	0.3	0.33	0.24	0.03	0.26	-0.01	-0.17	0.06	0.29	-0.22	0.1	0.68	0.06	0.07	-0.81	-0.9	0.02	-0.34	-0.95	-0.35	0.98	0.82	0.12	0.625111	0.371435	0.46566	0.06442	0.0566804	0.0417298	0.172215	0.887907	0.292961	0.995081	0.399366	0.856951	0.14277	0.264923	0.612203	3.71013e-06	0.930526	0.900169
SPNCRNA.2234	567299	567801	+	1	2.08	4.67	4.39	3.19	2.2	3.5	2.61	2.28	1.2	1.02	1.85	3.36	0.44	1.83	1.69	4.23	0.68	-0.15	0.84	0.55	-1.65	0.84	-0.13	1.79	0.97	4.9	4.45	0.00206109	3.33125e-15	1.3696e-12	3.84787e-07	0.00115822	2.01724e-08	8.78332e-05	0.000909498	0.342005	0.387006	0.0119805	6.38049e-06	0.709536	0.0168419	0.0173671	4.59004e-13	0.770899	0.966048
SPNCRNA.2235	568312	568661	+	1	1.85	3.98	4.05	3.19	2.52	3.06	1.98	1	0.8	1.2	2.17	2.18	-0.01	1.53	2.54	4.54	1.76	0.88	0.8	1.23	-0.36	0.79	0.5	1.23	0.9	4.23	4.72	0.102087	3.92321e-05	7.5806e-05	0.00174083	0.0245417	0.00352427	0.0888929	0.463473	0.661304	NA	0.0736548	0.126881	NA	0.273562	0.0204528	8.03325e-07	NA	NA
SPNCRNA.2236	568814	569219	+	1	2.42	4.83	3.49	4.09	2.53	4.26	2.91	2.34	2.48	1.46	3.03	0	1.7	2.02	1.67	5.5	1.8	1.78	3.09	0.68	0.92	0.89	0.61	2.67	1.11	5.53	5.83	0.0294219	3.85199e-07	0.00164877	3.88421e-05	0.0284172	2.01799e-05	0.00834619	0.0468097	0.0958238	NA	0.00740642	1	0.247137	0.130214	0.179209	1.70218e-09	0.442005	NA
SPNCRNA.2237	570106	570733	-	1	3.07	3.91	4.04	4.37	3.88	5.26	5.29	4.67	3.52	0.46	2.2	2.2	1.95	1.87	2.88	5.42	0.6	0.36	0.31	2.36	0.81	-0.25	2.39	3.29	0.49	5.75	7.2	0.000759935	4.79345e-06	1.01932e-05	3.39396e-07	1.18511e-05	3.5959e-10	5.0595e-10	6.64703e-08	0.00269821	0.865101	0.0393234	0.0887754	0.101335	0.109863	0.00209759	1.50079e-11	0.870241	0.935624
SPAC2F7.17	570236	571805	+	1	0.18	-0.08	-0.21	0.13	0.12	-0.21	0.15	0.07	-0.7	0.08	-0.01	0.26	0.2	0.13	0.06	-0.29	-0.15	-0.24	0.6	0.02	-0.06	-0.26	0.83	0.33	-0.74	-1.31	-1.17	0.6347	0.8385	0.589638	0.751568	0.802829	0.624489	0.743467	0.890709	0.187349	0.929324	0.995846	0.694435	0.706238	0.806906	0.919825	0.41005	0.91906	0.812708
SPNCRNA.2238	571955	572278	+	1	2	2.93	3.73	1.69	0.7	2.7	1.97	0.88	2	-1.08	0.67	1.69	0.05	0.49	1.17	2.81	-0.19	-0.14	-0.88	0.55	-0.1	-0.86	1.02	0.86	0.5	1.51	2.91	0.067139	0.00383398	0.000319097	0.128814	0.646487	0.0118378	0.0898988	0.516892	0.180256	NA	0.674577	0.264699	NA	0.774097	0.364804	0.0033376	NA	NA
SPAC13A11.01c	571994	574371	-	1	-0.68	-0.39	-0.34	-0.39	-0.19	-0.29	-0.27	-0.24	0.78	-0.19	-0.23	-0.43	-0.26	-0.27	-0.03	-0.32	-0.23	-0.17	-0.29	-0.51	0.02	0.09	-1.02	0.15	0.28	-0.69	-0.87	6.14387e-08	0.00227471	0.00911	0.00282106	0.169143	0.0376421	0.0584419	0.0887224	3.44915e-06	0.377508	0.145767	0.019141	0.100764	0.0772842	0.884437	0.00902952	0.446161	0.55153
SPNCRNA.2239	574270	574682	+	1	2.07	1.86	3.48	2.26	2.33	1.72	1.92	1.48	0.98	2.09	1.55	1.21	1.89	1.94	2.07	2.92	3.03	1.93	2.11	3.52	0.83	2.92	0.82	0.88	1.83	3.56	3.95	0.054201	0.0787876	0.000783652	0.0300922	0.0357379	0.131294	0.0928215	0.224636	0.573572	NA	0.23011	0.466307	NA	0.122777	0.063406	0.00150627	NA	NA
SPNCRNA.2240	574427	574647	-	1	0.32	1.38	3.08	3.04	1.48	2.17	1.96	1.8	1.61	-0.65	0.57	1.03	0.86	0.98	1.58	3.85	1.05	-0.4	-0.46	-0.6	-0.41	0.76	0.87	-0.11	0.56	2.8	4.32	0.831594	0.260924	0.00868615	0.00718122	0.293682	0.076878	0.125367	0.166446	0.314823	NA	0.753673	0.566936	NA	0.549061	0.240402	0.000207257	NA	NA
SPAC13A11.02c	575135	576622	-	1	-1.04	0.39	-0.56	-0.44	0.19	-0.08	-0.13	0.36	0.09	-0.08	-0.05	0.53	1.06	-0.27	0.62	-0.01	0.28	0.04	-0.41	-0.72	-0.87	-1.28	-0.87	-0.77	-0.34	-0.38	-1.01	3.81537e-05	0.146641	0.0309733	0.0993553	0.546285	0.798168	0.691695	0.215144	0.885545	0.896634	0.913764	0.182415	0.000163912	0.437527	0.0287761	0.962117	0.712422	0.970575
SPNCRNA.2241	575935	576534	+	1	2.63	2.16	1.32	2.12	1.36	2.73	1.43	0.85	0.33	1.38	0.61	-0.13	-1.09	-0.41	-0.24	2.45	-0.11	-0.14	4.25	3.91	1.69	1.67	4.24	1.87	0.76	0.95	2.85	0.0108775	0.0381188	0.287439	0.046454	0.28738	0.0102605	0.240103	0.530184	0.879428	NA	0.704348	0.96604	NA	0.82032	0.889924	0.0105752	NA	NA
SPNCRNA.155	577199	578150	+	1	0.07	1.4	0.94	1.82	0.59	1.6	1.43	0.23	0.52	0.21	0.03	2.04	0.86	0.47	0.31	2.54	0.47	-0.04	1.84	1.99	1.92	0.91	0.03	1.14	4.15	2.25	2.45	0.926598	0.0126142	0.164904	0.00111569	0.401075	0.00548952	0.0173721	0.776135	0.676381	0.889815	0.981341	0.00496646	0.256475	0.564736	0.689992	6.19453e-07	0.817284	0.99321
SPNCRNA.2242	577308	578248	-	1	0.52	0.81	0.99	1.56	0.34	1.36	1.19	0.16	0.95	-0.78	0.44	0.75	-0.36	0.44	0.46	2.18	0.02	0.99	4.45	4.41	2.33	4.55	0.84	0.45	2.51	3.33	3.6	0.485446	0.21953	0.207179	0.0109493	0.71024	0.0359476	0.0782066	0.868968	0.425283	0.584278	0.629616	0.498788	0.755295	0.641517	0.564872	5.97374e-05	1	0.44217
SPAC13A11.03	578521	579247	+	1	4.32	5.06	4.88	-0.26	-0.3	-0.07	-0.24	0.16	2.03	-0.07	-1.16	2.26	-1.28	-0.19	0.57	4.46	-0.52	-0.23	3.18	2.13	1.55	2.16	0.14	2.38	3.76	0.92	1.31	1.79022e-52	9.5629e-72	1.24728e-67	0.445058	0.409354	0.855145	0.533356	0.684666	1.18016e-07	0.938927	0.000490317	2.38889e-09	0.000170544	0.662849	0.0979347	1.73648e-56	0.496527	0.805509
SPNCRNA.2243	578816	579016	-	1	-0.52	-0.88	1.36	0	0.95	1.31	1.76	0.9	-0.23	0.08	0.29	-0.67	0.94	0.98	-0.28	0.21	0.22	1.36	-1.3	-1.45	-0.55	-1.28	-0.32	-0.1	-0.28	1.86	2.59	0.705745	0.496512	0.266544	1	0.498865	0.282005	0.136407	0.497103	0.924151	NA	0.873091	0.720791	NA	0.510752	0.869223	0.85465	NA	NA
SPAC13A11.04c	579720	581390	-	1	0.07	-0.01	-0.12	-0.22	-0.52	-0.72	-0.62	-0.45	-0.35	-0.56	-0.68	0.08	-0.49	-0.24	-0.36	-0.03	-0.38	-0.28	0.35	0.36	1.32	1.14	-0.06	0.42	0.62	0.14	0.02	0.752421	0.952057	0.550035	0.255503	0.00381232	9.22072e-05	0.00119906	0.019139	0.228786	0.0113804	0.000434989	0.82648	0.0226791	0.289401	0.0772997	0.872869	0.35743	0.437364
SPNCRNA.2244	580373	580783	+	1	2.06	2.32	3.1	2.54	0.89	2.61	1.86	2.29	1.69	0.51	1.09	1.08	-0.67	0.63	1.29	4.22	1.1	0.83	3.54	3.13	-0.38	0.77	1.19	0.33	1.76	3.46	3.66	0.0778037	0.0382594	0.00699378	0.024116	0.570397	0.0244153	0.139074	0.0592863	0.28828	NA	0.482753	0.542217	NA	0.726896	0.341824	2.52449e-05	NA	NA
SPNCRNA.2245	581956	582277	-	1	3.28	2.15	1.94	1.94	-0.88	0.01	0.24	-1.24	0.83	0.35	0.71	1.55	-0.79	-0.69	0.24	2.42	-1.24	0.43	1.62	2.5	2.25	1.86	1.11	0.9	1.76	1.63	2.76	9.56024e-07	0.00201931	0.0154471	0.0071231	0.415894	0.994957	0.822422	0.248141	0.570937	0.853959	0.479553	0.138344	0.53914	0.573037	0.829078	0.000184644	0.586362	0.872494
SPAC13A11.05	582492	584033	+	1	-1.06	-0.52	-0.71	-0.36	-0.09	-0.21	-0.21	-0.04	-0.32	-0.33	-0.39	-0.25	0.14	-0.44	-0.02	-0.68	-0.15	0.12	-1	-1.25	0.27	-0.2	-0.64	-0.07	0.29	-0.28	-1.65	1.76447e-07	0.0124622	0.000652413	0.101993	0.755794	0.38368	0.392969	0.886328	0.355567	0.31621	0.121756	0.493979	0.670103	0.0726805	0.94655	0.000655906	0.843175	0.855162
SPNCRNA.2246	582505	582926	-	1	2.05	2.47	3.11	1.92	1.9	2.87	1.85	1.17	0.61	0.12	0.67	0.59	0.24	1.18	-0.03	3.38	1.2	-0.14	1.96	1.82	-1	0.39	0.63	0.03	-0.18	4.14	5.08	0.000818327	2.36051e-05	3.24808e-07	0.00179164	0.00244646	1.16317e-06	0.00418609	0.0956387	0.669292	0.954674	0.431207	0.62415	0.833898	0.125622	0.983507	6.75574e-10	0.408535	0.963761
SPNCRNA.2247	583093	583308	-	1	1.2	2.53	2.45	2.46	1.03	2.59	1.39	0.52	0.21	0.04	0.64	0.61	0.38	0.45	0.06	3.12	1.25	-0.15	0.31	0.47	0.34	-0.92	0.42	-0.62	-1.11	3.68	5.11	0.304532	0.0111668	0.0272761	0.0160012	0.449056	0.0128927	0.24833	0.723956	0.934794	NA	0.684414	0.753515	NA	0.788836	0.977536	0.000670497	NA	NA
SPNCRNA.2248	583587	583928	-	1	2.92	3.6	4.85	2.6	0.63	2.8	2.32	0.73	2.32	1.14	2.15	1.69	0.58	3.13	1.16	4.03	0	0.91	2.41	1.53	0.91	1.8	1.12	0	1.15	5.94	6.96	0.00953348	0.000684298	5.01703e-06	0.02255	0.721524	0.015896	0.0599905	0.643153	0.126762	NA	0.108471	0.297927	0.771678	0.0109294	0.422806	4.84632e-05	1	NA
SPNCRNA.662	584478	587656	-	1	-0.19	-0.42	-0.84	-0.56	-0.26	-0.26	-0.37	0.55	-0.24	-0.55	-0.36	-0.17	-0.86	0.66	0.37	-0.5	-0.16	-0.53	1.05	0.53	0.9	-0.18	-0.01	-0.11	2.42	0.66	-0.41	0.382682	0.0427559	4.2476e-05	0.00661847	0.260003	0.256882	0.103007	0.0113611	0.505554	0.0346775	0.142019	0.651506	0.000100476	0.00339251	0.110791	0.010473	0.829621	0.0699238
SPNCRNA.553	585266	587631	-	1	-0.21	-0.48	-0.86	-0.58	-0.22	-0.24	-0.33	0.57	-0.26	-0.57	-0.39	-0.13	-0.86	0.69	0.33	-0.58	-0.1	-0.52	0.83	0.34	0.9	-1.18	-0.15	-0.18	2.35	0.44	-0.9	0.424799	0.0531322	0.000418936	0.0194773	0.451139	0.383495	0.243487	0.0284796	0.54063	0.0773664	0.185816	0.803096	0.00141709	0.0105161	0.248191	0.0120115	0.917663	0.179106
SPAC13A11.06	585597	587312	+	1	0.57	0.2	-0.01	-0.04	0.62	0.47	0.76	0.4	0.07	-0.32	0.13	0.42	-0.12	0.52	-0.54	0.44	0.28	0.3	1.1	1.55	2.53	8.13	1.56	0.83	0.8	5.67	8.59	0.16567	0.645401	0.994852	0.937852	0.157303	0.304338	0.0868357	0.394164	0.950285	0.70069	0.835963	0.53961	0.858199	0.307582	0.258648	0.255484	0.841548	0.798947
SPAC3H8.02	588925	590259	+	1	-0.84	0.02	-0.5	-0.12	0.13	-0.02	0.02	0	0	0.05	-0.25	0.06	0.26	0.04	0.02	-0.1	0.15	-0.08	-0.33	-0.71	-0.42	-0.37	-0.32	0.44	0.11	0	-0.62	1.93665e-05	0.934601	0.013686	0.602877	0.60032	0.954014	0.956172	1	1	0.928463	0.344965	0.898766	0.345158	0.900246	0.957478	0.639526	0.839172	0.915092
SPNCRNA.2249	590456	590685	-	1	2.71	1.39	3.06	0.47	0.03	-0.78	1.07	0.12	0.51	-0.68	0.88	0.08	0.47	0.49	0.99	2.53	0.09	-0.43	3.44	1.91	0.26	1.47	2.8	1.09	0.51	1.9	2.68	0.0210094	0.269221	0.011138	0.743763	0.993453	0.615056	0.465903	0.953796	0.802921	NA	0.610501	0.987099	NA	0.795737	0.51329	0.0206413	NA	NA
SPNCRNA.663	590784	592586	-	1	2.65	1.91	2.16	0.12	0.09	0.33	0.3	-0.45	-0.75	-0.34	0.27	0.5	0.84	-0.71	-0.32	1.84	-0.18	0.05	1.27	1.38	1.44	1.43	1.11	0.23	2.58	1.55	1.6	9.79985e-37	2.12404e-19	2.71622e-23	0.639223	0.789468	0.202642	0.261054	0.0903651	0.105337	0.38905	0.361586	0.159045	0.000907752	0.00959911	0.241744	1.0529e-18	0.833396	0.958166
SPAC3H8.03	591067	591555	+	1	-0.51	-0.15	-0.43	-0.09	-0.17	-0.36	-0.42	-0.21	-0.71	-0.03	0.08	-0.09	-0.24	-0.18	-0.04	-0.28	0.19	0.05	0.01	0.11	-0.36	-0.6	0.24	0.84	1.39	-0.09	-0.31	0.00720118	0.462632	0.0310339	0.681256	0.457383	0.0713775	0.0413773	0.337788	0.0155682	0.950958	0.789196	0.824391	0.350217	0.46633	0.890921	0.114992	0.751069	0.947944
SPAC3H8.04	592743	593759	+	1	0.52	-0.14	0.05	0.02	0.02	-0.17	-0.15	-0.05	0.76	-0.48	-0.01	-0.59	-0.12	-0.6	0.05	0.38	-0.07	0.21	0.83	1.23	2.06	2.02	0.89	-0.04	0.01	1.29	0.25	0.0482827	0.637738	0.878128	0.958694	0.971386	0.586538	0.643777	0.898832	0.0422645	0.220266	0.981345	0.137385	0.784353	0.0495516	0.912399	0.137769	0.951782	0.781831
SPNCRNA.2250	592827	593292	-	1	3.61	5.09	5.52	3.01	1.44	2.99	2.54	1.49	1.25	-0.27	1.85	2.58	0.01	0.69	1.97	4.82	-0.17	0.67	-0.43	1.34	0.44	1.64	0.32	0.36	0.64	4.64	5.65	1.88734e-05	3.26142e-10	1.2227e-11	0.00055828	0.177773	0.000771175	0.00625524	0.149495	0.414145	0.923473	0.0778614	0.0230726	1	0.616708	0.041782	1.2272e-09	0.972965	0.823617
SPNCRNA.2251	593393	593709	-	1	4.58	5.44	5.82	3.35	2.88	4.38	3.63	2.29	2.33	1.12	2.48	1.71	1.73	0.71	2.56	5.61	0	0.9	0.88	0	0.94	0.91	0	0.92	0	4.87	6.1	1.65041e-05	1.6995e-07	2.98464e-08	0.00276062	0.0165549	6.6479e-05	0.00165219	0.0697954	0.125334	0.639432	0.0593671	0.294163	0.268126	0.698097	0.0372681	3.13549e-08	1	0.806898
SPAC3H8.05c	593977	597277	-	1	-0.97	-0.34	-1	-0.67	-0.26	-0.54	-0.46	-0.34	-0.65	-0.06	-0.2	-0.43	-0.49	-0.3	0.02	-0.75	-0.09	-0.17	-0.38	-0.63	-0.21	-0.12	-0.91	-0.7	-0.12	-0.22	-0.77	2.13721e-10	0.0308205	6.25474e-11	2.22802e-05	0.119141	0.000967058	0.00680844	0.0483588	0.00303354	0.884275	0.338029	0.0607014	0.00700752	0.119529	0.923636	5.89473e-07	0.882748	0.653725
SPNCRNA.2252	593983	594905	+	1	1.15	2.62	3.52	2.51	1.91	3.53	2.29	2	1.61	0.06	1.65	1.6	1.5	1.12	1.71	3.04	0.53	0.31	3.29	3.64	0.95	0.54	2.15	0.83	0.24	2.3	3.9	0.0217275	5.3055e-09	6.65793e-15	4.16706e-08	2.73853e-05	1.67822e-15	1.18068e-06	3.36228e-05	0.0292767	0.976095	0.00119044	0.0145883	0.00589465	0.0497049	0.000431967	1.99657e-12	0.730373	0.846492
SPNCRNA.2253	596023	596247	+	1	1.54	0.33	1.12	0.85	-0.41	1.18	0.75	1.99	0.94	-1.12	-0.69	0.43	0.4	1.11	0.51	1.65	-0.4	-0.89	0.65	0.82	1.97	1.63	-0.46	-1.24	-1.09	2.31	4.86	0.225688	0.817398	0.408384	0.535212	0.833798	0.401665	0.627612	0.134807	0.596482	NA	0.713901	0.844652	NA	0.502545	0.76563	0.153341	NA	NA
SPNCRNA.664	597665	598076	-	1	3.33	3.27	3.09	2.58	1.57	1.64	1.46	0.01	-0.44	1.19	2	2.02	1.3	-0.19	0.24	3.32	0.92	0.36	2	2.15	1.84	1.17	2.01	1.42	0.15	0.52	1.25	6.20942e-17	1.40256e-16	1.80488e-13	3.57681e-10	0.000253916	0.000200508	0.00135512	0.996172	0.737366	0.0365273	5.37861e-06	0.000237686	0.0106539	0.799401	0.698231	8.32649e-18	0.375401	0.805902
SPNCRNA.156	597723	598290	+	1	2.67	1.82	1.32	1.48	0.48	0.3	0.01	1.27	0.43	1.19	1.66	0.22	0.82	-1.06	0.77	2.01	0.66	0.36	-0.12	1	-0.06	-0.78	1.06	0	-0.37	1.06	1.01	0.000578197	0.0234093	0.17239	0.0787438	0.679842	0.782963	0.994736	0.16915	0.817528	NA	0.0749332	0.91473	0.496796	0.420824	0.44938	0.00636887	0.812004	NA
SPNCRNA.665	598131	599439	-	1	3.93	3.47	3.44	4.62	4.5	6.11	5.36	3.36	2.94	-0.14	1.85	1.07	2.68	3.52	4.66	5.23	-0.41	0.55	1.08	-0.81	-0.49	0.05	-0.17	-0.01	0.05	1.31	3.66	8.5622e-13	3.36787e-10	5.77048e-09	2.68287e-17	1.37157e-17	1.00702e-30	2.78245e-23	4.52643e-09	0.000158093	0.945408	0.00509017	0.291832	1.83336e-05	1.40538e-09	1.30533e-17	2.99406e-23	0.892877	0.792061
SPAC3H8.06	598916	600184	+	1	-1.04	0.31	0.06	0.09	0.28	0.44	-0.04	0.32	0.94	0.38	0.34	0.28	0.62	0.18	0.9	-0.06	0.27	0.1	0.63	0.35	2.02	1.74	1.14	0.57	1.49	1.77	0.9	1.95878e-05	0.239992	0.853687	0.743002	0.322747	0.104357	0.908411	0.253311	0.00608404	0.347102	0.278777	0.520842	0.0379183	0.612477	0.000555237	0.804866	0.720621	0.917593
SPAC3H8.07c	600883	601485	-	1	-0.32	-0.37	-0.5	-0.25	0.69	0.49	1.07	0.48	-0.51	0.07	-0.31	0.07	0.98	0.3	-0.16	-0.83	-0.4	0.19	0.24	0.2	-0.09	-0.24	0.87	0.52	0.28	-0.38	-0.69	0.350914	0.26858	0.135243	0.475158	0.0362724	0.167907	0.00142744	0.175949	0.326565	0.931545	0.476144	0.928167	0.00736422	0.487375	0.716006	0.00728032	0.654053	0.840905
SPNCRNA.2254	601421	602886	+	1	3.88	2.79	2.95	1.97	0.56	1.57	1.53	1.48	1.01	0.7	0.29	2.2	0.55	-0.42	1.52	3.23	1.11	0.47	2.37	2.33	1.29	1.47	2.27	2.35	3.26	2.68	3.45	3.26175e-38	7.94683e-20	4.80807e-20	9.00237e-10	0.148928	2.42827e-06	5.87501e-06	1.56141e-05	0.0968976	0.168654	0.549257	4.94576e-08	0.231707	0.416049	5.16109e-06	1.41913e-27	0.0742621	0.56561
SPAC3H8.08c	602060	603751	-	1	0.21	-0.01	0.1	-0.3	0.09	0.13	-0.13	-0.69	0.35	-0.05	0.09	-0.53	-0.07	-0.37	-0.1	0.14	-0.35	-0.08	-0.53	-0.19	0.43	0.74	-1.41	-1.12	-1.91	0.08	-0.19	0.232879	0.976681	0.582011	0.0926958	0.676451	0.514253	0.515592	8.24803e-05	0.191398	0.914049	0.718112	0.0329495	0.794708	0.0611226	0.653461	0.393312	0.376799	0.901512
SPNCRNA.2255	603016	603893	+	1	1.8	2.47	1.83	1.83	0.61	1.72	1.48	1.54	1.33	0.41	0.24	0.89	-0.16	0.7	0.94	3.11	1.06	0.05	1.18	0.75	-0.56	0.02	2.22	0.83	1.25	2.62	4.08	0.000287754	7.19897e-08	0.00107997	0.000178121	0.331833	0.000577156	0.00481063	0.00334541	0.13544	0.721495	0.763482	0.289336	0.874197	0.303639	0.0907201	7.02709e-13	0.369713	0.987066
SPNCRNA.666	604128	606113	+	1	1.29	1.01	1.01	0.02	0.18	0.32	0.13	0.53	0.4	-0.66	0.25	-0.38	-0.28	1.75	0.83	0.9	-0.19	-0.83	0.2	0.04	-0.05	0.68	-0.1	0.24	0.18	0.93	1.03	2.2487e-13	1.15545e-08	2.39482e-08	0.928237	0.414985	0.120117	0.569264	0.00695672	0.176537	0.00282383	0.285128	0.197235	0.256935	8.76363e-23	8.5805e-06	2.20839e-07	0.745606	0.000145488
SPAC3H8.09c	604496	606849	-	1	0.98	-0.26	-0.14	0.34	0.19	0.75	0.31	0.76	0.8	-0.01	0.78	0.51	-0.14	-0.38	0.9	0.16	0.32	0.05	1.68	1.66	3.01	2.55	0.05	-0.84	-1.07	-0.56	0.24	3.71018e-06	0.256874	0.582838	0.13688	0.461564	0.000779137	0.211284	0.000768509	0.00929176	0.994658	0.000858859	0.122106	0.683092	0.152602	5.57722e-05	0.458884	0.578759	0.951038
SPNCRNA.2256	606304	606992	+	1	2.17	0.17	0.95	-0.02	0.43	0.69	0.83	0.16	-0.06	-0.19	0.09	-0.16	0.71	0.18	-0.04	0.86	0.14	-0.09	-0.54	-1.6	-4.72	-3.28	0.76	0.35	0.39	0.21	0.81	3.32386e-10	0.691416	0.0206599	0.966044	0.321527	0.0846951	0.0388392	0.749408	0.966214	0.839269	0.881737	0.860939	0.127904	0.747441	0.953532	0.0121094	0.936426	0.957471
SPNCRNA.2257	607161	607568	+	1	5.47	3.48	3.98	3.66	3.2	4.1	4.14	2.55	1.73	1.86	2.19	1.76	1.89	2.32	2.73	4.38	2.34	1.02	1.84	4.05	3.19	2.98	2.44	0.97	1.05	3.06	5.22	5.50855e-12	2.69272e-05	3.66822e-06	1.33387e-05	0.000233715	9.14649e-07	9.90789e-07	0.00584121	0.22354	0.150566	0.0282482	0.174422	0.0899696	0.0212852	0.00242331	2.42378e-08	0.127667	0.692447
SPNCRNA.2258	608268	608573	+	1	1.54	1.09	0.78	1.01	0.72	1.76	1.94	0.83	1.58	0.66	1.47	-0.2	0.29	1.26	0.85	1.77	-0.17	-0.58	-1.1	-1.9	-0.58	-1.1	-0.06	-1.11	-1.34	-0.03	0.34	0.101419	0.253877	0.493444	0.299502	0.550679	0.0657313	0.0443594	0.45894	0.249157	NA	0.174848	0.931733	NA	0.276577	0.452093	0.0339305	NA	NA
SPNCRNA.667	608406	608831	-	1	5	3.82	3.55	4	2.45	2.23	2.13	1.69	1.41	2.16	2.34	3.57	2	1.33	1.34	4.7	2.11	1.05	1.53	2.81	-0.51	0.94	2.33	1.73	2.49	2.7	2.37	5.82502e-28	1.99978e-16	3.84782e-13	1.95349e-17	3.31299e-07	9.56761e-06	3.65188e-05	0.00175685	0.111415	0.000107239	6.18133e-06	3.08235e-10	0.000346867	0.027895	0.0148475	2.55449e-25	0.00586073	0.262266
SPAC3H8.10	608992	610159	+	1	-0.46	-0.57	-0.52	-0.51	0.45	0.14	0.32	-0.35	-0.45	0.14	-0.07	-0.57	0.24	-0.14	-0.32	-0.84	0.03	0.03	-1.41	-1.2	-0.55	-1.05	-0.34	-0.78	-0.86	-0.39	-0.66	0.0350706	0.00846953	0.0175666	0.0220786	0.0435979	0.587933	0.197129	0.143251	0.178697	0.764645	0.850833	0.0741053	0.428275	0.638257	0.205742	5.3084e-05	0.98645	0.972226
SPNCRNA.2259	609529	609842	-	1	2.47	2.94	3.74	3.28	2.23	2.28	2.96	4.1	3.56	0	2.25	2.29	2.21	2.19	3.14	3.77	0	0	3.37	2.14	0	0	1.78	0.9	0	2.54	4.85	0.0335895	0.00744609	0.000999645	0.0028718	0.0789249	0.0604489	0.0113844	0.000186269	0.00973653	NA	0.0873371	0.12665	NA	0.112218	0.00620533	0.000168721	NA	NA
SPNCRNA.2260	610054	611661	-	1	3.28	2.19	2.61	1.73	0.88	1.92	1.78	1.26	0.75	-0.79	0.99	2.13	0.16	1.05	0.79	2.4	0.33	-0.54	0.91	0.91	-0.88	-1.36	0.89	-0.49	-0.68	1.66	4.03	5.65322e-20	4.0309e-09	9.30576e-11	9.32564e-06	0.0499996	7.32394e-07	7.13289e-06	0.00336724	0.405902	0.347614	0.0314617	1.01983e-05	0.831505	0.0284961	0.0766365	8.30039e-12	0.847443	0.693794
SPAC1F3.01	610886	613277	+	1	-0.54	-9.18	-9.97	-0.42	0.03	-0.18	0	-0.07	-0.63	-0.14	0.03	-0.17	0.08	-0.09	-0.34	-10.07	0.2	-0.13	-0.04	-0.29	-0.91	-0.43	-0.05	-0.62	-0.74	-1.09	-1.18	0.130904	4.5619e-122	2.2221e-61	0.251156	0.963957	0.665783	0.999423	0.883663	0.237834	0.874053	0.960169	0.815249	0.893143	0.86319	0.432308	6.21715e-159	0.882346	0.918434
SPNCRNA.2261	611894	613098	-	1	2.25	-3.15	-1.89	1.76	1.05	2.59	1.89	1.48	1.11	0.3	0.51	1.07	0.24	1.15	1.21	-4.07	0.69	-0.05	-0.03	1.41	-0.81	0.4	0.41	1.2	0.04	2.33	4.32	3.11389e-05	0.000707898	0.0613049	0.00154057	0.0968103	1.24126e-06	0.000963575	0.0135335	0.279537	0.835409	0.519228	0.229762	0.805978	0.0926764	0.0468039	2.04396e-06	0.682788	0.989934
SPNCRNA.2262	613450	614258	+	1	8.45	0.07	0.24	0.08	0.41	0.31	0.18	1.69	2.08	0.04	-0.37	0.79	0.24	1.08	0.42	1.07	0.22	0.13	-0.9	0.1	-0.3	0.06	-1.23	0.05	1.01	2.72	3.78	1.26864e-55	0.93498	0.825904	0.927649	0.667324	0.718426	0.852968	0.0130597	0.0292767	0.995081	0.736232	0.496438	0.842333	0.190939	0.626209	0.0721015	0.94587	0.967738
SPAC1F3.02c	613498	616848	-	1	-0.76	-0.16	0.11	-0.04	-0.19	-0.04	-0.21	-0.38	0.21	-0.22	-0.19	-0.54	-0.21	-0.26	-0.13	-0.14	-0.25	-0.29	-0.16	0.05	1.66	1.24	0.76	0.45	0.48	1.24	1.02	0.00099779	0.542681	0.68245	0.892696	0.516178	0.888842	0.455624	0.141451	0.618319	0.639432	0.559295	0.125961	0.544189	0.391436	0.669605	0.560714	0.717423	0.587575
SPNCRNA.2263	614289	614492	+	1	1.85	-0.09	-0.07	0.05	-0.03	0.11	0.23	-0.08	-0.01	-0.09	0.01	-0.02	0.03	-0.08	0.06	0.31	-0.02	-0.08	-0.08	-0.08	-0.08	-0.08	-0.09	-0.09	0.17	0.32	0.67	0.0207612	0.928151	0.951846	0.963789	0.991906	0.922402	0.835901	0.944541	NA	NA	NA	NA	NA	NA	0.966205	0.709407	NA	NA
SPNCRNA.2264	614675	614933	+	1	4.4	1.77	0	0.76	0.45	1.46	1.9	1.6	0	0.75	1.93	1.89	0	1.26	0.79	1.92	1.91	0.9	0	0	0	0	1.52	0.7	0	2.39	3.58	0.000576511	0.193047	1	0.606252	0.828637	0.330839	0.203518	0.287035	NA	NA	NA	NA	NA	NA	0.65298	0.131142	NA	NA
SPNCRNA.2265	615244	615502	+	1	4.68	1.78	0.27	1.13	0.42	1.81	1.95	1.61	1.56	0.91	0.23	2.34	-0.03	1.37	0.56	1.4	1.01	0.32	0.78	0.04	1.52	1.48	0.51	-0.11	0.03	3.09	3.5	1.46269e-05	0.140701	0.861225	0.383645	0.821158	0.15998	0.133358	0.23223	0.334704	NA	0.909413	0.11733	NA	0.377602	0.737025	0.209683	NA	NA
SPNCRNA.2266	615958	616168	+	1	3.79	1.33	0.91	0.79	1.13	1.65	1.2	0.58	0.4	0.02	0.57	2.35	0.48	0.11	-0.45	1.74	0.02	1.47	0.72	-0.62	-0.45	2.29	-0.01	1.76	-0.64	1.62	2.24	0.00163113	0.316801	0.51386	0.576906	0.490067	0.238781	0.424127	0.730621	NA	NA	NA	NA	NA	NA	0.808203	0.144617	NA	NA
SPNCRNA.2267	616284	616637	+	1	4.18	1.43	0.06	0.86	0.33	1.02	0.57	0.87	2.19	-0.01	0.54	2.66	0.37	1.01	0.04	2.06	-0.68	0.62	0.93	0.53	0.32	0.73	-1.12	0.91	-0.62	2.08	3.13	1.12428e-06	0.138901	0.971853	0.410976	0.818199	0.351313	0.642909	0.452588	0.090871	NA	0.704173	0.0217553	0.818869	0.426063	0.983771	0.0163944	0.836158	NA
SPNCRNA.2268	616764	617011	+	1	3.87	2.61	2.13	1.05	1.33	2.15	2.31	1.07	2.53	0.96	0.35	1.68	0.87	0.81	1.46	2.7	0.75	0.35	0.71	0.5	-0.76	1.03	0.4	2.89	0.1	1.6	3.91	5.30899e-05	0.00877272	0.0589372	0.35689	0.290513	0.0470369	0.0340155	0.396346	0.0656877	NA	0.840144	0.253092	NA	0.592506	0.220547	0.00367249	NA	NA
LTR.617366.1	617366	617715	+	1	1.93	1.69	1.45	1.49	1.43	0.63	0.62	0.9	0.37	0.46	1.05	0.8	-0.01	0.53	0.3	1.76	0	-0.44	0.71	0.61	-0.44	-0.47	-0.01	0.39	0	1.02	2.28	0.138232	0.199347	0.28543	0.267955	0.370205	0.690821	0.709888	0.567633	NA	NA	NA	NA	NA	NA	0.879137	0.146987	NA	NA
SPAC1F3.03	617844	620996	+	1	-0.73	0.14	0.53	-0.09	-0.22	-0.15	-0.3	-0.59	0.27	-0.02	-0.41	-0.37	-0.35	-0.48	-0.37	0.01	-0.15	-0.15	1.25	1.21	1.26	1.5	-0.07	0.04	2.12	0.31	0.07	0.00010277	0.487925	0.00581826	0.676827	0.329875	0.502743	0.168651	0.00317484	0.403435	0.971217	0.070499	0.217059	0.158943	0.0309261	0.087195	0.962255	0.815179	0.784553
SPNCRNA.2269	617941	620988	-	1	2.5	2	2.08	2	1.07	1.61	1.4	3.13	2.55	0.54	1.55	1.3	0.6	1.32	2.47	2.55	0.68	0.14	-0.08	-0.01	-0.28	0.72	0.05	-0.42	-1.46	2.17	4.07	3.39999e-18	4.90849e-12	1.60364e-11	1.09164e-11	0.000387337	9.09122e-08	6.93895e-06	9.11168e-28	1.94383e-11	0.275027	5.56776e-07	0.00186883	0.133427	5.38093e-05	8.81917e-18	5.08973e-20	0.350386	0.911387
SPAC1F3.04c	621189	622191	-	1	-1.02	-1.09	-1.26	-0.54	-0.45	-0.61	-0.52	-0.21	-0.46	-0.34	-0.46	-0.51	-0.22	-0.1	-0.25	-1.5	-0.48	-0.22	0.64	0.33	0.58	0.37	0.07	-0.25	-0.51	-0.96	-0.88	9.79064e-18	8.25436e-21	1.84072e-23	8.18287e-06	8.79195e-05	6.24562e-07	2.80027e-05	0.119625	0.0117467	0.0257085	0.000363193	0.00251646	0.165309	0.560736	0.0618422	1.25364e-39	0.0205943	0.29678
SPNCRNA.2270	623013	624538	-	1	4.59	3.68	3.52	3.82	2.84	4.31	3.61	2.46	1.69	0.61	3.2	2.74	0.44	1.29	3.29	5.07	1.04	0.51	1.66	1.66	2.27	4.95	0.99	1.55	1.53	5.4	5.94	1.03259e-12	1.90534e-08	3.8108e-07	8.12193e-09	3.00319e-05	4.9009e-11	1.08893e-07	0.000667251	0.141726	0.701392	5.70538e-06	0.00152637	0.715568	0.152912	1.53381e-06	6.41808e-16	0.585948	0.83667
SPAC1F3.05	623272	625086	+	1	-0.81	-0.62	-0.97	-0.8	-0.05	-0.08	-0.25	-0.51	-0.86	-0.23	-0.65	0.03	0.22	0.01	-0.47	-0.97	0.12	-0.15	0.49	-0.23	-0.72	-0.86	-0.7	-1.31	-2.31	-1.71	-1.92	6.03002e-06	0.000698619	5.57741e-08	1.22086e-05	0.841325	0.736508	0.229751	0.00948667	0.000531138	0.465268	0.00118395	0.94874	0.377921	0.987276	0.0183312	2.94582e-08	0.8564	0.777935
SPAC1F3.06c	625430	631303	-	1	-0.01	0.07	0.55	-0.22	0.06	-0.14	-0.07	-0.02	0.58	0.01	0.01	-0.47	0.12	-0.34	-0.02	0.23	0.27	-0.06	-1.19	-1.2	-0.03	-0.56	-0.93	-0.79	-0.47	-1.83	-2.24	0.983365	0.878131	0.150981	0.602877	0.91602	0.758589	0.902327	0.975293	0.318282	0.99625	0.991719	0.450424	0.846911	0.500867	0.972809	0.535674	0.837149	0.968443
SPNCRNA.2271	626076	626559	+	1	-0.88	0.8	2.19	1.52	0.27	0.9	1.1	2.11	0.76	0.45	0.61	0.91	0.39	-0.13	1.97	2.13	-0.7	-0.1	0.38	0.95	1.29	1.7	1.11	0.52	0.64	7.67	6.93	0.43049	0.352032	0.0100457	0.0573478	0.828637	0.328261	0.220977	0.00802646	0.635128	0.822283	0.592367	0.500848	0.778588	0.934441	0.0126208	0.00183268	0.817728	0.982824
SPNCRNA.2272	630704	631409	+	1	1.51	1.28	1.57	1.15	0.44	1.69	1.11	1.15	2	-0.32	0.66	-0.9	0.35	1.39	0.09	1.84	-0.87	-0.62	0.39	-0.74	-0.62	2.24	1.21	1.33	0.63	7.27	5.48	0.0103435	0.0270831	0.0201064	0.0539291	0.584281	0.00344836	0.0830439	0.0742174	0.0198219	0.845992	0.394861	0.491228	0.719905	0.0368494	0.922024	0.000276576	0.69251	0.777935
SPNCRNA.2273	631518	631747	+	1	1.62	0.98	0.16	0.16	-1.32	0.03	0.86	0.65	-0.86	0.24	0.14	1.69	0.28	0.68	0.15	1.03	-1.43	0.42	1.49	2.36	2.73	2.98	0.09	-1.17	-1.55	2.53	3.46	0.0332813	0.212893	0.888856	0.870958	0.205149	0.979788	0.330092	0.490273	0.572817	0.906748	0.914379	0.102165	0.829757	0.521535	0.897489	0.144531	0.493999	0.880364
SPAC1F3.07c	631556	632841	-	1	-1	-1.13	-1.74	-0.53	-0.17	-0.36	-0.34	-0.56	-1.57	0.03	-0.16	-0.22	-0.29	-0.26	-0.35	-1.04	0	-0.01	-0.07	-0.76	-1.84	-1.9	0.33	0.17	0.32	-0.8	-0.88	5.01088e-11	7.18783e-14	7.38262e-29	0.00079448	0.337034	0.0298064	0.047106	0.000592144	3.50903e-14	0.935867	0.447842	0.416412	0.153039	0.175062	0.0482458	2.3343e-12	1	0.992902
SPNCRNA.2274	631858	632418	+	1	1.05	1.69	-0.29	1.1	-0.4	1.15	0.09	0.77	1	0.31	-0.09	1.35	0.58	0.59	0.62	1.83	-0.27	0.11	1.92	3.04	3.78	3.36	0.79	-1.57	-0.6	3.55	4.18	0.164936	0.0129292	0.791343	0.131672	0.703847	0.129981	0.931022	0.358671	0.431438	0.868888	0.938741	0.1889	0.592109	0.551264	0.475361	0.00373861	0.938131	0.975154
SPNCRNA.668	632595	633291	+	1	0.68	-0.05	0.32	-0.22	0.65	0.52	0.47	0.51	0.49	-0.26	-0.08	0.49	0.94	0.84	0.48	0.05	0.35	0.3	0.68	0.62	-0.59	-0.62	0.89	0.49	1.8	-0.02	0.09	0.0156027	0.881308	0.300432	0.467306	0.022198	0.0841108	0.134359	0.0923462	0.297156	0.636276	0.855689	0.271444	0.00271976	0.00651132	0.127134	0.855371	0.659734	0.679176
SPAC1F3.08c	633148	633474	-	1	3.26	3.44	3.16	3.53	1.93	3.6	2.57	1.96	0.93	1.18	3.35	1.21	0.01	1.71	2.21	4.58	0.45	1.56	-0.33	-0.51	-0.28	0.33	0.88	1.25	3.32	4.04	4.37	0.00131133	0.000517069	0.00369155	0.000459815	0.109619	0.000429156	0.020232	0.0958184	0.601694	NA	0.00210934	0.471904	1	0.205295	0.0523969	7.89813e-07	0.916313	NA
SPNCRNA.669	633767	634868	-	1	0.59	0	0.2	0.73	0.87	0.67	0.91	0.79	0.82	0.74	0.73	-0.15	0.49	0.7	0.63	0.35	0.62	0.75	-0.81	-0.01	-0.48	-1.23	1.47	0.26	1.86	0.67	0.48	0.0537223	0.997586	0.569268	0.0159049	0.00297722	0.0341199	0.00371968	0.0123613	0.0727839	0.0563715	0.0314555	0.813916	0.207003	0.0450179	0.0559864	0.220155	0.354816	0.0831225
SPAC1F3.09	634937	636959	+	1	-0.55	-0.31	-0.3	-0.14	-0.22	-0.49	-0.4	-0.93	-0.86	0.24	-0.15	-0.27	-0.19	-0.27	-0.85	-0.63	-0.39	0.18	-0.29	-0.08	0.96	0.12	0.75	-0.18	1.85	0.09	0.09	0.0383645	0.263056	0.280151	0.634308	0.490067	0.0857003	0.177902	0.000668449	0.0211965	0.642586	0.695442	0.56507	0.633547	0.440434	0.00258161	0.0136938	0.572768	0.815429
SPAC1F3.10c	637023	639311	-	1	-0.25	-0.34	0.03	0.01	0.19	0.11	0.22	-0.5	0.84	0.05	-0.06	-0.43	-0.36	-0.39	-0.4	0.16	-0.08	0.15	-0.8	-0.22	0.78	0.74	-0.64	0.05	0.35	0.42	0.15	0.213293	0.0828119	0.897154	0.95773	0.401075	0.63854	0.328982	0.0148011	0.00129322	0.925145	0.85588	0.143015	0.141095	0.0875978	0.0632832	0.392538	0.923619	0.802517
SPNCRNA.2275	638289	638588	+	1	2.81	4.92	5.12	2.29	3.04	4.33	3.75	1.92	1.76	2.13	2.68	4.5	3.02	1.09	2.28	4.89	2.13	3.59	0.68	-0.31	1.26	0.37	2.71	1.57	2.61	3.85	4.11	0.000748271	6.54188e-11	4.06927e-11	0.00761302	0.00028917	2.84105e-08	3.76153e-06	0.0419102	0.208477	0.059774	0.00276127	2.74717e-07	0.000890448	0.366192	0.00985829	2.96328e-11	0.174479	0.000104673
SPAC1D4.01	639411	640175	+	1	0.91	-0.1	-0.22	0	-0.1	-0.36	-0.2	-0.12	-0.32	0.26	0.14	-0.16	-0.39	0	0.08	0.09	-0.15	0.21	0.19	-0.21	-0.01	0.02	0.89	0.28	0.1	-0.16	-0.47	0.000364899	0.722706	0.431759	1	0.781516	0.221094	0.522137	0.732701	0.476488	0.60882	0.72747	0.766865	0.263057	0.999147	0.845602	0.740147	0.881393	0.786333
SPAC1D4.02c	640399	641627	-	1	-0.02	-0.26	0.07	0.09	-0.5	-0.63	-0.86	-0.99	0.26	0.16	-0.46	-0.24	-0.54	-0.41	-0.51	-0.11	-0.35	0.16	0.46	0.67	1.55	1	0.29	0.31	0.76	-0.11	-0.46	0.931776	0.253727	0.802082	0.736421	0.0251277	0.00640681	0.000176503	1.22521e-05	0.488697	0.727288	0.0776389	0.532521	0.0418803	0.120782	0.0352186	0.628503	0.532501	0.805547
SPNCRNA.2276	641352	641802	+	1	4.83	4.35	5.02	4.02	2.74	4.35	3.57	1.63	2.38	0	1.17	0	0.59	1.21	1.94	5.8	1.75	0	2.14	1.53	0.94	1.42	1.12	0.91	1.59	4.06	5.9	1.08585e-06	1.25992e-05	9.43329e-07	9.16746e-05	0.0187075	2.27712e-05	0.00102198	0.217661	0.114128	NA	0.452976	1	0.766176	0.446079	0.118127	7.09028e-10	0.466858	NA
SPAC1D4.03c	641885	643512	-	1	0.1	0.05	0	-0.19	-0.11	-0.09	-0.34	-0.57	0.01	0	-0.32	-0.18	-0.4	-0.34	-0.13	0.2	-0.45	-0.11	-0.76	-0.2	1.29	0.75	-0.55	0.81	1.06	1.41	1.04	0.529996	0.759648	1	0.240846	0.542505	0.626494	0.0345204	0.00027315	1	1	0.0668858	0.497784	0.0234699	0.0574185	0.480975	0.158903	0.12479	0.805547
SPNCRNA.2277	643288	644413	+	1	2.38	1.87	1.97	1.06	0.63	0.86	0.72	-0.16	0.06	0	0.52	1.63	0.4	-0.23	-0.09	2.21	0.24	-0.12	1.11	1.15	0.57	0.22	1.09	1.83	0.74	0.82	1.36	6.48926e-25	8.0744e-16	5.14903e-15	2.32778e-05	0.0174146	0.000874155	0.00735264	0.655351	0.949731	1	0.0817649	1.64232e-07	0.240388	0.534323	0.816777	4.23486e-23	0.799229	0.91493
SPNCRNA.670	643960	644683	-	1	2.38	2.36	2.6	1.3	0.84	1.01	0.93	0.49	0.58	0.38	1.26	1.48	0.88	0.11	0.79	2.5	0.54	0.69	1.29	1.51	0.59	-0.13	1.06	1.19	0.66	0.83	1.57	1.59168e-17	1.49424e-17	1.3687e-19	1.08383e-05	0.00562521	0.00110218	0.00350179	0.161846	0.312523	0.482576	5.19804e-05	0.000143992	0.0114684	0.816098	0.0142266	2.29275e-20	0.477656	0.158297
SPAC1D4.04	644711	646377	+	1	-0.6	-0.4	-0.68	-0.33	0.17	-0.04	0.1	-0.22	-0.63	0.11	-0.11	-0.16	0.27	-0.17	-0.33	-0.57	-0.01	0.18	-0.68	-0.85	-0.26	-0.54	-0.38	-0.37	0.07	-0.87	-1.24	6.86656e-10	6.41141e-05	4.56543e-12	0.00122458	0.128589	0.732004	0.429499	0.0445406	2.14211e-06	0.570752	0.434152	0.334729	0.0216892	0.168456	0.00191287	2.87077e-09	0.986044	0.315472
SPAC1D4.05c	646593	647808	-	1	-0.32	-0.34	-0.32	-0.47	0.17	0.2	-0.02	0.01	0.11	0.24	0.34	-0.27	0.31	0.06	0.3	-0.57	0.26	0.2	-1.3	-1.28	0.27	-0.22	-1.51	-1.5	-2.64	0.7	-0.17	0.110254	0.0864607	0.117772	0.0184627	0.465179	0.371253	0.947808	0.968792	0.796628	0.483226	0.141261	0.414147	0.221483	0.826955	0.179803	0.00216574	0.623058	0.692657
SPNCRNA.2278	647836	649984	+	1	3.95	2.04	1.59	1.72	0.82	1.23	1.35	0.83	0.28	-0.37	1.05	1.61	0.53	0.15	0.29	2.85	0.45	-0.03	-0.59	0.14	0.98	1.2	0.15	0.78	0.51	1.16	2.66	2.44268e-44	8.66494e-12	9.94838e-06	2.64139e-08	0.0179939	0.000165558	3.99445e-05	0.021618	0.769637	0.615178	0.00277199	9.89413e-05	0.237842	0.774974	0.487468	3.12549e-24	0.669896	0.987309
SPAC1D4.06c	648301	649393	-	1	0.18	0.22	0.25	0.08	0.26	0.25	0.3	0.24	-0.41	0.01	0.06	0.1	0.56	0.25	0.09	0.12	-0.19	0.03	1.03	0.79	0.52	1.05	0.86	0.62	1.27	-0.27	-0.34	0.311548	0.202663	0.155277	0.693366	0.156933	0.18387	0.118085	0.201287	0.126096	0.995081	0.814564	0.760415	0.0035435	0.248009	0.696991	0.492354	0.710504	0.959587
SPAC1D4.07c	649449	649889	-	1	0.82	0.42	0.29	0.16	0.05	-0.27	-0.39	-0.89	-1.19	-0.22	0.37	-0.47	0.39	-0.57	0.05	1.25	-0.56	-0.43	-0.26	-0.53	0.33	0.68	0.04	0.34	0.77	-1.17	-0.81	0.0782328	0.380929	0.627495	0.762762	0.956482	0.640146	0.495666	0.113343	0.262546	0.846878	0.553179	0.61578	0.558583	0.371958	0.950637	0.00199721	0.717423	0.761203
SPNCRNA.2279	650187	651234	-	1	3.3	3.98	4.15	4.72	2.55	4.02	3.77	4.08	3.84	0.53	1.21	2.37	2.91	3.42	3.49	6.28	1.52	-0.29	3.22	2.37	5.63	8.18	3.27	1.82	1.85	4.66	6.57	6.26514e-05	6.50474e-07	4.75211e-07	3.8049e-09	0.00379366	9.14649e-07	7.17852e-06	8.36545e-07	0.000165461	0.806788	0.277305	0.0344579	0.00195039	0.000107394	3.58783e-05	1.90952e-16	0.432019	0.94358
SPAC1D4.08	650814	651848	+	1	-0.81	-0.61	-0.56	-0.36	0.38	0.31	0.05	-0.3	-0.35	0.33	-0.05	-0.12	0.12	0	-0.06	-0.92	0.19	0.05	-1.48	-1.32	-0.6	-0.69	-0.45	-0.99	-2.45	-0.77	-1.09	8.18311e-05	0.00329104	0.00713418	0.0945687	0.0894395	0.177855	0.851787	0.201649	0.293209	0.327014	0.877146	0.768991	0.714995	0.996313	0.855821	3.41862e-06	0.777066	0.947944
SPNCRNA.2280	652338	653171	+	1	0.6	0.78	1.12	0.97	0.47	1.73	1.28	2.21	1.96	0.09	1.07	1.05	0.43	1.97	1.5	1.42	0.9	-0.37	0.24	0.6	-1.33	0.46	-0.11	1.26	0.66	0.97	1.35	0.205153	0.0808924	0.0214179	0.0291911	0.370774	4.59097e-05	0.00445616	1.1967e-07	0.000961798	0.939003	0.0268336	0.100606	0.503093	6.96491e-06	0.00056969	0.000315213	0.365067	0.802496
SPAC1D4.09c	652359	653234	-	1	0.27	-0.12	-0.25	0.12	0.21	0.12	0.21	0	-0.35	0.1	-0.01	0.19	0.03	-0.06	-0.26	-0.45	-0.1	0.08	0.52	0.53	0.38	0.47	1.01	0.72	0.36	-0.95	-0.87	0.465728	0.76426	0.497652	0.768802	0.631667	0.778854	0.618233	1	0.560059	0.91024	0.991693	0.781522	0.967887	0.914694	0.552558	0.177448	0.948621	0.950955
SPAC1D4.10	653774	656240	+	1	-0.47	-0.25	-2.79	-0.04	0.38	0.05	0.39	0.09	-2.05	0.33	0.34	-0.48	0.43	0.29	0.05	-0.43	0.34	-0.06	-0.46	-0.14	1.39	1.07	0.23	-0.09	0.5	-0.24	-0.18	0.0500024	0.322862	1.41266e-31	0.892208	0.136538	0.86661	0.143685	0.783586	3.37882e-11	0.418633	0.264082	0.198285	0.151974	0.348835	0.896603	0.060769	0.585932	0.944926
SPNCRNA.2281	653819	656042	-	1	1.02	3.16	3.48	1.51	1.59	2.93	2.09	1.56	1.79	-0.13	-0.2	1.65	1.48	0.74	1.01	3.23	1.03	0.85	0.47	-0.02	-2.01	1.61	1.6	-0.52	-0.42	3.94	4.68	0.0405136	1.5416e-12	1.37544e-14	0.00182552	0.000697311	1.32478e-10	1.41298e-05	0.00182447	0.00895751	0.924699	0.799598	0.0109481	0.00675776	0.227827	0.0586662	1.71487e-13	0.331073	0.34695
SPAC1D4.11c	656760	658832	-	1	-0.64	0.34	-0.86	0.06	-0.36	-0.75	-0.55	0.04	0.02	0.13	-0.33	-0.74	0.1	-0.11	0.58	-0.11	-0.11	-0.65	-0.53	-0.24	0.17	1.51	-0.21	-0.3	0.41	0.64	-0.05	0.143567	0.461423	0.0444643	0.915088	0.486835	0.103158	0.256748	0.956775	0.998335	0.905592	0.584474	0.259567	0.88738	0.872608	0.251909	0.812003	0.952523	0.43726
SPNCRNA.2282	657363	657719	+	1	1.44	1.33	-0.16	2.16	1.74	1.76	2.81	2.13	0.19	-1.13	-0.27	-0.27	0.9	0.09	1.24	2.95	1.22	-0.15	-0.21	0.8	-0.18	-0.91	0.02	-0.14	1.6	1.47	4.22	0.212486	0.241241	0.920165	0.0444387	0.154017	0.129362	0.0101517	0.0634765	0.942081	NA	0.885731	0.910738	NA	0.971716	0.330503	0.00208499	NA	NA
SPNCRNA.2283	657922	658722	+	1	0.32	1.49	0.43	2.86	0.96	2.24	2.43	2.31	0.33	0.43	0.35	2.37	0.75	1.14	0.43	3.03	0.06	0.44	-0.41	1.24	-0.11	0.54	0.83	0.55	2.3	2.26	4.32	0.735682	0.0416944	0.677855	3.13762e-05	0.274802	0.00187379	0.000836285	0.00163267	0.860894	0.808724	0.760953	0.00881315	0.489684	0.221108	0.666628	2.44764e-06	0.996636	0.868457
SPNCRNA.671	660084	664108	+	1	1.43	-0.17	-0.22	0.37	0.07	-0.18	0.23	1.12	0.78	-0.69	0.37	0.01	0.14	0.84	0.53	0.34	0.41	-0.26	0.43	0.6	-0.27	1.2	0.31	-0.22	-0.31	0.41	0.07	3.51231e-14	0.433073	0.299982	0.072217	0.800786	0.447135	0.330092	1.0582e-08	0.00494273	0.00312244	0.113444	1	0.636478	6.0748e-05	0.0129586	0.0795216	0.357071	0.540472
SPNCRNA.672	660778	664180	-	1	1.02	0.38	-0.03	1.46	0.34	0.36	0.52	0.61	0.15	0.21	0.7	1.36	0.57	0.76	0.1	0.78	0.03	0.21	1.66	2.64	0.04	1.9	1.01	0.04	0.41	0.75	1.68	4.11448e-07	0.077374	0.911213	3.67876e-13	0.135661	0.11341	0.0195077	0.00538124	0.737627	0.602186	0.00202127	2.60565e-07	0.0182775	0.000676977	0.737351	6.43357e-05	0.987175	0.699653
SPNCRNA.79	663144	663352	-	1	1.63	0.35	0.69	0.77	-0.31	0.16	-0.01	-0.62	-0.23	-1.06	-0.2	0.47	0.24	-1.65	-0.82	1.61	-0.17	0.12	2.32	5.24	1.9	4.38	0.38	0.67	1.82	2.45	2.76	0.000383212	0.509073	0.229224	0.1194	0.631667	0.79461	0.992444	0.313247	0.867586	0.185267	0.797458	0.590206	0.763116	0.0142221	0.152246	0.000155224	0.939963	0.952254
SPNCRNA.673	664677	665246	-	1	1.37	1.92	1.97	2.03	0.73	1.65	1.44	1.73	1.97	1.02	0.76	1.51	1.18	1.23	0.7	2.87	-0.02	1.73	4.78	2.37	0.33	3.09	3.74	2.21	1.89	2.42	4.52	0.0532412	0.00430775	0.00590187	0.00290496	0.389933	0.0212711	0.0535839	0.0168119	0.0411774	0.370768	0.407692	0.120202	0.184541	0.143011	0.411568	5.15577e-06	1	0.0771672
SPAC1D4.12	664782	667100	+	1	0.06	-0.02	-0.21	-0.29	-0.05	-0.09	-0.1	0.03	0.27	-0.15	-0.09	-0.31	-0.2	-0.12	0.02	0.27	-0.13	-0.14	-0.5	-0.26	0.66	0.7	-0.55	-0.72	-0.21	-1.03	-1.01	0.71869	0.881199	0.171061	0.044934	0.817297	0.622577	0.585918	0.859605	0.230203	0.578977	0.659532	0.153843	0.298234	0.537002	0.937409	0.0490859	0.785798	0.706394
SPNCRNA.2284	665393	667215	-	1	0.64	0.34	0.32	2.95	0.01	0.64	0.64	0.94	0.9	0.81	1.9	0.81	0.59	-0.47	0.15	1.92	0.31	0.81	4.6	4.75	0.71	2.85	5.25	5.24	6.46	5.05	5.37	0.055645	0.32039	0.452381	4.4017e-26	0.991513	0.0593595	0.0621887	0.00420411	0.110043	0.0456401	1.24259e-10	0.0918468	0.144249	0.302211	0.729768	2.58346e-12	0.783357	0.0812636
SPNCRNA.674	667910	669749	-	1	0.87	0.56	0.23	-0.21	0.29	0.34	0.24	0.58	0.14	-0.26	0.38	0.2	0	0.45	0.37	0.37	0.46	-0.45	0.86	0.73	-0.17	-0.11	-0.62	-1.2	-0.6	-2.2	-0.95	6.2503e-05	0.0122227	0.341832	0.383324	0.234945	0.16746	0.355085	0.0145631	0.762533	0.526217	0.152643	0.624774	1	0.0846752	0.148119	0.0804983	0.366164	0.23001
SPAC1D4.13	668153	669175	+	1	-0.77	-0.92	-3.54	-0.1	-0.03	-0.16	-0.21	-0.12	-2.41	0.25	-0.02	-0.81	0.22	-0.48	0.11	-0.74	-0.15	0.29	-0.3	0.57	1.21	1.31	1.23	1.05	0.65	0.74	0.04	1.21299e-05	1.22803e-07	2.71563e-71	0.618727	0.907237	0.44877	0.327413	0.583804	1.8045e-23	0.407876	0.950521	0.000938909	0.372891	0.0189016	0.6461	1.71768e-05	0.805077	0.409634
LTR.669786.1	669786	670131	-	1	-0.14	-0.21	0.03	0.06	-0.31	0.06	-0.22	-0.18	-0.16	-0.41	-0.42	-0.25	-0.21	-0.17	-0.3	0.12	-0.25	-0.35	-0.16	-0.22	-0.35	-0.35	-0.41	0.07	-0.39	0.52	0.9	0.907966	0.849369	0.986612	0.962404	0.853321	0.967307	0.871254	0.89731	NA	NA	NA	NA	NA	NA	0.839143	0.913339	NA	NA
SPNCRNA.2285	670303	670619	-	1	1.69	2.95	3.48	2.66	1.6	3.52	2.9	1.79	1.09	0.06	1.63	1.18	-1.03	1.88	2.12	3.73	1.8	-0.2	1.02	1.28	-0.63	-1.24	2.03	3.41	1.39	5.74	6.25	0.0418188	4.57737e-05	5.77556e-06	0.00038975	0.0678055	1.2021e-06	0.000141403	0.0356332	0.462069	0.993914	0.0731842	0.359786	0.480346	0.0376689	0.00802469	3.46006e-08	0.239875	0.958166
SPAC1D4.14	670379	675320	+	1	-0.69	-0.66	-0.56	-0.19	-0.24	-0.37	-0.34	-0.5	0.02	-0.19	-0.18	-0.2	-0.08	-0.37	-0.57	-0.38	-0.18	-0.07	-0.1	-0.17	0.35	0.22	-0.63	0.24	-2.19	-0.63	-1.19	0.000637594	0.00128788	0.00619255	0.385974	0.306824	0.0964111	0.147257	0.0224157	0.984196	0.647243	0.523851	0.595108	0.815901	0.137382	0.0105899	0.0574076	0.795677	0.925685
SPNCRNA.2286	671436	671891	-	1	1.2	2.19	1.78	1.25	1.12	2.86	2.28	0.75	0.86	-0.32	-0.71	0.68	-0.21	-1.35	1.33	2.57	0.01	-0.69	1.52	-1.3	-1.45	-1.06	1.57	-0.77	2.81	4.12	5.36	0.110498	0.00088744	0.0235248	0.0837302	0.165693	1.19635e-05	0.000948649	0.385611	0.538261	0.87653	0.525487	0.60032	0.879869	0.245074	0.0777717	2.37466e-05	1	0.796517
SPNCRNA.2287	672011	672278	-	1	1.35	3.27	2.41	2.56	2.35	2.71	2.1	1.76	0.48	1.13	0.76	2.91	1.25	0.76	1.52	3.4	0.75	0.75	0.98	-1	-0.77	-0.8	0.01	-0.63	3.52	2.16	4.85	0.213773	0.000335514	0.0229497	0.00765786	0.0221507	0.00552647	0.0449945	0.104672	0.808929	NA	0.59985	0.0141295	0.367648	0.60576	0.171918	8.29636e-05	0.816095	NA
SPAC22F3.13	675539	678238	-	1	-1.18	-0.61	-0.53	-0.9	-0.17	-0.33	-0.23	-0.74	0.06	-0.3	-0.55	-0.75	-0.55	-0.67	-0.54	-0.79	-0.28	-0.31	-0.18	-0.1	0.41	-0.13	-1.41	-0.33	0.77	-0.01	-0.74	2.60406e-11	0.000749158	0.00409426	6.93887e-07	0.423997	0.0974501	0.278628	7.69703e-05	0.894682	0.302352	0.00702777	0.0026973	0.00887491	0.000764462	0.0057298	6.04459e-06	0.549558	0.360356
SPNCRNA.2288	676199	678434	+	1	0.27	1.59	1.31	1.51	0.82	1.85	1.19	0.51	-0.03	-0.21	0.31	1.83	0.45	0.27	0.09	2.02	-0.02	0.61	-0.43	-0.07	-0.31	-1.01	1.14	-0.78	-2.19	1.57	3.16	0.376433	1.48822e-09	2.69375e-06	2.03222e-08	0.0025795	3.34651e-12	2.42208e-05	0.099604	0.98046	0.725614	0.404479	1.06682e-07	0.213957	0.482475	0.813743	2.42838e-15	0.99796	0.16912
SPNCRNA.675	678571	680480	-	1	1.19	0.96	1.13	0.78	0.72	0.67	0.89	-0.09	-0.44	1.09	1.09	0.91	0.61	-0.2	-0.17	0.63	0.95	0.82	0.42	1.11	-0.65	0	2.64	2.16	1.38	0.6	0.79	2.02585e-05	0.000700295	8.23608e-05	0.00735751	0.0126076	0.0288802	0.00309623	0.826625	0.424502	0.00071803	0.000323982	0.024599	0.0862876	0.631634	0.667273	0.0209389	0.0578033	0.0325323
SPNCRNA.158	678585	679442	+	1	1.72	0.94	0.48	1.44	0.5	0.12	0.05	0.68	-0.42	-0.42	0.47	0.21	0.67	1.05	0.5	1.5	0.46	0.39	-1.42	0.27	0.46	1.14	-0.86	-1.1	0.39	0.09	0.03	0.0125706	0.194263	0.596992	0.0411805	0.591248	0.898943	0.962944	0.418472	0.805213	0.817363	0.644938	0.901442	0.513013	0.232631	0.577977	0.0187901	0.85783	0.875186
SPAC22F3.12c	680176	681621	+	1	0.11	0.1	-0.66	-0.31	-0.43	-0.64	-0.5	-1.31	-1.28	0.24	0.2	-0.73	-0.87	0.19	-0.29	0.04	-0.16	0.37	-1.49	0.69	-0.48	0.75	3.77	4.75	1.9	0.31	0.21	0.796188	0.813625	0.0769649	0.427455	0.293962	0.105097	0.228963	0.000460403	0.0136912	0.754537	0.712717	0.183335	0.0454714	0.726279	0.522433	0.913566	0.913878	0.687609
SPNCRNA.2289	681950	682195	-	1	4.6	3.52	3.69	2.92	1.57	1.79	1.04	0.83	0	0	1.67	1.88	0.69	1.33	0.38	4.17	0	0	0	1.21	0.98	0	0	0	0	1.67	2.65	0.000292433	0.00675435	0.00431569	0.029051	0.344858	0.219985	0.515516	0.610973	1	NA	0.320953	0.237029	NA	0.44648	0.848071	0.000772349	NA	NA
SPNCRNA.2290	682200	682655	-	1	5.24	3.72	3.9	2.95	0.98	1.38	0.97	0.38	-0.47	0.19	1.11	3.06	0.86	0.23	0.9	4.2	0.21	-0.24	2.77	2.77	2.01	2.41	-0.78	-1.13	-0.02	1.95	2.41	5.05009e-31	9.43775e-16	3.79054e-16	8.95692e-10	0.0923273	0.0111408	0.0996709	0.58879	0.754567	0.892038	0.067404	1.71975e-07	0.217341	0.784569	0.127731	1.26287e-20	0.935723	0.918829
SPNCRNA.2291	682361	682659	+	1	3.6	4	3.62	2.42	1.66	2.51	1.45	-0.94	0.46	0.7	2.32	1.71	0.93	0.99	0.45	4.56	0.76	0.75	0.34	0.49	-0.11	-0.13	2.02	1.76	-0.36	3.02	3.19	0.000123258	1.29496e-05	0.000227749	0.0152544	0.151947	0.0138646	0.209022	0.516892	0.817606	NA	0.0375437	0.236865	0.545996	0.485236	0.755972	2.16269e-07	0.815262	NA
SPNCRNA.2292	682837	683436	-	1	1.14	1.24	1.75	-0.14	0.06	-0.01	-0.1	0.23	0.44	0.36	0.34	-0.49	-0.58	0	0.15	0.91	0.15	-0.63	-0.78	0.27	-1.37	-1.57	-1.56	0.39	3.38	1.21	1.07	0.00588661	0.00243304	2.71442e-05	0.78398	0.939807	0.996828	0.861348	0.67816	0.60084	0.671437	0.564826	0.536592	0.328552	1	0.798137	0.0199386	0.938962	0.508012
SPAC22F3.11c	682874	683446	+	1	0.74	-0.31	-0.19	0.01	-0.05	-0.4	-0.1	-0.02	-0.55	0.11	-0.2	-0.06	-0.57	-0.46	-0.15	-0.09	-0.29	0.04	1.33	1.04	-0.1	0.95	0.35	0.27	0.98	0.44	0.09	0.0116599	0.319792	0.553948	0.989666	0.914349	0.218383	0.805	0.962769	0.240253	0.882346	0.628286	0.931514	0.119772	0.213312	0.716162	0.771875	0.748584	0.975386
SPAC22F3.10c	684010	686270	+	1	-0.56	0.04	0.21	-0.07	0.25	0.18	0.06	0.09	0.17	0.04	0.07	0.17	0.04	0.28	0.02	-0.4	0.04	0.13	-0.86	-0.93	-0.53	-0.47	-0.97	-1.72	-2.57	-1.22	-1.1	0.000483727	0.849369	0.207332	0.69638	0.158975	0.324987	0.784025	0.674475	0.542788	0.927207	0.772626	0.551521	0.8837	0.154023	0.945272	0.0115269	0.953475	0.773793
SPNCRNA.2293	684874	685387	-	1	-1.53	-0.35	-2.12	-1.05	-2.31	-1.02	-1.25	-0.91	-0.65	-2.58	-2.84	-0.16	-2.81	-3.05	-2.69	-0.66	-2.86	-0.26	-0.77	0.18	-0.14	1.2	-1.29	0.84	-1.13	-0.55	3	0.0279884	0.615551	0.0121787	0.117994	0.000708622	0.147499	0.08012	0.215144	0.601482	0.00225603	0.00019717	0.918019	0.000595336	0.000210537	0.000143486	0.275266	0.0223167	0.912127
SPNCRNA.2294	686352	687746	-	1	5.43	4.43	3.84	4.34	4.16	6.01	4.74	2.84	1.82	0.34	1.7	2.31	0.51	2.82	4.27	5.74	2.55	0.94	3.56	3.78	1.86	2.61	2.39	5.84	3.45	6.79	7.05	1.4177e-12	1.26754e-08	4.96076e-06	4.4385e-08	1.61394e-07	5.72878e-15	3.2697e-09	0.00113553	0.183839	0.888752	0.0987567	0.0428282	0.737654	0.00208145	1.22943e-07	1.87633e-14	0.0640727	0.712665
SPAC22F3.09c	686593	688730	+	1	0.12	-0.04	0.11	0.15	-0.01	0.15	-0.02	-0.65	0.61	-0.11	-0.29	-0.61	-0.46	-0.51	-0.29	0.48	-0.42	0.08	-1.27	-0.36	1.42	0.89	-2.08	1.5	0.5	-0.01	-0.15	0.543389	0.846784	0.576388	0.45094	0.969153	0.48376	0.942415	0.000427578	0.0149068	0.775369	0.18438	0.0174015	0.0269658	0.0110846	0.160848	0.0039127	0.269975	0.900169
SPAC22F3.08c	689483	690928	+	1	1.58	0.5	0.66	0.48	0.51	0.55	0.55	0.38	0.27	0.07	0.68	0.03	0.69	0.42	0.32	1.23	0.57	-0.18	0.17	-0.02	-1.15	-0.81	1.04	-0.3	-0.58	-0.57	-0.66	1.14461e-16	0.0130231	0.000942938	0.0194494	0.0105997	0.00910696	0.0109931	0.0798034	0.427847	0.884522	0.00199298	0.959224	0.00204818	0.0740367	0.16466	9.05663e-11	0.129988	0.755671
SPNCRNA.2295	689581	689904	-	1	2.25	2.41	1.48	1.18	1.35	2.17	1.03	0.47	-0.22	0.39	1.96	2	0.12	-0.51	0.93	2.79	-0.78	-0.97	0.51	0.77	0.14	0.09	1.24	1.24	1.57	1.43	3.03	0.00533164	0.00208546	0.128053	0.178284	0.150741	0.00899711	0.290479	0.681464	0.922748	0.857983	0.0304071	0.0686593	0.947569	0.725618	0.348087	0.000130519	0.793867	0.72834
SPNCRNA.2296	691468	693647	-	1	2.68	2.57	2.72	1.68	0.79	1.64	1.34	1.17	0.5	0.15	1	1.76	0.89	0.28	1.08	2.71	0.43	-0.12	4.41	4.26	2.11	3.16	2.41	1	1.88	3.82	3.4	5.41017e-20	1.19841e-18	1.97187e-19	4.5137e-08	0.0155289	1.06763e-07	3.16897e-05	0.000374271	0.438079	0.855279	0.0038266	1.03627e-05	0.0168997	0.525225	0.000957639	2.34824e-21	0.643118	0.928109
SPAC22F3.07c	691530	691984	+	1	-0.81	-1.18	-0.99	0.32	0.22	-0.01	0.09	0.08	-0.12	0.46	0.69	-1.3	0.51	-0.39	0.2	-0.55	0.17	0.37	-0.17	0.12	0.48	-0.58	0.81	0.22	0.51	-0.78	-0.76	0.000386063	1.64331e-07	1.74835e-05	0.191592	0.421664	0.975304	0.754918	0.797236	0.797261	0.166858	0.00689366	2.02066e-05	0.0674698	0.169141	0.494781	0.0137205	0.838739	0.411854
SPAC22F3.15	692567	693061	+	1	-0.88	-0.64	-0.67	-0.82	-0.41	-0.67	-0.41	-0.37	-0.41	-0.11	-0.5	-0.49	-0.04	-0.01	-0.17	-1.08	-0.48	0.21	0.06	-0.15	-0.34	-1.35	-0.04	-0.29	-0.22	-1.13	-0.64	0.000449592	0.00989629	0.0107316	0.00121942	0.120853	0.0107133	0.143446	0.189826	0.340198	0.856398	0.0910367	0.212407	0.930266	0.994806	0.601483	4.24272e-06	0.409521	0.773059
SPNCRNA.2297	693750	694108	-	1	2.62	2.14	2.01	1.96	2.38	3.02	2.63	1.64	1.02	0.26	1.3	0.75	1.64	1.79	1.27	3.06	1.48	0.64	2.05	1.78	-1.24	0.08	2.39	3.09	0.5	1.36	3.57	0.00109738	0.00848397	0.0315958	0.0192688	0.00471013	0.000162679	0.00162306	0.0749359	0.508783	0.913565	0.209087	0.626596	0.114807	0.0687439	0.184062	3.18816e-05	0.426735	0.814464
SPAC22F3.06c	693831	697034	+	1	-0.61	-0.18	-0.03	-0.55	-0.02	-0.06	-0.21	-0.27	0.21	0.05	-0.18	-0.34	-0.08	-0.23	-0.14	-0.22	0.14	0	-1.4	-1.29	0.08	-0.26	-1.54	-0.78	-0.96	-1.56	-1.38	0.00110697	0.376142	0.899052	0.00407453	0.96234	0.820095	0.347466	0.208374	0.520979	0.92466	0.480592	0.262891	0.80561	0.357697	0.555125	0.236533	0.82738	1
SPNCRNA.676	697195	697871	-	1	0.75	1.75	1.71	1.15	0.34	0.45	0	-0.33	-0.79	1.5	1.02	1.04	0.4	0.95	0.13	1.14	0.49	0.27	0.88	1.04	-1.7	-1.27	1.94	1.4	4.72	2.33	1.74	0.0664748	2.46893e-06	1.72459e-05	0.00352979	0.487608	0.325691	1	0.515001	0.380998	0.000580887	0.0197477	0.0669791	0.477037	0.0365825	0.817574	0.00176379	0.671588	0.82854
SPAC22F3.05c	697291	698068	+	1	-0.37	-0.54	-1.51	-0.18	0.1	-0.19	0.17	0.33	-0.34	0.1	-0.08	-1.92	-0.04	0.69	0.56	-0.61	-0.05	-0.44	-1.15	-0.38	1.4	1.45	-1.16	-0.71	-0.11	-0.39	-0.38	0.342262	0.156604	5.39921e-05	0.655982	0.841662	0.676436	0.719695	0.447211	0.618084	0.913671	0.887214	9.24e-05	0.962994	0.113245	0.185566	0.0822995	0.985972	0.600207
SPAC22F3.04	698033	702533	-	1	2.26	5.36	5.56	1.82	0.24	0.86	0.91	0.81	1.29	0.42	0.84	1.83	0.08	0.34	-0.09	4.95	-0.13	-0.19	0.94	0.89	0.38	-0.57	2.97	3.3	9.9	7.74	6.55	2.51319e-06	5.46342e-32	1.65283e-34	0.000246775	0.734776	0.119418	0.101415	0.149736	0.0971212	0.689458	0.17054	0.00557438	0.936561	0.640626	0.911693	1.02524e-27	0.961679	0.924731
SPATRNAVAL.02	703075	703147	-	1	2.4	1.59	9.36	1.44	0.43	1.37	1.04	0.77	7.68	1.16	-0.16	1.59	1.04	3.11	0.46	2.85	0.9	0.99	0.41	1.01	-0.11	0.88	1.52	0.74	4.56	2.18	1.28	0.0246982	0.150295	1.51978e-21	0.202219	0.788985	0.258321	0.420061	0.564344	6.94751e-12	0.56107	0.927842	0.286136	0.500918	0.0080016	0.764458	0.00471241	0.761426	0.737812
SPAC22F3.03c	703789	706828	+	1	1.5	1.62	1.76	0.34	-0.44	-0.34	-0.4	1.63	1.29	-0.09	-0.08	0.66	-0.52	-0.02	1.66	1.36	-0.06	-0.15	0.69	0.85	-0.3	-0.16	-0.13	2.03	1.8	-0.21	-0.1	1.69261e-12	1.87235e-14	1.16228e-16	0.141276	0.0607745	0.171225	0.108037	7.61107e-14	8.22821e-06	0.877102	0.813573	0.0415252	0.0595007	0.963747	2.06123e-14	9.58593e-11	0.950658	0.827576
SPNCRNA.2298	704209	704720	-	1	-0.51	0.68	0.44	0.71	0.16	1.84	1.58	0.65	-0.69	0.41	0.14	0.4	0.19	0.54	0.4	1.52	0.75	0.1	-1	-0.6	-0.57	-1.45	-0.43	-0.21	2.2	1.02	2.55	0.631909	0.448124	0.689816	0.427361	0.906999	0.0263337	0.0691168	0.523099	0.676385	NA	0.917693	0.814622	0.903215	0.656053	0.721272	0.0385214	0.765166	NA
SPAC22F3.02	706844	707473	-	1	5.1	5.37	5.53	4.21	3.24	3.76	2.75	3.3	3.18	1.33	2.73	3.85	2.49	1.49	3.38	5.27	2.01	1.04	-0.17	1	-0.57	-0.4	2.39	1.42	8.56	7.77	6.19	1.44831e-39	6.46301e-44	1.61905e-46	2.77349e-26	4.14066e-18	2.63819e-21	2.94223e-11	4.52596e-16	5.72104e-10	0.0114611	5.95676e-11	2.03974e-15	8.19016e-09	0.00156144	4.6057e-17	1.00878e-42	0.00132866	0.118889
SPNCRNA.2299	708040	708321	+	1	3.25	5.24	5.26	3.71	2.3	2.82	2.27	2.9	2.56	1.39	1.31	3.1	1.62	1.4	2.34	5.11	1.83	0	3.26	3.29	0.93	2.67	2.89	1.94	9.39	7.84	7.53	0.00118485	7.56452e-09	2.58488e-08	0.000140865	0.0447045	0.0071194	0.0449368	0.00684141	0.0789047	0.475886	0.354345	0.0142529	0.263588	0.333202	0.0334087	6.91562e-09	0.421166	1
SPAC1296.01c	708055	710023	-	1	-0.2	-0.51	-0.45	-0.58	0.08	-0.08	-0.21	-0.16	0.04	-0.14	-0.25	-0.49	0.1	-0.19	-0.18	-0.42	0.02	-0.16	-0.34	-0.41	0.93	0.71	-0.49	0.44	-1.4	-1.37	-1.43	0.106796	2.20968e-05	0.000219993	2.18371e-06	0.634046	0.590183	0.13305	0.248248	0.876074	0.523171	0.0940701	0.00391991	0.574481	0.207371	0.219923	0.000417115	0.981241	0.544502
SPNCRNA.2300	708454	709045	+	1	0.82	3.91	3.59	2.7	1.12	2.35	1.63	1.97	2.25	1.6	0.72	2.36	0.59	0.89	1.55	4.26	0.2	0.38	2.08	2.59	-0.62	1.97	2.33	1.37	8.67	6.62	6.56	0.467863	1.82498e-06	5.81687e-05	0.00216312	0.338243	0.0112884	0.110772	0.046211	0.0897321	0.258635	0.59825	0.0463586	0.704239	0.504722	0.129138	5.44353e-08	0.966165	0.925652
SPNCRNA.2301	709330	709693	+	1	1.32	3.04	3.05	2.72	1.05	2.15	1.89	1.26	0.37	-0.45	0.96	1.67	-0.51	0.77	1.15	3.72	0.7	1.05	0.29	1.6	0.37	1.88	1.77	0.14	3.84	4.42	5.35	0.231703	0.00121682	0.00276253	0.0050826	0.419482	0.0386917	0.0832167	0.290572	0.86032	0.878423	0.491284	0.24686	0.783949	0.607698	0.340054	2.23517e-05	0.837149	0.708382
SPNCRNA.2302	709879	710795	+	1	4.27	2.76	2.97	2.04	0.8	1.08	0.77	1.37	1.3	0.46	1.15	3.24	0.2	1.03	0.48	3.74	1.26	-0.35	2.42	2.58	2.26	2.41	2.42	1.72	2.16	2.79	2.93	7.0463e-29	3.18648e-12	1.83357e-12	1.07328e-06	0.104957	0.0205577	0.125475	0.00289134	0.0850197	0.607981	0.0184709	1.28763e-11	0.792046	0.0502328	0.368862	5.77767e-23	0.128983	0.825903
SPNCRNA.2303	710561	711718	-	1	1.3	1.03	0.2	0.22	0.21	0.74	0.39	-0.12	0.2	0.05	0.21	0.61	0.3	0.31	0.33	1.32	0.07	-0.21	0.86	1.09	-1.19	0.22	0.23	0.73	1.96	0.54	1.88	8.94283e-05	0.00184942	0.673738	0.564227	0.65178	0.0381196	0.325149	0.807531	0.838081	0.960996	0.664572	0.275991	0.548902	0.51687	0.419539	1.39616e-05	0.971751	0.862496
SPAC1296.02	711301	712150	+	1	-0.63	-1.25	-1.07	-0.12	-0.3	-0.5	-0.49	-0.1	-0.3	-0.08	-0.1	-0.31	-0.05	-0.37	-0.14	-0.49	-0.34	0.04	0.05	0.15	0.92	-0.28	0.6	0.38	0.55	-1.09	-1.12	0.000210258	5.33433e-14	2.64031e-10	0.517836	0.108926	0.00618193	0.00826055	0.655334	0.282765	0.845992	0.706307	0.256249	0.867538	0.0716883	0.53344	0.0033394	0.406429	0.947364
SPNCRNA.2304	711840	712215	-	1	4.31	5.59	4.41	4.21	2.11	4.12	2.97	3.57	2.49	1.72	2.97	4.53	2.49	2.85	2.83	5.34	2.79	0	0	1.82	0.92	1.37	1.06	0.44	2.22	4.17	6.39	1.19787e-05	3.07422e-09	1.9089e-05	2.34999e-05	0.0827971	4.61843e-05	0.00703726	0.000735236	0.0923825	0.34037	0.00933492	7.66977e-05	0.0532322	0.0169516	0.00986207	6.96845e-09	0.11355	1
SPAC1296.03c	712491	714014	-	1	-0.02	0.58	-1.39	-0.03	0.32	0.11	0.35	1.05	-0.85	-0.02	0.41	0.11	0.01	1.11	0.99	0.05	-0.03	-0.11	-0.26	-0.33	-1.18	-1.22	-0.53	0.62	2.18	0.07	0.64	0.950323	0.00801572	1.89253e-09	0.923736	0.193301	0.685071	0.160321	2.22316e-06	0.0100571	0.9872	0.11703	0.821261	0.998989	1.09968e-06	1.11848e-05	0.841796	0.984357	0.887998
SPNCRNA.2305	713023	714627	+	1	2.21	1.17	1.32	1.2	0.91	1.36	1.94	1.39	0.61	0.11	-0.58	1.76	1.23	2.06	1.17	1.71	0.56	-0.15	0.53	0.72	-0.03	-0.62	-0.26	-0.6	1.41	0.48	2.99	7.77633e-10	0.00205082	0.0020607	0.00172701	0.0249746	0.000431892	1.89155e-07	0.000404527	0.450405	0.917245	0.278268	0.000292192	0.00439629	5.43683e-08	0.00318313	7.35184e-07	0.609582	0.926211
SPNCRNA.2306	714087	714629	-	1	1.5	2.94	1.87	2.01	0.86	1.47	0.82	0.26	0.12	0.61	3.32	0.38	0.45	0.61	1.63	2.78	1.85	0.5	1.03	0.68	1.41	1.07	0.42	1.68	3.78	1.9	1.66	0.0227289	5.06044e-07	0.00771207	0.00128911	0.262003	0.0285571	0.280793	0.779011	0.958387	0.648423	4.42205e-08	0.789674	0.668918	0.503449	0.0142583	8.81202e-07	0.089757	0.809905
SPAC1296.04	715480	716621	+	1	-0.71	-0.39	-0.83	-0.37	-0.17	-0.31	-0.34	-1	-1.27	-0.12	-0.26	0.06	-0.23	-0.05	-0.69	-1.02	-0.48	-0.08	0.74	0.87	0.57	1.25	0.23	0.44	2.71	1.75	1.01	0.00391243	0.131368	0.0009567	0.161311	0.57965	0.272416	0.237011	8.88935e-05	0.000193165	0.838641	0.435377	0.919936	0.528815	0.909241	0.0099368	1.57208e-05	0.4015	0.930001
SPAC1296.05c	716940	717804	-	1	-0.34	-0.98	-0.88	-0.77	0.22	-0.05	0.21	0.02	-0.89	-0.4	-0.45	-0.61	0.27	0.04	-0.39	-1.19	-0.11	-0.41	0.09	0.22	0.21	0.68	-0.05	-0.3	-0.75	-1.87	-1.53	0.126384	4.01501e-06	3.87773e-05	0.00040212	0.384161	0.869295	0.409416	0.963525	0.00329629	0.208255	0.0793705	0.0524087	0.364523	0.911802	0.111592	5.93418e-09	0.906329	0.275015
SPNCRNA.2307	716985	717978	+	1	1.98	3.92	3.72	1.91	1.7	2.57	1.85	1.89	2.23	0.68	0.94	1.81	1.45	1.16	1.87	3.53	0.5	1.07	1.91	1.96	-0.51	-0.46	2.32	1.74	2.59	4.19	4.96	9.16583e-08	1.98674e-31	4.42878e-26	2.1797e-07	3.06235e-06	4.71575e-13	8.50421e-07	6.08027e-07	1.89752e-05	0.270732	0.0331497	0.000208145	0.000570246	0.00770924	4.10825e-07	3.1248e-26	0.689529	0.059626
SPATRNAGLU.01	718119	718190	-	1	1.1	2.31	12.78	0.7	-0.14	1.6	0.08	0.94	10.64	2.86	-0.26	1.18	2.38	0.14	0.34	2.47	0.89	0.19	-0.12	1.03	1.12	2.41	2.33	1.93	6.91	3.11	2.56	0.376679	0.044938	5.75496e-34	0.588263	0.947826	0.209951	0.965959	0.498008	3.42541e-20	0.0536714	0.893284	0.477686	0.0908443	0.94711	0.845602	0.0237023	0.778442	0.968769
SPNCRNA.2308	718692	719063	+	1	1.06	0.62	1.04	-0.48	-0.96	-0.98	-1.08	0.67	-0.41	-1.36	0.25	-1.3	-0.13	-0.79	0.67	0.84	-0.16	-2.71	0.66	0.84	2.04	1.22	0.02	1.46	2.89	0.95	1.51	0.0920679	0.332497	0.132231	0.511161	0.210198	0.193224	0.159608	0.347229	0.786856	0.200721	0.789055	0.259676	0.913293	0.373997	0.351211	0.136966	0.958992	0.021908
SPAC1296.06	719447	721410	+	1	-0.61	-1.03	-0.98	-0.65	-0.5	-0.65	-0.55	-0.74	-1.05	-0.51	-0.51	-1.75	-0.59	-0.51	-0.67	-1.17	-0.56	-0.68	0.59	0.25	-0.08	-0.38	-0.71	-0.39	-0.54	-0.55	-1.08	0.000346896	5.69091e-10	1.36156e-08	0.000171147	0.00282239	0.00019046	0.0022993	2.42646e-05	9.95703e-06	0.0145112	0.00702475	3.27852e-15	0.00208316	0.00804189	0.000167215	4.04251e-13	0.0686159	0.000714916
SPAPJ696.01c	721617	723425	-	1	-0.77	-0.68	-0.45	-0.76	-0.41	-0.5	-0.63	-0.73	-0.51	-0.23	-0.3	-0.55	-0.41	-0.17	-0.5	-0.7	-0.25	-0.26	0.46	0.37	0.52	0.01	-0.32	0.05	0.61	-0.56	-0.87	2.31935e-11	4.05662e-09	0.000184846	7.35993e-11	0.000283461	3.70834e-05	1.2322e-07	6.66381e-10	0.00253871	0.189673	0.0259047	0.000759899	0.00235272	0.267489	3.85251e-05	3.66706e-10	0.355915	0.168317
SPNCRNA.2309	721622	722849	+	1	-0.15	1.49	1.88	1.14	0.14	0.83	0.68	1.75	1.74	0.48	0.41	1.68	0.75	1.88	1.64	1.16	0.34	0.4	1.38	2.76	0.98	4.08	2.42	2.74	3.03	3.31	3.8	0.772985	0.000113323	4.1689e-06	0.0048562	0.815385	0.0552116	0.130572	1.01104e-05	0.00207677	0.518003	0.451146	0.00118849	0.146392	3.56748e-06	3.43324e-05	0.00167307	0.817375	0.718093
SPNCRNA.2310	723039	723511	+	1	2.42	1.42	1.03	2.1	1.02	2.58	2.05	2.06	1.22	1.14	0.57	1.4	2.19	2.21	1.39	3.02	1.76	1.39	1.1	2.02	1.49	3.48	1.82	1.62	0.61	2.92	4.61	0.0057085	0.127016	0.369209	0.0178776	0.369722	0.00349441	0.0296609	0.0289982	0.422645	0.481572	0.675859	0.304189	0.0338246	0.0266798	0.169448	0.000117318	0.343176	0.461532
SPNCRNA.2311	723712	724313	-	1	2.98	1.7	2.11	2.29	0.88	1.41	0.99	-0.17	-0.8	0.26	1.09	2.2	1.36	-0.29	-0.08	3.1	-0.38	0.77	2	2.68	3.75	2.09	1.57	0.26	-0.27	2.95	4.17	2.63615e-08	0.00285462	0.000878366	3.74124e-05	0.209247	0.0210007	0.137028	0.859453	0.588206	0.875428	0.118912	0.00237734	0.0556167	0.781758	0.941665	8.10617e-10	0.894951	0.607234
SPAPJ696.02	724289	725720	+	1	-0.28	0.16	-0.11	-0.22	0.3	0.23	0.08	-0.14	0.04	-0.03	0.1	0.01	0.44	-0.05	0.02	0.04	0.11	0.02	-0.16	-0.41	0.53	-0.4	0.31	-0.07	1.28	-0.68	-0.77	0.106019	0.357889	0.538348	0.205227	0.0862003	0.22379	0.726647	0.488312	0.928384	0.952661	0.68724	0.9855	0.0274204	0.839403	0.945592	0.824375	0.867375	0.975618
SPNCRNA.2312	724549	725773	-	1	0.56	1.04	1.6	1.28	0.6	1.92	1.22	0.4	0.07	-1.36	0.33	0.45	-0.37	0.38	0.36	1.75	-0.68	-0.55	0.49	0.56	0.89	1.39	0.89	-0.47	-2.01	5.54	5.94	0.262301	0.0190959	0.000923713	0.00383034	0.249096	6.41465e-06	0.00858897	0.47939	0.96923	0.0785501	0.60936	0.607549	0.617529	0.555909	0.518672	9.33001e-06	0.671012	0.69383
SPAC22G7.01c	726081	728076	-	1	-1.15	-0.51	-0.21	-0.39	-0.08	-0.19	-0.07	-0.46	-0.15	0.04	-0.41	-0.28	0.25	-0.19	-0.34	-1.08	0.04	0.06	0.31	0.13	-0.29	-0.53	-0.4	-0.77	-0.61	-0.36	-0.79	3.40105e-17	0.000299757	0.150341	0.00666141	0.683661	0.22613	0.698738	0.00207776	0.560059	0.920063	0.0109447	0.216277	0.174392	0.291065	0.0316497	1.43768e-15	0.950698	0.912111
SPNCRNA.2313	726832	728180	+	1	1.53	1.8	1.5	1.58	0.71	1.88	0.79	1.25	0.94	0.66	0.8	1.93	0.19	0.91	1.03	2.37	0.67	0.41	-0.05	1.15	1.25	0.48	0.66	2.26	1.48	2.53	4.22	0.00547723	0.000740803	0.0118759	0.004055	0.270738	0.000616459	0.212134	0.0354754	0.340841	0.512931	0.247164	0.00693111	0.842943	0.185364	0.0934647	2.18972e-06	0.673347	0.812391
SPAC22G7.02	728420	731706	+	1	-0.3	-0.44	-0.36	-0.35	-0.2	-0.33	-0.14	-0.73	-0.58	0.01	-0.11	-0.61	-0.29	-0.47	-0.58	-0.51	0.09	0.06	-0.45	-0.65	-0.8	-0.87	-0.82	-0.97	-0.24	0	-1.02	0.0615201	0.00641253	0.0250798	0.0322404	0.259795	0.0526431	0.458309	7.33614e-06	0.0108855	0.995081	0.620761	0.00571127	0.159057	0.00862014	0.000582579	0.000902464	0.893487	0.916751
SPNCRNA.677	729850	732457	-	1	1.27	0.64	0.54	0.58	0.42	0.51	0.33	0.2	0.15	0.21	0.7	1.07	0.91	0.26	0.25	0.69	0.18	0.37	1.8	1.2	0.93	0.77	1.27	0.64	0.27	1.44	1.45	4.10171e-08	0.0076549	0.0276707	0.0176351	0.10502	0.0462203	0.235165	0.484215	0.756267	0.670896	0.00894722	0.000840822	0.000610486	0.41203	0.394915	0.00248819	0.829818	0.440199
SPAC22G7.03	731938	732648	+	1	1.19	0.57	0.44	0.68	-0.01	-0.18	-0.12	-0.53	-0.82	0.17	0.17	1.25	0.33	-0.14	-0.34	0.39	0.25	0.24	0.83	0.69	0.7	-0.01	0.55	1.3	0.94	-0.15	0.01	1.11092e-05	0.0410405	0.156519	0.0165068	0.985828	0.59794	0.747284	0.0983853	0.127952	0.779806	0.67724	0.00068299	0.398496	0.734162	0.318473	0.142033	0.791381	0.77067
SPAC22G7.04	732880	736465	+	1	-0.77	-0.39	-0.6	-0.69	-0.16	-0.32	-0.32	-0.45	-0.34	-0.04	-0.15	-0.65	-9.44	-0.26	-0.22	-0.6	0.09	-0.16	-1.27	-1.27	-0.59	-1.07	-1.46	-0.48	-0.46	-1.07	-1.31	8.37436e-06	0.0305109	0.000717265	0.000111517	0.455725	0.0975189	0.0998917	0.0172851	0.213735	0.935323	0.548534	0.00802829	9.3438e-159	0.245414	0.310964	0.0004142	0.899054	0.730877
SPNCRNA.2314	734912	735228	-	1	2.45	3.91	3.52	2.2	2.8	3.27	2.95	3.51	3.15	2.47	2.25	3.66	0	1.48	2.29	4.02	3.17	0.92	1.78	1.53	0	1.79	1.1	2.22	0.67	2.04	4.62	0.0292282	9.07639e-05	0.00163392	0.05146	0.0141106	0.00224615	0.00849772	0.00112703	0.0252096	NA	0.0742574	0.00340011	NA	0.321012	0.0501149	2.07158e-05	NA	NA
SPNCRNA.2315	735453	736307	-	1	1.4	1.78	1.49	-0.75	0.53	0.9	1	3.59	2.64	-0.23	-0.19	1.37	-3.69	1.03	2.29	1.62	1.53	0.37	0	0.7	-2.83	-1.33	-0.07	0.28	-1.2	-0.75	1.01	0.0050365	0.000162481	0.0069161	0.218723	0.392398	0.0960944	0.0646873	2.12516e-15	2.17836e-05	0.864351	0.8242	0.0489197	0.000165872	0.0820352	1.27413e-06	0.000291512	0.0723031	0.813853
SPNCRNA.678	736520	738893	-	1	0.15	0.86	0.6	-0.72	-0.15	-0.04	0.19	-0.07	-0.22	0.07	-0.23	-0.32	-0.44	-0.59	-0.51	0.1	-0.25	0.02	-0.71	-0.04	-0.68	-0.78	-0.27	-0.36	1.65	0.53	1.69	0.648554	0.00358851	0.0525177	0.0194494	0.715084	0.922879	0.618409	0.876639	0.73428	0.936217	0.578658	0.54596	0.272657	0.106302	0.139439	0.7323	0.806395	0.993085
SPAC22G7.05	736797	738720	+	1	-0.21	0.08	-0.43	0.17	0.56	0.26	0.61	0.24	-0.39	0.63	0.6	0.32	0.61	0.38	0.02	-0.18	0.45	0.21	-0.64	-0.93	-1.06	-0.63	0.6	-1.04	-1.94	-1.37	-1.3	0.47492	0.806345	0.133926	0.580377	0.0537673	0.429266	0.0448784	0.476001	0.387651	0.0943414	0.0651951	0.505262	0.0706937	0.286411	0.966706	0.52338	0.508772	0.803633
SPAC22G7.06c	739300	746034	-	1	-1.34	-0.88	-0.63	-0.25	0.09	-0.08	0.01	-0.03	0.2	0.09	0.12	-0.25	0.55	-0.31	0.02	-0.27	0.38	0.3	-1.43	-1.76	0	-0.14	-0.7	-2.47	-2.75	-1.69	-1.9	1.03965e-05	0.00455382	0.045389	0.470026	0.842468	0.835944	0.990079	0.949222	0.745183	0.913671	0.81604	0.667237	0.175355	0.449351	0.966149	0.395365	0.666165	0.714807
SPNCRNA.2316	744704	744929	+	1	0	1.55	0	2.56	1.6	2.35	2.27	0	1.74	1.04	1.09	0	0.56	0	0.19	3.34	0	0	0.75	3.55	1.2	3.48	0	0.82	0.64	0.7	2.18	1	0.254162	1	0.0540942	0.325269	0.0945872	0.115117	1	NA	NA	NA	NA	NA	NA	0.927562	0.00655843	NA	NA
SPNCRNA.2317	745927	746161	+	1	0.38	0.9	1.69	2.61	1.04	2.66	2.07	0.14	0.46	0.59	0.65	0.03	-0.7	0.97	-0.45	3.14	0.05	0.34	-0.47	1.86	0.33	0.79	0.56	-0.08	-0.64	0.77	2.36	0.801569	0.502991	0.202604	0.0308455	0.520652	0.0331178	0.119067	0.94121	NA	NA	NA	NA	NA	NA	0.808203	0.00436684	NA	NA
SPNCRNA.2318	746634	747166	+	1	5.02	5.35	5.65	1.86	-0.32	-0.34	-0.15	0.61	0.63	-0.45	0.25	3.8	-0.7	0.44	0.57	5.14	0.43	0.39	1.37	1.98	1.66	1.34	1.59	1.39	2.7	1.42	1.75	5.30134e-19	1.3095e-21	1.21066e-23	0.00353847	0.76012	0.706716	0.880643	0.459843	0.664862	0.792493	0.816892	4.04793e-08	0.538405	0.662849	0.485938	2.03635e-20	0.869028	0.867649
SPAC22G7.07c	747143	748402	-	1	-0.34	0.12	0.22	-0.36	-0.06	0.13	-0.01	0.76	0.84	-0.2	-0.13	-0.98	0.24	0.54	0.71	0.04	0	-0.48	1.02	1.08	1.12	1.9	-0.31	0.25	-0.06	0.96	0.9	0.207862	0.675167	0.442442	0.193088	0.875448	0.69164	0.981208	0.0050842	0.0230553	0.715972	0.733623	0.00762742	0.521456	0.0790185	0.0101432	0.887395	1	0.287194
SPNCRNA.2319	747362	747602	+	1	0.89	3.29	3.89	-0.34	-0.8	-0.18	-0.83	0.81	-0.44	-1.13	-0.61	-0.91	-1.84	0.33	-0.65	2.97	-0.04	-0.32	-0.37	-0.59	-0.29	-0.36	0.68	-0.84	4.01	2.43	2.09	0.423273	0.000254919	2.08131e-05	0.785601	0.58211	0.898057	0.540896	0.506193	0.819032	NA	0.699364	0.587998	NA	0.833322	0.637179	0.000571877	NA	NA
SPNCRNA.2320	747719	748687	+	1	1.82	1.76	1.64	0.22	-0.73	-1.1	-0.26	0.25	0.25	-0.85	-0.61	0.88	-0.65	0.03	-0.23	1.8	-0.12	-0.58	0.22	0.41	-0.66	-0.04	-0.72	2.2	3.01	1.49	1.07	1.37957e-05	1.93536e-05	0.000344709	0.667127	0.177318	0.0418007	0.665433	0.669851	0.829596	0.269998	0.308096	0.194378	0.323543	0.976537	0.711397	4.59717e-06	0.96092	0.637075
SPNCRNA.2321	748997	749468	-	1	3.6	3.01	3.18	3.04	1.06	1.31	1.79	0.18	0.68	0.08	0.96	1.77	0.37	0.08	1.35	3.79	0.87	0.39	2.25	2.85	1.94	2.71	1.14	2.03	5.77	5.46	4.33	5.90708e-05	0.000935539	0.00116695	0.00101287	0.397845	0.23847	0.0919167	0.912232	0.711933	0.990054	0.476091	0.199552	0.83161	0.9706	0.230026	7.63929e-06	0.770649	0.924731
SPAC22G7.08	749930	751588	+	1	-0.31	-0.55	-0.96	-0.49	-0.32	-0.2	-0.55	-0.89	-0.45	-0.84	-0.59	-0.74	-0.49	-0.65	-0.47	-0.06	-0.65	-0.47	0.7	2.48	2.4	2.28	0.43	-0.12	1.25	1.27	2.14	0.085066	0.00166914	7.18256e-08	0.00602994	0.0868699	0.309876	0.00285063	4.17558e-07	0.0925103	9.61967e-06	0.00207815	0.00225692	0.0152474	0.000549608	0.0119671	0.729553	0.0309428	0.0524897
SPNCRNA.2322	750173	751044	-	1	2.67	3.39	3.21	2.74	2.26	3.41	3.37	3.61	2.74	0.44	0.26	2.63	0.68	1.27	2.68	4.8	0.69	0.56	0.39	0.24	0.06	0.98	0.93	1.54	0.2	4.67	5.43	1.03123e-06	6.80511e-11	1.25905e-08	4.54222e-07	4.94191e-05	9.81407e-11	3.51984e-10	1.21476e-11	0.000264873	0.747353	0.788473	0.000106434	0.436666	0.0704731	9.43828e-07	3.1649e-22	0.714974	0.763564
SPAC22G7.09c	751673	753210	-	1	-0.51	-0.15	-0.6	-0.49	-0.12	-0.29	-0.41	-0.68	-0.98	0.21	-0.16	0.03	0.44	-0.21	-0.45	-0.72	0.1	0.06	-0.03	-0.19	-1.09	-0.97	-0.07	-0.42	-0.39	-1.21	-1.28	1.19147e-06	0.175082	1.90244e-08	6.01606e-06	0.329947	0.0119022	0.00027101	2.26353e-10	4.12083e-12	0.174981	0.247795	0.924969	0.000208066	0.104372	6.3773e-05	2.59061e-12	0.789695	0.85238
SPNCRNA.2323	751925	752713	+	1	2.93	4.28	4.93	4.37	2.9	4.81	4.08	3.02	3.16	1.41	1.96	2.34	2.76	1.48	2.78	5.81	2.36	1.37	3.26	3.47	0	1.34	0.6	0.41	0.64	5.04	7.07	0.00574063	1.05395e-05	7.65414e-07	9.66908e-06	0.00891801	9.92766e-07	7.02288e-05	0.00591286	0.0223529	0.476784	0.128623	0.104804	0.0253967	0.311826	0.0113566	2.45852e-10	0.231984	0.620999
SPNCRNA.2324	752889	753153	+	1	0.05	1	2.12	1.12	0.93	1.16	0.94	0.72	0.58	0.62	0.42	0.5	1.13	0.96	0.56	2.29	-0.05	0.79	-0.93	0.27	-1.57	-1.6	-1.19	0.02	-1.16	-0.11	2.6	0.973023	0.324669	0.035278	0.26732	0.439878	0.279419	0.408384	0.553399	0.754757	NA	0.779028	0.791231	NA	0.45564	0.656994	0.0072556	NA	NA
SPNCRNA.2325	753271	753560	+	1	2.05	1.18	1.12	2.03	1.96	2.63	2.86	2.19	0.64	0.08	1.17	1.08	1.19	1.04	1.37	3.29	1.1	0.88	0.3	0.94	-0.38	-0.41	-0.63	-0.08	1.27	2.17	3.62	0.0840595	0.342136	0.408189	0.0857103	0.131665	0.0258567	0.0157692	0.078647	0.742427	NA	0.456739	0.54596	NA	0.522029	0.318585	0.00140454	NA	NA
SPNCRNA.2326	753521	754787	-	1	0.08	0.79	1.36	1.62	0.79	2.58	1.88	0.72	0.06	-0.98	-0.54	-0.52	-0.69	0.21	-0.11	2.23	0.04	0.49	-0.51	2.07	4.66	4.61	1.06	-0.3	1.86	2.98	5.08	0.926059	0.178015	0.033847	0.00325192	0.221912	8.51721e-07	0.000783188	0.280513	0.985404	0.384182	0.523249	0.682063	0.454769	0.816221	0.898371	6.27941e-06	0.99796	0.785982
SPAC22G7.10	753704	754830	+	1	-0.49	-0.08	-1.28	-0.21	0.06	-0.27	-0.13	0.02	-1.31	0.26	-0.27	0.13	-0.02	0.15	-0.07	-0.8	0.11	0	-0.64	-0.92	0.1	-0.04	-0.41	-0.18	0.39	-0.58	-1.13	0.000197939	0.578803	4.6655e-22	0.145222	0.760367	0.0616965	0.407596	0.934311	6.41793e-14	0.190384	0.0933834	0.588979	0.929811	0.383682	0.685228	2.67387e-10	0.800584	1
SPAC22G7.11c	755080	755502	-	1	0.34	1.54	1.48	2.23	0.46	1.21	0.88	0.7	0.78	0.07	0.08	0.37	-0.31	0.02	0.22	1.72	-0.37	0.13	2.95	6.51	9.36	9.68	2.66	2.35	2.94	5.27	9	0.27909	3.96905e-08	3.55264e-07	1.78921e-15	0.157671	4.10869e-05	0.00482824	0.0269513	0.0914632	0.926509	0.859613	0.46467	0.46973	0.975414	0.568625	2.78782e-10	0.682788	0.903984
SPNCRNA.2327	755874	756317	+	1	1.65	1.5	2.04	2.28	1.71	2.62	2.52	1.62	0.4	0.03	0.54	1.5	0.19	0.3	0.87	3.01	0.37	0.4	4.57	7.66	8.85	9.49	3.48	2.11	1.46	5.19	7.28	0.0413853	0.0569281	0.0202485	0.00236545	0.0415743	0.000428021	0.000944727	0.0557562	0.83399	0.99523	0.649078	0.195768	0.902051	0.823552	0.352349	6.22208e-06	0.917122	0.903244
SPNCRNA.2328	756331	756608	+	1	0.9	1.18	0.27	0.88	0.99	-0.82	1.08	0.08	0.53	0.01	0.93	0.07	-0.02	0.02	0.32	2.21	0.08	-0.45	1.23	4.66	2.3	4.81	0.93	0.36	0.61	3.32	5.91	0.499083	0.344266	0.86331	0.506577	0.522098	0.59405	0.444037	0.967732	0.795208	NA	0.572461	0.99195	NA	0.999445	0.860521	0.0337881	NA	NA
SPAC4G8.02c	756598	757085	-	1	-0.69	-0.59	-0.43	-0.56	-0.09	-0.37	-0.43	-0.33	-0.8	0.11	-0.08	-0.51	0.19	-0.22	-0.32	-0.98	0.1	0.13	0	-0.4	-0.49	-0.82	0.17	0.29	0.57	-1.21	-1.25	5.35382e-05	0.000577705	0.0155459	0.00141951	0.707649	0.0506733	0.0235824	0.0870319	0.00102286	0.7616	0.762914	0.042607	0.447032	0.321895	0.101955	3.27092e-09	0.881658	0.805902
SPNCRNA.2329	756776	757061	+	1	0.45	-0.06	0.68	0.88	0.74	1.25	1.21	0.42	-0.11	0.02	0.1	0.64	-0.04	-0.58	0.07	1.62	0.67	0.63	2.43	4.21	0.65	3.42	1.31	1.45	0.7	2.42	4.79	0.696755	0.958032	0.568169	0.381917	0.544134	0.218763	0.2489	0.744673	0.968365	1	0.951407	0.707126	0.992465	0.709057	0.962466	0.0519745	0.829205	0.832021
SPNCRNA.2330	757247	757523	+	1	6.12	5.08	4.97	2.87	0.21	0.81	1.39	0.97	-0.78	0.22	0.73	3.98	0.14	0.84	0.03	5.18	-1.48	0	2.93	3.28	3.1	2.8	1.25	1.37	0.09	2.3	3.23	3.71424e-34	1.08066e-23	5.8267e-22	1.29625e-07	0.824304	0.230278	0.027182	0.151536	0.596756	0.889815	0.347309	1.09751e-10	0.908195	0.283747	0.979917	4.29502e-25	0.425555	1
SPNCRNA.2331	757384	757682	-	1	3.46	3.66	2.71	3.21	-0.48	1.64	0.76	-0.3	1.53	-0.39	1.43	2.4	0.36	0.09	-0.29	3.89	1.38	0.77	3.97	4.46	4.36	4.53	2.16	1.15	2.13	3.81	4.46	7.02468e-05	1.68113e-05	0.00673122	0.00027676	0.769994	0.111915	0.53877	0.84587	0.314876	0.889154	0.22264	0.0478114	0.835476	0.966725	0.854671	1.51165e-06	0.551692	0.805547
SPAC4G8.03c	758208	760550	-	1	-0.42	-0.69	-0.48	-0.18	-0.3	-0.11	-0.32	-0.35	0.07	-0.83	-0.21	-0.52	-0.36	-0.71	-0.08	-0.41	-0.7	-0.22	0.07	0.01	-0.91	-1.3	2.43	0.59	-0.6	-1.26	-0.3	0.167453	0.0212859	0.123171	0.583078	0.387046	0.767495	0.351088	0.298035	0.920847	0.0247454	0.618163	0.268192	0.376994	0.0384466	0.865774	0.1587	0.254212	0.805509
SPNCRNA.679	762720	764810	+	1	2.48	1.36	0.82	0.57	-0.27	-0.17	-0.53	1.33	1.16	-1.06	-1.62	-0.61	0.99	-0.93	1.69	1.23	0.26	-1.03	-0.72	-0.59	-0.83	1.4	2.49	0	0.22	1.19	1.1	3.97431e-12	0.000217846	0.0310125	0.149876	0.569742	0.719455	0.216333	0.000592144	0.0287826	0.0270308	5.45194e-05	0.317558	0.0248704	0.0340727	1.08787e-05	0.000580359	0.850308	0.0497989
SPNCRNA.2332	765423	766438	-	1	1.45	1.78	1.25	2.08	0.08	0.28	0.34	1.26	0.09	-0.46	-0.33	0.39	0.11	-0.99	0.35	2.7	-0.23	0.06	4.41	4.74	1.53	1.47	2.79	0.73	5.44	4.14	3.38	0.0369974	0.00648074	0.118561	0.00147204	0.949167	0.758723	0.704413	0.0911949	0.974722	0.792493	0.772121	0.789662	0.936247	0.359505	0.704232	6.0083e-06	0.94587	0.989934
SPNCRNA.680	765526	767503	+	1	0.49	-0.3	-0.34	-0.31	0.48	0.78	-0.13	-0.25	-0.36	-0.56	-0.08	-0.27	-0.05	-0.11	0.58	0.28	1.14	-0.6	1.04	1.12	0.08	0.43	0.49	-1.01	1.38	0.44	-0.26	0.22223	0.478292	0.432565	0.460672	0.264361	0.0585784	0.800238	0.611074	0.625377	0.384955	0.899988	0.719569	0.947555	0.849994	0.191939	0.466489	0.0992403	0.43726
SPNCRNA.2333	766655	767247	-	1	2.45	2.06	1.91	1.29	0.53	0.27	0.54	0.5	0.23	0.23	0.68	0.57	0.94	-0.04	0.38	2.16	0.19	0.65	2.24	2.35	1.39	1.89	1.12	1.64	4.52	4.21	3.1	9.46541e-10	3.15328e-07	6.06496e-06	0.00233741	0.284426	0.600662	0.27249	0.314954	0.829965	0.824389	0.188064	0.435678	0.071197	0.963747	0.479973	2.95997e-08	0.920431	0.452343
SPNCRNA.2334	767600	768728	-	1	1.41	1.72	0.42	2.42	0.54	1.89	1.67	1.92	1.6	0.69	1.3	3.38	-0.59	1.85	1.5	2.65	0.7	1.79	0.49	0.66	-0.4	4.37	-0.74	1.39	-0.22	1.29	3.55	0.0926522	0.0328244	0.704333	0.00224521	0.627715	0.0245163	0.0563066	0.02411	0.195224	0.684346	0.186397	0.000316942	0.669123	0.0461307	0.0912759	0.000306202	0.785026	0.150933
SPAC4G8.04	767709	770090	+	1	-0.59	0.3	0.35	-0.04	0.18	0.22	-0.05	0.04	0.88	0.07	0.06	-0.56	0	-0.33	0.51	0.37	0.08	-0.25	1.01	1.2	2.1	1.95	0.9	-0.01	0.48	1.67	1.02	0.0012204	0.109627	0.0584541	0.870567	0.39693	0.287255	0.828417	0.878946	0.000293255	0.886559	0.845482	0.034034	0.997753	0.133074	0.0097942	0.0373747	0.917122	0.532796
SPNCRNA.2335	769830	771605	-	1	4.36	4.13	3.86	3.29	2.09	2.92	2.21	2.74	2.46	0.58	1.81	3.17	1.54	1.17	2.88	4.45	0.73	0.53	1.21	0.62	-0.78	-0.66	0.81	1.67	3.24	3.43	4.45	6.56404e-35	1.42466e-31	2.49845e-26	1.81669e-19	6.47307e-09	1.89327e-15	8.87644e-09	2.59649e-13	1.16985e-06	0.396862	6.42939e-06	1.68363e-12	0.000344011	0.00870981	4.93765e-15	4.11775e-37	0.464029	0.585125
SPAC4G8.05	770623	772323	+	1	-0.44	0.09	0.03	0.11	0.09	0.27	-0.06	-0.13	0.17	0.08	-0.03	-0.09	0.27	0	0.04	0.1	-0.04	0.05	-1.36	-1.08	1.02	0.51	-1.13	-0.65	0.48	-0.49	-0.5	0.0261073	0.692966	0.911213	0.636038	0.727941	0.222793	0.817068	0.592285	0.637952	0.865853	0.921201	0.829923	0.309416	0.997437	0.894065	0.630862	0.964286	0.943832
SPAC4G8.06c	772673	773929	-	1	0.14	-0.14	-0.32	-0.17	0.17	-0.07	0.04	0.32	0.18	0.12	0.35	-0.17	0.13	0.25	0.44	0.05	0.25	0.13	0.03	-0.3	-0.89	-0.89	-0.26	-0.82	-1.12	-0.5	-1.01	0.299367	0.310038	0.0180269	0.213738	0.250133	0.661963	0.808906	0.0208852	0.426387	0.646751	0.0148248	0.45607	0.475892	0.106528	0.00116982	0.699549	0.409685	0.68951
SPNCRNA.2336	772738	773073	+	1	1.82	2.64	3.1	2.17	0.85	2.68	2	1.14	0.21	-0.46	0.85	0.61	-0.5	0.04	1	3.52	1.25	1.36	-0.93	-0.43	0.34	0.71	0.03	-0.15	0.06	2.14	3.6	0.093433	0.00824247	0.00329786	0.0385042	0.549077	0.0102155	0.0759457	0.367668	0.932124	NA	0.567569	0.752076	NA	0.99109	0.444205	0.000129348	NA	NA
SPNCRNA.2337	773111	776098	+	1	0.6	0.82	1.06	0.61	0.16	0.68	0.45	1.34	0.9	0.22	0.26	0.57	0.45	1.34	0.84	0.71	0.25	-0.34	-0.43	-0.58	0.19	1.03	1.27	-0.21	-0.86	1.03	1.54	0.0317276	0.00240546	0.000154799	0.0304313	0.652765	0.017308	0.142322	7.53378e-07	0.0292473	0.700946	0.482138	0.180314	0.208128	1.63824e-06	0.00337252	0.00564243	0.78209	0.612863
SPAC4G8.07c	774000	776013	-	1	-0.06	-0.13	-0.36	-0.17	0.27	-0.02	0.14	-0.07	-0.08	0.25	0.4	-0.29	0.03	0.68	0.27	0.07	0.44	-0.09	-1.95	-1.7	-0.78	-0.91	-1.46	-1.6	-1.67	-0.8	-1.25	0.88784	0.736782	0.317375	0.662191	0.513629	0.967497	0.749506	0.890539	0.928314	0.731495	0.374044	0.637584	0.974562	0.093631	0.542843	0.844515	0.628638	0.941506
SPNCRNA.2338	776182	776532	-	1	2.9	1.29	1.9	0.61	0.42	0.15	-0.19	-0.44	0.01	0.33	0.16	1.48	0.38	-1.08	0.39	2.18	1.13	-0.75	0.2	0.32	0.04	-0.22	-1.09	-0.54	0.07	-0.26	-0.3	5.97287e-05	0.102602	0.0235884	0.491276	0.703269	0.891564	0.869889	0.701863	1	NA	0.900256	0.18645	NA	0.382463	0.716006	0.00160049	NA	NA
SPNCRNA.681	776184	777243	+	1	1.07	0.51	0.82	0.41	0.51	0.22	0.39	-0.71	-0.58	0.32	0.67	0.43	0.74	-0.73	-0.43	0.63	0.66	0.57	2.76	2.12	-0.24	0.19	1.63	0.95	-0.55	-1.12	-0.74	3.11706e-05	0.0607526	0.00217958	0.137968	0.0666286	0.476632	0.199842	0.0137179	0.187225	0.48497	0.024786	0.318123	0.0163441	0.0159345	0.159514	0.0132786	0.21685	0.16912
SPNCRNA.159	776272	777066	+	1	1.2	0.5	0.83	0.51	0.64	0.32	0.51	-0.77	-0.64	0.43	0.79	0.52	0.89	-0.8	-0.54	0.66	0.77	0.72	3	2.35	-0.2	0.37	1.85	1.16	-0.47	-1.06	-0.7	0.00023334	0.142656	0.014338	0.146636	0.0671079	0.411062	0.171155	0.0336154	0.245411	0.453519	0.039679	0.338557	0.0220671	0.0406681	0.160715	0.0402631	0.267595	0.165592
SPNCRNA.2339	776664	777523	-	1	1.43	1.48	1.9	0.59	0.43	0.13	0.45	1.06	0.05	0.15	0.54	1.47	0.55	0.09	0.36	1.58	1.51	0.35	3.12	3.41	0.46	0.51	1.48	2.03	1.87	2.18	2.43	0.0280385	0.0170902	0.00582992	0.408607	0.624093	0.883396	0.587188	0.138366	0.994956	0.934993	0.549713	0.1028	0.577369	0.9463	0.673687	0.00506922	0.219736	0.887363
SPAC4G8.08	777259	778283	+	1	-0.22	-0.51	-0.31	-0.41	-0.44	-0.52	-0.7	-0.22	-0.05	-0.31	-0.34	-0.33	-0.28	-0.15	-0.16	-0.47	-0.08	-0.11	0.3	0.12	-0.14	-0.66	-0.29	-0.49	-0.74	-1.29	-1.15	0.205965	0.00196262	0.0759694	0.0143442	0.00731133	0.0020844	3.68576e-05	0.240677	0.908898	0.195355	0.0779767	0.205187	0.187454	0.485236	0.43381	0.00274843	0.909896	0.812153
SPNCRNA.682	777800	778374	-	1	1.36	0.81	0.79	0.7	0.47	-0.13	0.31	0.29	-0.53	-0.23	0.75	0.59	1.49	0.14	0.26	0.85	1.16	0.13	0.99	0.66	-0.8	0.02	-0.95	0.21	-1.19	-1.07	0.85	0.00111894	0.0590508	0.1181	0.115395	0.360825	0.814143	0.557466	0.597836	0.628302	0.828146	0.133118	0.421013	0.00112282	0.840025	0.635845	0.0288533	0.141525	0.942559
SPAC4G8.09	778532	781156	+	1	-0.16	-0.36	-0.53	-0.42	0.03	-0.07	-0.15	-0.4	-0.38	0.17	0	-0.35	-0.19	-0.43	-0.36	-0.1	-0.03	0.11	-0.85	-0.98	0.49	0.18	-0.61	-0.88	-0.72	-1.89	-1.86	0.335159	0.0258415	0.000857032	0.00981036	0.901672	0.739279	0.442674	0.0171343	0.116933	0.577709	0.998631	0.154964	0.389986	0.0168876	0.0417035	0.533457	0.978106	0.80602
SPNCRNA.683	778805	781335	-	1	0.72	1.07	1.06	0.65	-0.28	-0.05	-0.11	0.1	0.06	-0.17	0.17	-0.01	-0.43	1.17	0.4	1.29	0	-0.1	0.85	0.91	0.89	1.08	0.86	0.49	0.58	0.59	1.33	0.000196303	4.84115e-09	2.26955e-07	0.000772098	0.210528	0.84317	0.670357	0.689885	0.929844	0.669689	0.536282	0.999454	0.0933424	1.18999e-09	0.0564424	1.18889e-13	1	0.887363
SPAC4G8.10	781487	782035	+	1	-0.06	0.08	-0.31	0.14	-0.18	-0.33	-0.43	-0.45	-0.79	-0.15	-0.42	-0.56	-0.46	-0.4	-0.11	0.3	-0.42	0.02	-1.33	-0.26	1.31	0.96	-1.16	-0.28	1.07	1.86	1.3	0.782122	0.668398	0.110044	0.431123	0.359671	0.0727852	0.0184704	0.0127451	0.00544584	0.667289	0.0282482	0.0272588	0.0222614	0.0454709	0.607677	0.0556403	0.251408	0.975618
SPAC4G8.11c	782142	783144	-	1	0.26	-0.47	-0.45	-0.52	-0.48	-0.71	-0.55	-0.58	-0.51	-0.3	-0.08	-0.7	-0.37	-0.49	-0.63	-0.53	-0.06	-0.12	-0.4	-0.71	-0.14	-1.47	-0.58	-0.25	0.35	-0.73	-1.05	0.410977	0.116197	0.161016	0.084714	0.120661	0.0208765	0.0842218	0.067846	0.306418	0.586901	0.859613	0.112906	0.340974	0.172426	0.0477355	0.0562725	0.970137	0.916751
SPNCRNA.2340	783970	784383	+	1	3.7	1.83	1.74	1.88	0.69	0.46	0.59	-0.17	-0.15	0.12	0.92	2.6	0.67	-0.02	-0.01	2.39	0.75	0.58	3.02	2.55	1.48	2.07	0.92	1.2	0.67	0.63	1	2.12529e-30	4.7898e-08	5.63488e-07	3.34705e-08	0.0638406	0.246634	0.133014	0.719114	0.87761	0.891658	0.0189769	8.43646e-10	0.133965	0.975801	0.988884	1.49398e-13	0.344215	0.393634
SPNCRNA.2341	784436	784861	+	1	4.12	3.35	3.33	1.12	0.41	1.15	2.07	0.77	0.11	-1.18	0.99	1.57	-0.07	-0.5	-0.6	3.46	-0.33	-0.2	2.14	2.55	-0.94	-0.27	1.15	1.29	0.03	1.61	2.91	3.59065e-05	0.000978402	0.00183807	0.346208	0.806814	0.363141	0.0758819	0.584321	0.97334	NA	0.506988	0.312304	NA	0.782574	0.704867	0.000341041	NA	NA
SPAC4G8.12c	784675	786563	-	1	-0.48	-0.38	-0.62	-0.77	-0.52	-0.55	-0.76	-0.64	-0.64	-0.27	-0.36	-1.04	-0.6	-0.5	-0.29	-0.61	-0.28	-0.5	0.27	0.25	0.34	0.32	0.17	-0.15	1.31	1.31	0.62	0.0115701	0.0499692	0.00144433	5.25845e-05	0.00569088	0.00536585	0.000112355	0.00127488	0.021359	0.387433	0.108978	4.14222e-05	0.00545519	0.0198801	0.197035	0.00084258	0.582595	0.0618443
SPNCRNA.2342	784976	785753	+	1	1.4	1.58	1.59	-0.19	-0.11	1.04	0.38	0.08	0.42	-0.76	0.2	0.77	-1.86	-0.23	-0.12	2.08	-0.82	-1.2	3.05	4.4	-1.67	-0.45	3.94	1.63	-1.09	0.94	2.52	0.0167261	0.00504424	0.0111147	0.792126	0.908138	0.0984565	0.612201	0.935038	0.757212	0.522539	0.837437	0.43124	0.0393685	0.810743	0.890906	6.7953e-05	0.67425	0.389428
SPNCRNA.2343	785925	786346	+	1	2.76	2.79	2.46	2.16	1.4	1.14	1.28	0.87	0.66	0.85	1.4	3.54	-0.26	0.74	0.96	2.52	1.3	-0.33	3.6	4.51	2.09	2.37	4.54	3.23	1.82	2.53	3.66	0.000158473	0.000107448	0.00216756	0.00439868	0.105816	0.189344	0.13878	0.356206	0.687697	0.570811	0.125183	3.63777e-05	0.861902	0.500967	0.29223	0.000247473	0.465948	0.924731
SPAC4G8.13c	787119	789164	-	1	-0.64	0.26	-0.38	-0.07	0.07	0.29	-0.27	0.2	0.14	-0.15	-0.04	-0.29	0.45	-0.22	0.94	0.41	0.15	-0.27	0.8	0.72	0.87	0.96	0.38	-0.07	0.06	0.62	0.83	0.000827329	0.193472	0.0549382	0.738954	0.780046	0.169455	0.219883	0.364555	0.718699	0.701271	0.886654	0.36995	0.0582072	0.384279	1.66751e-06	0.0279062	0.818918	0.514874
SPNCRNA.2344	787408	789327	+	1	-6.05	-4.67	-4.78	-6.69	-7.46	-6.14	-6.9	-6.12	-6.69	-7.16	-7.21	-6.24	-7.34	-6.48	-6.37	-4.7	-6.45	-7.95	-1.97	-4.1	-3.47	-6.73	-6.3	-6.25	-1.56	-2.29	-3.21	6.34679e-11	3.11532e-07	2.85875e-07	1.14242e-12	5.38542e-17	4.71191e-11	4.15798e-13	1.09378e-10	1.09504e-09	6.36323e-13	5.61276e-14	8.50106e-09	1.06261e-13	1.96461e-11	1.02237e-11	1.27271e-07	3.7539e-08	8.18093e-14
SPNCRNA.684	790209	790793	+	1	2.11	1.78	1.27	1.14	1.27	1.46	1.48	1.05	0.49	1.19	1.03	0.35	1.5	1.04	1.36	1.78	-0.08	0.59	2.79	3.41	2.9	3.77	2.34	1.88	1.37	1.3	1.47	1.31275e-07	9.21796e-06	0.00444067	0.00729004	0.00220201	0.000587982	0.000596669	0.0197218	0.559739	0.0217612	0.0311458	0.665945	0.0011864	0.0319039	0.00166817	4.55755e-06	0.977281	0.517724
SPNCRNA.685	790798	791645	+	1	-2.89	-1.85	-1.89	-1.47	-0.13	0.02	0	0.64	0.18	-1.12	-2.46	-0.35	0.54	0.5	0.35	-1.44	-0.48	-1.15	0.71	-0.06	-0.88	-1.11	-0.39	-0.56	-3.35	0.04	0.29	1.787e-23	4.97026e-12	2.83916e-10	7.14621e-08	0.707994	0.963512	0.994111	0.0277605	0.745287	0.000246125	3.71261e-19	0.447373	0.106666	0.127661	0.282726	2.12071e-08	0.46584	0.000353562
SPAC16C9.01c	790884	792168	-	1	0.08	0.18	0.03	-0.11	-0.12	-0.15	0.04	-0.39	-0.83	-0.19	-0.13	-0.87	-0.24	-0.6	-0.48	0.22	-0.71	-0.03	1.79	1.47	1.18	1.39	1.03	0.21	1.85	1.44	1.78	0.744865	0.417191	0.903584	0.639967	0.652765	0.544088	0.896609	0.0883902	0.00409157	0.64094	0.668415	0.00206857	0.405025	0.00896628	0.0359364	0.287651	0.0503453	0.967409
SPNCRNA.2345	791948	792161	+	1	0.4	2.01	2.88	3.33	2.63	2.95	2.7	2.82	3.38	1.78	3.11	0.4	1.33	1.16	1.83	3.26	0.42	1.22	0.29	2.12	0.33	-0.35	2.09	0.96	1.45	2.75	3.97	0.774791	0.0624026	0.00952047	0.00105451	0.0177892	0.00538174	0.014211	0.00985168	0.00985634	NA	0.00522931	0.857013	NA	0.435469	0.122409	0.000557878	NA	NA
SPNCRNA.686	792378	794001	+	1	1.5	1.42	1.18	1.44	0.36	0.98	0.88	1.49	1.28	0.04	0.89	0.8	0.55	0.73	0.62	2.08	0.73	0.11	-0.19	1.32	5.29	4.46	2.06	1.37	1.38	8.14	9.3	0.00365964	0.00505643	0.0489119	0.00533136	0.608906	0.0788708	0.126736	0.00564717	0.134877	0.993735	0.153787	0.355269	0.47006	0.282815	0.310534	6.9873e-06	0.606138	0.959512
SPAC16C9.02c	792689	793760	-	1	-0.83	-0.73	-0.82	-0.08	0.49	0.3	0.44	0.24	-0.34	0.39	0.47	0.2	0.47	0.36	0.03	-0.79	0.56	0.57	-0.57	-0.97	-3.16	-2.47	-0.19	-0.5	-0.77	-1.03	-1.95	6.63239e-06	9.06161e-05	1.16581e-05	0.712991	0.00910785	0.143858	0.0313392	0.268518	0.249883	0.148557	0.0298745	0.547438	0.0392477	0.117796	0.911314	1.10225e-05	0.113491	0.0188473
SPNCRNA.2346	793984	794255	-	1	4.33	2.72	2.73	-0.49	1.04	0.48	0.23	-0.37	-0.05	-1.16	-0.24	0.98	-0.04	0.62	0.7	3.49	-0.45	0.4	-0.97	-1.11	0.32	-0.27	-0.47	-0.12	0.12	0.92	0.39	0.000143093	0.0216384	0.0259058	0.735428	0.514609	0.75641	0.897232	0.831076	0.999069	NA	0.904543	0.587379	NA	0.736838	0.666079	0.00169001	NA	NA
SPNCRNA.2347	794021	794808	+	1	4.35	3.39	3.47	2.59	1.54	2.35	1.54	-0.04	-0.53	0.34	2.15	1.5	0.84	0.41	1.31	4.41	-1.1	0.54	-0.93	-1.61	-1.91	-1.35	-0.38	-0.41	0.83	1.95	2.46	1.46011e-10	9.40641e-07	1.77557e-06	0.000365547	0.0623381	0.0017782	0.0621913	0.980426	0.76318	0.867087	0.00756461	0.176914	0.445869	0.734552	0.121605	2.42393e-11	0.650788	0.830079
SPNCRNA.2348	794490	794883	-	1	4.54	3.5	3.66	3.05	1.35	1.11	1.04	0.43	0.26	0	1.71	3.44	-0.42	0.39	-0.12	3.67	1.01	0.42	0.3	0.73	0.75	-1	0.27	0.17	0.34	0.87	3.03	5.14417e-22	2.73619e-13	1.1648e-13	5.52188e-10	0.0137711	0.0525933	0.075977	0.532427	0.866063	1	0.00236752	5.83846e-09	0.644984	0.621996	0.88696	4.1057e-15	0.423538	0.806692
SPAC16C9.03	795084	796580	+	1	-0.33	-0.43	-0.5	-0.22	0.28	0.26	0.23	0.24	0.09	0.12	0.36	0.09	0.24	0.43	-0.02	-0.71	0.61	-0.11	0.15	-0.45	-1.48	-1.2	0.46	-1.59	-2.5	-0.66	-1.12	0.0383076	0.00539719	0.0012801	0.176444	0.0925481	0.126341	0.205372	0.162011	0.788629	0.706836	0.0477568	0.784095	0.237572	0.0161542	0.949359	1.64137e-06	0.017455	0.80602
SPNCRNA.2349	795931	796243	-	1	2.21	3.35	3.21	4.19	2.55	4.02	3.15	2.76	3.13	0.63	1.88	0	0.57	1.83	2.76	4.46	0	1.44	1.39	2.48	0	2.36	1.09	2.75	3.87	4.8	6.27	0.0566761	0.00122953	0.00543037	3.88564e-05	0.030859	0.000111042	0.00471966	0.0166216	0.0267189	NA	0.160857	1	NA	0.194158	0.0147765	2.7695e-06	NA	NA
SPAC16C9.04c	796993	798600	-	1	-0.09	-0.04	-0.99	-0.37	-0.28	-0.38	-0.47	-0.66	-0.73	-0.01	-0.26	0.16	0.39	-0.02	-0.52	-0.38	0	-0.05	-0.27	-0.63	0.72	0.18	-0.03	-0.14	0.07	-0.39	-0.52	0.53434	0.797205	7.92398e-14	0.00769262	0.0496261	0.00793264	0.000944727	1.3479e-06	6.79769e-05	0.995081	0.115498	0.500027	0.0120403	0.953315	0.000202464	0.00386332	1	0.917593
SPNCRNA.2350	797349	797852	+	1	1.74	2.17	2.14	3.59	1.91	3.38	3.5	2.78	2.15	0.05	0.97	0.76	0.9	0.99	1.8	4.43	0.01	0.39	-0.14	0.76	-0.1	0.33	1.79	-0.61	-0.37	4.83	5.93	0.089198	0.0222414	0.0477879	6.19595e-05	0.0718151	0.000234115	0.000162286	0.00421006	0.12354	0.995081	0.470436	0.666359	0.542851	0.472733	0.0854164	9.84069e-08	1	0.926211
SPNCRNA.2351	798312	798603	+	1	1.04	0.95	0.93	1.8	0.29	1.85	1.92	0.75	-0.17	0.37	-0.29	-0.64	-0.4	-1.47	0.99	3.45	-0.62	-0.04	0.94	-1.47	-1.26	-1.29	-0.85	0.45	-1.48	4.03	5.32	0.355498	0.382902	0.452844	0.0770275	0.857101	0.0811562	0.0750985	0.564175	0.944575	NA	0.86956	0.730932	NA	0.339203	0.421418	9.29224e-05	NA	NA
SPNCRNA.2352	798773	799175	+	1	4.73	4.51	4.44	3.18	1.15	2.36	2.25	1.75	0.74	0.39	2.19	3.39	-0.01	1.81	1.74	4.95	0.87	-0.65	3.17	3.08	2.13	3.22	2.43	1.65	1.7	4.71	5.22	7.18543e-09	3.5025e-08	2.08585e-07	0.000261022	0.327521	0.0118378	0.0200902	0.0884095	0.679437	0.882346	0.0313618	0.00119811	1	0.104515	0.0847418	3.77122e-10	0.763134	0.858288
SPNCRNA.687	799485	800012	-	1	6.08	2.87	2.98	2.73	3.82	3.99	3.86	1.45	1.48	3.21	3.17	2.21	1.3	1.63	2.28	3.91	1.59	3.09	-0.89	-0.02	-1.2	-1.22	0.62	0.72	-1.89	-1.19	0.71	1.3496e-22	8.562e-06	3.4911e-06	3.37942e-05	2.04097e-10	6.78974e-10	4.34268e-09	0.0432721	0.121276	5.81016e-06	3.44745e-06	0.0111266	0.118058	0.0321967	0.0010085	3.88791e-10	0.210227	2.48176e-05
SPAC16C9.05	799550	800764	+	1	0.65	-0.03	-0.1	-0.34	0.04	0.06	-0.09	-0.4	-0.62	0.11	-0.14	0.25	-0.09	-0.09	-0.38	-0.22	0.2	0.3	-1.07	-1.09	-0.29	-1.18	-0.46	-0.39	-0.12	1.19	-0.37	4.69446e-05	0.8754	0.584009	0.0477928	0.852516	0.785629	0.648823	0.0232551	0.00912995	0.744186	0.532353	0.346558	0.721925	0.700941	0.0353677	0.160184	0.677287	0.285557
SPNCRNA.2353	801094	803896	+	1	3.44	4.31	4.38	3.3	1.83	3.1	2.43	1.81	1.1	0.23	2.03	3.56	0.55	-3.36	1.88	4.44	0.43	-0.26	-0.63	-1	-1.81	-2.35	-0.24	0.56	-0.18	3.62	3.85	1.15568e-22	3.94663e-36	4.38185e-36	1.58225e-20	3.43963e-07	2.41798e-18	4.6954e-11	2.65477e-06	0.105102	0.808057	1.0239e-07	7.60606e-17	0.311241	8.74245e-06	6.63976e-07	7.01014e-39	0.747013	0.860448
SPAC16C9.06c	801310	804087	-	1	-0.6	0.29	0.21	-0.31	0.09	-0.11	-0.26	-0.21	0.08	0.28	0	0.18	0.1	-10.16	0.05	-0.4	0.36	0.07	-1.81	-2.17	-1.05	-1	-1.37	-0.96	0.5	-0.7	-1.19	0.00281801	0.169294	0.33585	0.146424	0.736382	0.650453	0.268216	0.369576	0.857692	0.419712	0.997671	0.625366	0.756682	2.31606e-129	0.865626	0.0400385	0.4497	0.924885
SPNCRNA.2354	804154	804491	+	1	0.41	2.04	2.14	2.08	-0.05	1.56	2.52	1.39	0.18	-1.09	1.53	0.61	-0.44	4.41	-0.15	2.96	-0.25	-0.84	-0.89	-1.04	-0.14	-0.17	-1.1	-0.55	2.63	2.02	3.52	0.773643	0.0664999	0.0733657	0.0641055	0.989081	0.204997	0.0300001	0.280004	0.944747	NA	0.268712	0.761531	NA	6.33252e-05	0.937826	0.0031855	NA	NA
SPNCRNA.2355	804577	808212	-	1	2.49	2.47	2.56	2.37	1.13	1.27	1.22	0.39	0.47	0.81	1.68	1.98	0.52	1.92	1.08	2.61	1.32	0.71	1.31	0.84	-0.49	-0.28	1.11	1.46	1.52	2.76	2.79	2.38333e-11	3.42097e-11	9.96201e-12	3.8834e-10	0.00377571	0.00159512	0.00322486	0.400346	0.518054	0.149254	4.03723e-05	8.16527e-05	0.328609	1.9307e-06	0.0103176	8.86461e-13	0.0485505	0.317135
SPAC16C9.07	804996	807506	+	1	-0.46	-0.23	-0.12	-0.6	0.37	0.16	0.16	-0.11	0.09	0.14	0.13	-0.91	-0.25	0.17	0.16	-0.23	0.02	-0.16	-1.79	-1.23	0.05	0.01	-0.17	-0.25	1.34	-0.6	-1.21	0.111008	0.453677	0.71516	0.0368217	0.23338	0.632103	0.654553	0.762256	0.891921	0.829252	0.767974	0.0219414	0.535869	0.682182	0.683425	0.408383	0.996079	0.848038
SPAC2G11.02	808028	812042	+	1	-0.86	-0.43	-0.24	-0.23	0.03	-0.15	-0.13	-0.17	0.33	0.25	0.44	-0.64	0.27	-0.03	0.15	-0.72	0.39	-0.15	-1.59	-1.72	-0.78	-1.33	-0.48	-1.02	-2.59	-1.7	-1.55	0.000695656	0.102602	0.378647	0.410745	0.945032	0.625646	0.706716	0.604807	0.450482	0.616448	0.157673	0.0962885	0.460818	0.951872	0.674162	0.00375858	0.559014	0.846492
SPNCRNA.2356	810470	811145	-	1	2.75	4.18	4.4	1.66	1.01	2.37	1.28	2.59	1.99	0.08	0.39	2.05	1.45	0.98	2.18	3.96	0.64	-0.34	6.39	5.47	1.2	3.97	6.48	4.3	5.15	4.6	5.63	0.000710827	2.77191e-08	1.65079e-08	0.0596735	0.3528	0.00513124	0.192388	0.00244931	0.124715	0.989552	0.782264	0.072564	0.195538	0.411196	0.0117491	5.88664e-08	0.83847	0.933692
SPAC2G11.03c	812107	813970	-	1	-0.32	-0.37	-0.06	-0.65	-0.32	-0.45	-0.45	-0.68	-0.25	-0.08	-0.24	-0.72	-0.16	-0.45	-0.38	-0.33	-0.05	-0.22	-0.33	-0.39	0.72	0.36	-0.62	-0.28	0.57	0.14	-0.31	0.00642412	0.00118284	0.656629	1.08402e-08	0.0046106	0.000113733	0.000152773	3.21852e-09	0.188749	0.76484	0.0824488	2.33883e-06	0.284681	0.000272899	0.00182031	0.00241737	0.920121	0.281768
SPNCRNA.2357	812269	812857	+	1	1.5	1.41	1.23	1.68	0.3	1.7	0.88	-0.34	-0.3	0.17	1.59	-2.3	-0.98	0.3	-0.32	1.84	0.65	-0.68	-1.91	-2.88	-2.61	-3.18	-1.55	-1.59	-3.42	0.89	2.14	0.0107713	0.0150697	0.0670798	0.00383178	0.719614	0.00420132	0.189575	0.684447	0.85588	0.917245	0.0129909	0.0470591	0.288967	0.741842	0.705034	0.000534733	0.719214	0.714807
SPNCRNA.2358	812966	813395	+	1	2.31	2.19	3.09	2.2	0.86	2.27	1.39	0.74	0.8	0.66	1.41	0.63	0.58	0.91	0.35	3.12	1.41	0.66	-0.82	-0.2	-0.76	-0.82	-0.3	-0.85	-1.65	1.63	3.13	0.00831526	0.0111277	0.000480018	0.0119097	0.457488	0.0116592	0.164375	0.516598	0.637687	NA	0.189649	0.708478	0.692642	0.46401	0.789691	6.9423e-05	0.483136	NA
SPNCRNA.2359	813590	814132	+	1	3.03	1.67	2.07	1.81	1.97	2.23	2.38	2.41	1.73	0.96	1.31	1.27	2.3	1.25	1.72	2.72	0.74	0.59	1.94	2.75	-0.91	0.59	2.68	2.25	1.47	1.9	2.84	2.15231e-07	0.00739065	0.00253312	0.00405206	0.00177278	0.000329094	0.000139868	0.000116669	0.0834929	0.3694	0.0758417	0.190467	0.000609864	0.106982	0.00810917	1.1199e-06	0.707334	0.769055
SPAC2G11.04	814451	815356	+	1	0.15	-0.47	-0.84	-0.62	-0.09	-0.25	-0.1	-1.12	-1.67	-0.1	-0.5	0.33	-0.51	-0.55	-0.98	-0.57	-0.06	0.04	0.03	-0.11	0.43	-0.11	0.61	0.99	2.35	0.55	0.02	0.556332	0.0415902	0.000243115	0.00735783	0.779882	0.33975	0.744921	1.04413e-06	7.13637e-08	0.854799	0.0565477	0.382457	0.0634592	0.0358587	2.39349e-05	0.00852652	0.950698	0.968769
SPAC2G11.05c	815515	817620	-	1	2.52	1.27	1.56	0.47	-0.11	0.09	-0.06	-1.11	-1.01	0.01	0.48	0.41	-0.25	-0.34	-0.82	2.03	-0.16	-0.54	0.92	1.22	0.5	0.15	0.74	1.68	1.69	0.64	0.44	2.15224e-32	6.24789e-09	9.37585e-13	0.0471845	0.727258	0.741476	0.8598	2.48143e-06	0.00416108	0.994188	0.0732424	0.257001	0.439484	0.23409	0.000673574	1.23492e-21	0.843691	0.118554
SPNCRNA.2360	815535	816141	+	1	2.14	2.41	3.12	0.87	0.89	1.76	0.93	1.35	0.28	-1.2	1.29	-0.45	-0.38	0.88	0.78	2.81	-0.43	0.96	-0.92	0.7	-0.84	-0.54	-1.22	0.11	-0.27	1.68	2.98	0.00579303	0.0012902	5.42296e-05	0.314137	0.367404	0.0318277	0.321307	0.125499	0.891921	0.48565	0.174412	0.800824	0.796273	0.411981	0.427551	5.65618e-05	0.903254	0.631688
SPNCRNA.2361	816270	816710	+	1	-0.13	-0.03	0.35	-0.88	-0.52	-0.59	0.19	0.88	0.64	-2.32	-1.16	0.66	-1.43	-1.31	-1.51	-0.57	-1.77	1.62	-3.53	-2.69	-2.69	-3	-2.66	-0.21	-1.22	-0.7	0.28	0.887866	0.972792	0.67438	0.265104	0.582044	0.499876	0.846207	0.289937	0.616459	0.0141161	0.206969	0.58698	0.129947	0.153415	0.068536	0.435207	0.231767	0.144276
SPAC2G11.06	818117	819650	+	1	-0.19	-0.33	-0.19	-0.38	0.3	-0.08	0.23	-0.42	-0.56	0.05	-0.16	-0.11	-0.06	-0.35	-0.61	-0.5	-0.08	0.11	0.4	0	-0.11	-0.47	-0.15	0.06	0.69	-0.98	-1.33	0.308071	0.0691013	0.307828	0.0363667	0.1117	0.711379	0.265791	0.0282831	0.0313174	0.91024	0.497644	0.763358	0.82499	0.0983299	0.00114806	0.00329554	0.910258	0.839943
SPNCRNA.688	818362	819834	-	1	-0.11	1.31	1.36	0.25	0.73	1.41	0.71	0.45	0.02	0.41	-0.09	1.8	0.8	0.11	0.3	0.94	0.36	1	0.55	0.5	-0.83	-0.58	0.47	-0.56	0.11	0.76	1.66	0.732561	1.00086e-06	3.67517e-07	0.400215	0.00822548	2.56747e-07	0.0167505	0.146532	0.983194	0.370071	0.833081	2.65284e-07	0.012257	0.788995	0.371601	0.000372369	0.631354	0.00244991
SPAC2G11.07c	820163	821704	-	1	-1.01	-0.24	-0.21	-0.62	-0.17	-0.26	-0.28	-0.2	-0.54	-0.36	-0.65	-0.36	-0.01	-0.02	-0.25	-0.73	-0.25	-0.19	-0.05	-0.44	0.29	0.26	-0.17	-0.57	0.37	0.9	1.1	7.63073e-11	0.1559	0.200672	0.000144873	0.365598	0.151455	0.125367	0.292128	0.0186605	0.104393	0.000178863	0.137792	0.977715	0.956437	0.196198	1.91898e-06	0.538204	0.613972
SPNCRNA.2362	820442	821128	+	1	3.22	3.4	3.87	3.12	1.13	3.06	2.27	1.71	0.64	-0.69	0.54	1.46	0.41	0.59	1.49	4.47	0.37	-1.06	0.13	2.98	1.67	4.45	-0.45	-0.41	-0.38	2.96	4.04	1.21609e-05	2.80055e-06	1.88524e-07	2.86728e-05	0.226087	5.18773e-05	0.00489565	0.04359	0.698065	0.725729	0.649309	0.208769	0.76461	0.62135	0.0838899	1.09448e-10	0.915209	0.681737
SPNCRNA.2363	821458	822130	+	1	3.61	3.4	3.76	3.15	1.49	1.71	1.52	1.57	-0.59	0.59	0.56	1.87	-0.01	0.89	-0.4	4.26	-0.15	0.55	0.65	1.6	0.34	0.3	1.15	0.96	0.83	1.14	3.35	1.95034e-10	1.80286e-09	1.74236e-10	5.67216e-08	0.0267795	0.00836143	0.0237644	0.0205018	0.714944	0.664062	0.536832	0.0264787	1	0.294874	0.666079	3.96413e-15	0.968623	0.794634
SPNCRNA.2364	822256	823369	+	1	-0.22	-0.28	-0.36	-0.29	-0.17	-0.32	-0.33	0.01	0.46	-0.56	0.01	0.25	-0.45	1.22	0.36	-0.47	0.2	-0.39	1.48	0.74	-1.08	-1.61	0.28	-0.59	0.49	1.88	1.51	0.623072	0.499745	0.471372	0.487474	0.742954	0.476632	0.479056	0.993031	0.539405	0.392572	0.992407	0.744806	0.400287	0.00194842	0.423087	0.190532	0.894416	0.708382
SPAC2G11.08c	822332	822849	-	1	0.4	-0.1	-0.16	-0.01	-0.16	-0.25	-0.42	0.29	-0.29	-0.2	-0.22	0.39	-0.25	0.61	0.07	-0.34	0.21	-0.36	1.09	0.91	0.17	0.35	0.11	0.67	0.6	-0.62	-0.83	0.097993	0.716479	0.55186	0.970297	0.589451	0.373155	0.115684	0.28391	0.504321	0.672613	0.488676	0.315527	0.467826	0.0238078	0.834352	0.145246	0.795677	0.455829
SPAC2G11.09	823739	826229	+	1	-0.45	0.15	0.52	-0.33	0.21	0.18	0.09	0.22	1.4	-0.2	0.09	-0.49	0.32	-0.09	0.25	-0.04	0.09	-0.17	-0.08	0.62	1.06	1	0.54	0.58	0.13	0.78	1	0.0554884	0.563126	0.0256245	0.179572	0.449518	0.504527	0.763682	0.412766	2.302e-06	0.673677	0.798855	0.164997	0.30331	0.800326	0.375148	0.861891	0.923668	0.805509
SPNCRNA.2365	824753	825023	-	1	2.62	3.43	3.08	2.59	3.13	4.19	3.5	1.22	0	0.65	2.65	0	0	0.64	2.05	4.54	0	0	1.39	1.65	0	1.4	2.04	0.99	1.49	4.14	5.41	0.0284674	0.0023788	0.0118527	0.0301226	0.0100281	0.000245401	0.00358095	0.403086	1	NA	0.0468904	1	NA	0.735643	0.121406	1.61451e-05	NA	NA
SPNCRNA.2366	825236	825798	-	1	2.85	3.24	2.53	2.96	2.23	3.63	2.58	0.92	1.5	0.46	0.82	0.65	0.88	0.26	0.85	4.15	-0.61	-0.76	-0.82	0.72	-1.39	-1.42	0.8	0.44	0.7	3.1	5.02	0.000356433	2.55255e-05	0.00444667	0.00019756	0.00960733	3.29311e-06	0.00224157	0.379333	0.277644	0.832456	0.480872	0.689091	0.483427	0.860044	0.41426	1.07791e-08	0.853029	0.807847
SPAC2G11.10c	826538	828011	-	1	-0.35	-0.52	-0.32	-0.49	0.13	-0.11	0.31	-0.21	-0.23	0.03	-0.17	-0.63	0.3	0.1	-0.39	-0.9	-0.07	-0.34	0.74	0.54	0.41	0.17	0.6	-0.01	0.42	-0.3	-0.03	0.0244293	0.000748632	0.0499817	0.00204591	0.490103	0.535816	0.0686328	0.237236	0.389759	0.950391	0.397899	0.00365324	0.125814	0.665404	0.0206702	9.52759e-10	0.91175	0.166295
SPNCRNA.689	826579	828205	+	1	1.12	1.03	0.84	-0.05	0.37	0.16	-0.01	-0.02	-0.3	-0.03	-0.19	1.75	0.52	0.32	-0.14	0.95	0.62	0.06	-0.47	0.12	-2.03	-1.7	-0.05	0.47	1.76	0.17	0.65	8.45495e-05	0.000286658	0.0068144	0.882745	0.266405	0.658153	0.977756	0.965928	0.650938	0.9872	0.660735	1.72206e-06	0.165819	0.409707	0.73066	0.000472102	0.346534	0.959823
SPAC2G11.11c	829214	831499	-	1	-0.08	-0.1	-0.92	-0.11	0.3	0.23	0.22	0.15	-0.28	0.36	0.4	-0.46	0.37	0.26	0.3	-0.15	0.53	-0.13	-1.24	-1.12	-0.17	-0.25	-0.13	-0.8	-0.33	-0.08	-0.43	0.738879	0.690848	1.27992e-05	0.65726	0.196575	0.338349	0.374879	0.566181	0.44059	0.26886	0.112443	0.159232	0.173541	0.340244	0.233891	0.47925	0.224777	0.847018
SPNCRNA.690	829234	831663	+	1	4.63	4.16	4.7	3.88	2.64	3.76	3.41	5.1	4.27	2.32	4.33	3.73	-0.08	3.95	4.51	4.45	2.39	2.17	3.94	4.58	4.42	4.15	2.15	2.3	0.98	0.74	2.35	1.45428e-17	2.43561e-14	5.99543e-18	3.3092e-12	1.27577e-06	1.75892e-11	2.36405e-09	2.5127e-20	2.53398e-10	0.000350305	1.5828e-14	5.57659e-08	0.948396	4.70585e-12	4.45345e-16	1.17027e-16	0.00610475	0.00188276
SPAC2G11.12	832027	836013	+	1	-0.01	-0.52	-0.51	-0.16	-0.24	-0.24	-0.37	-0.09	0.27	-0.2	-0.14	-0.34	-0.54	-0.26	0.21	0.21	-0.03	-0.25	-0.1	-0.46	0.05	-0.26	-0.06	0.5	-0.39	-1.02	-1.04	0.951298	0.000922	0.00127777	0.345362	0.155657	0.165165	0.0320798	0.661827	0.294314	0.476433	0.518532	0.1669	0.00259081	0.183154	0.27349	0.172372	0.974235	0.418357
SPNCRNA.691	836307	837262	-	1	3.98	3.13	3.22	2.66	3.51	3.95	3.25	4.66	3.92	1.13	2.53	3.02	4.16	3.72	4.61	4.57	3.06	1.21	-0.32	0.96	-0.22	0.92	1.32	0.66	-1.1	4.95	4.02	1.0219e-19	1.74805e-12	1.59624e-12	5.32606e-09	2.46598e-17	4.39668e-19	8.19557e-13	6.30281e-26	7.0607e-13	0.083729	9.40769e-08	8.53116e-08	3.61324e-20	2.87976e-16	5.98388e-26	2.29711e-26	6.65216e-07	0.0884549
SPAC2G11.13	836383	837972	+	1	-1.07	0.06	-0.12	0.19	0.05	0.06	-0.1	-0.25	-0.15	0.15	-0.17	-0.52	-0.29	-0.49	0.03	0.28	-0.33	0.01	1.12	1.8	1.76	1.64	1.19	1.11	4.01	2.18	2.25	1.61731e-09	0.758609	0.568072	0.317553	0.852619	0.788975	0.664294	0.22257	0.683282	0.665769	0.479553	0.0495102	0.21373	0.0160005	0.9021	0.105727	0.434634	0.996869
SPAC2G11.14	838320	841387	+	1	0.21	-0.11	-0.93	0.15	0.24	0.32	0.18	-0.28	-0.96	0.13	0	0.35	-0.34	-0.13	-0.38	0.31	0.05	0.28	0.79	0.53	2.27	2.15	0.28	-0.26	-0.42	-0.13	-0.2	0.318724	0.609301	1.9599e-06	0.504318	0.289767	0.139243	0.44368	0.217325	0.00032899	0.763197	0.997272	0.267719	0.186436	0.638259	0.0970042	0.114121	0.957776	0.502506
SPNCRNA.2367	838381	839010	-	1	1.03	0.94	1.7	0.82	0.7	1.21	0.45	1.08	0.38	0.03	0.28	0.29	0.02	-0.32	-0.08	1.34	-0.58	0.17	3.11	3.91	3.01	3.92	2.66	1.95	3.88	4.72	5.32	0.0551913	0.0690216	0.00215769	0.123942	0.238109	0.0205587	0.478786	0.0495663	0.772313	0.995062	0.715244	0.804986	0.991993	0.707635	0.92335	0.00290164	0.779222	0.938394
SPAC2G11.15c	841572	842490	-	1	-0.47	-1.2	-1.02	-0.53	-0.24	-0.44	-0.3	-0.15	-0.47	-0.28	-0.08	-1.19	-0.02	-0.39	-0.17	-1.39	-0.06	-0.07	-0.12	-0.21	0.92	0.85	-0.23	-0.01	0.21	-1.23	-1.14	0.00858875	4.09105e-12	5.66079e-08	0.00316478	0.218047	0.0183455	0.128193	0.491673	0.103263	0.327326	0.776525	6.64791e-07	0.948396	0.06363	0.45681	1.44239e-16	0.937611	0.918829
SPNCRNA.692	843102	844243	-	1	-0.81	-0.81	-0.3	0	0.08	0.05	0.08	-0.92	-1.51	-0.12	-0.14	-0.07	-0.29	0.04	-1.2	-0.77	0.08	-0.31	-2.14	-1.94	-4.59	-5.11	1.01	0.04	-3.37	-2.92	-1.48	0.000720407	0.000410821	0.267555	1	0.812029	0.878336	0.77993	0.00016556	0.00059729	0.828631	0.659576	0.899902	0.348508	0.903968	2.17901e-07	0.000278973	0.938962	0.538386
SPAC521.02	843233	844084	+	1	0.41	0.02	-0.09	-0.16	0.72	0.41	0.69	0.39	0.09	0.15	0.3	0.14	0.9	0.02	0.1	0.16	-0.22	0.21	0.87	1.06	0.56	0.85	0.24	0.74	0.38	0.2	0.69	0.132645	0.944817	0.778026	0.590188	0.00597885	0.167243	0.0159236	0.197062	0.884443	0.802874	0.392711	0.798214	0.00255861	0.978055	0.789107	0.55126	0.803127	0.781922
SPAC521.03	845145	845924	+	1	0.16	-0.49	-0.67	0.66	1.1	1.29	1.31	0.25	0.27	-0.29	-0.33	-0.19	0.96	-0.91	0.77	0.59	-0.12	0.05	0.55	0.43	0.15	-0.68	-1.05	-1.13	-1.95	-1.32	-1.46	0.655233	0.132148	0.0387938	0.044266	0.000286815	6.6623e-05	6.32843e-05	0.508642	0.644096	0.64444	0.435055	0.763965	0.00902885	0.0106131	0.0274421	0.0549214	0.930815	0.968003
SPAC521.04c	846331	848976	-	1	-1.64	-0.73	-0.48	-0.71	-0.26	-0.26	-0.53	-1.41	-0.16	0.16	-0.41	-0.8	-0.47	-0.84	-0.69	-0.84	-0.27	0.12	-1.03	-0.73	1.12	0.86	-0.99	-1.03	-0.18	0.58	0.38	2.43681e-08	0.0161577	0.126857	0.0220806	0.47408	0.472514	0.118432	4.22467e-06	0.803383	0.828631	0.293432	0.0701793	0.238674	0.0141562	0.0413705	0.00407516	0.784981	0.916751
SPNCRNA.693	848371	849443	+	1	0.89	1.95	0.61	2.77	2.14	3.5	3.77	2.66	1.98	-0.52	0.63	0.74	0.05	1.1	2.81	4.32	0.38	0.05	0.73	1.57	1.34	3.92	0.74	0.41	-0.77	2.5	4.08	0.166393	0.00042685	0.448555	2.7303e-07	0.00010206	2.86591e-11	9.07546e-13	1.57378e-06	0.0197775	0.718482	0.41863	0.477722	0.976379	0.126151	2.20501e-07	5.26804e-18	0.879271	0.991082
SPAC521.05	849520	850122	+	1	-0.65	-0.8	-0.72	-0.45	-0.19	-0.37	-0.35	-0.3	-1.01	-0.19	-0.52	0.42	0.13	0.07	-0.4	-1.22	0.05	0.26	-0.33	-1.11	-2.37	-1.51	-0.81	-0.82	-2.01	-3.18	-2.7	0.000372558	1.1799e-05	9.28208e-05	0.0200621	0.39657	0.0675368	0.0892024	0.147339	3.74837e-05	0.603918	0.0139032	0.139103	0.644203	0.807614	0.05752	5.76967e-12	0.958829	0.511159
SPNCRNA.2368	850585	850851	-	1	-0.36	2.63	3.61	2.54	1.16	3.09	1.71	1.56	0.66	0.92	-0.26	1.08	0.87	1.28	1	4.13	0.21	-0.4	0.8	0.99	0.82	0.81	0.91	0.37	0.05	3.17	3.56	0.806553	0.0146832	0.00102767	0.0215995	0.425015	0.00496577	0.172064	0.225414	0.734242	NA	0.895126	0.542088	NA	0.396836	0.480299	2.27934e-05	NA	NA
SPAC23G3.01	850676	854346	+	1	-0.16	-0.22	-0.11	0.01	-0.18	-0.34	-0.37	0	0.35	-0.19	-0.16	-0.06	0.25	-0.13	-0.02	0.04	0.02	-0.09	-0.05	-0.36	1.12	1.08	-0.42	-0.32	-0.2	-1.1	-1.3	0.311742	0.154308	0.480039	0.947573	0.291529	0.0272039	0.019326	0.996172	0.112556	0.442824	0.41348	0.856469	0.182188	0.497722	0.94226	0.808831	0.986584	0.840905
SPNCRNA.2369	851182	851964	-	1	1.54	3.13	3.71	3.65	2.11	3.93	2.47	2.55	0.35	0.79	1.7	0.33	0.19	2.08	2.15	4.37	0.35	0.66	1.14	1.7	0.65	2.26	0.24	2.53	3.32	6.19	4.99	0.0729105	2.3681e-05	1.43177e-06	7.96319e-07	0.0110928	9.6933e-08	0.00231898	0.00163267	0.862118	0.641183	0.065775	0.863462	0.90946	0.0204702	0.00887159	3.12849e-10	0.921872	0.805547
SPNCRNA.2370	852071	852479	-	1	1.58	1.76	3.38	3.11	1.73	3.57	2.54	2.43	0.87	-0.55	2.04	1.75	0.02	2.22	0.95	3.77	1.77	-0.29	0.33	1.27	0.36	1.79	0.07	1.05	3.23	4.18	3.93	0.180689	0.118322	0.00206626	0.00324061	0.174239	0.000737326	0.0262993	0.0353537	0.631636	NA	0.109263	0.259624	NA	0.0846414	0.497876	9.70626e-05	NA	NA
SPAC23G3.02c	854523	869527	-	1	-0.39	0.86	1.46	0.15	-0.02	-0.02	-0.17	0.62	1.5	-0.28	0.1	-0.91	-0.04	-0.27	0.64	0.99	-0.15	-0.27	-0.78	-0.26	0.2	0.6	-0.4	-0.7	-0.48	1.37	0.09	0.241434	0.00634013	1.71139e-06	0.684179	0.971344	0.973008	0.672375	0.0705612	0.000287421	0.664158	0.850519	0.0453848	0.946838	0.528196	0.0718971	0.00103676	0.907282	0.757832
SPNCRNA.2371	856134	857125	+	1	2.08	1.59	1.85	1.85	1.03	1.68	1.71	2.05	1.82	-0.26	0.37	2.57	-0.63	1.42	1.25	2.49	0.64	0.54	2.48	3.48	-1.3	2.54	0.52	1.22	0.1	2.22	4.24	0.000243432	0.00589775	0.0032281	0.00134224	0.117917	0.00482045	0.0049393	0.000507363	0.0351217	0.874068	0.675859	0.000257097	0.516826	0.0357329	0.0485884	2.18393e-06	0.723503	0.765392
SPNCRNA.2372	857271	861330	+	1	1.51	0.63	0.75	0.72	0.73	1.29	0.87	0.94	0.55	0.86	0.76	1.18	-0.01	0.6	1.02	1.15	0.23	1.05	1.43	0.43	-0.88	1.13	1.42	1.01	0.63	-0.96	0.38	1.24587e-05	0.0848617	0.0486944	0.0516587	0.0500456	0.000343652	0.0240306	0.0126728	0.376371	0.0670738	0.0658185	0.0165601	1	0.174421	0.00683829	0.000609463	0.863771	0.0263663
SPNCRNA.2373	864611	864903	+	1	1.62	1.6	2.16	2.11	0.68	1.08	-0.15	2.72	1.66	0.9	1.95	2.08	0.82	1.55	0.78	2.87	2.11	2.43	-0.45	0.58	-0.4	1.21	0.02	2.13	0.93	1.12	3.33	0.183631	0.177212	0.0815926	0.0685892	0.684969	0.428512	0.935098	0.0209655	0.298755	NA	0.149654	0.169145	NA	0.292562	0.60735	0.00518445	NA	NA
SPNCRNA.2374	866424	866860	+	1	2.36	1.08	3.03	1.61	0.39	2.39	1.29	1.62	0.24	1.18	0.04	1.65	-0.06	0.37	1.07	2.44	-0.21	1.56	1.49	2.06	-0.88	-0.92	-0.5	2.44	3.4	-0.28	2.91	0.0202402	0.33509	0.00352764	0.133081	0.809099	0.0220676	0.282476	0.162144	0.918313	NA	0.985315	0.262891	NA	0.828044	0.394791	0.00782445	NA	NA
SPNCRNA.2375	867061	867284	+	1	1.83	1.3	1.64	1.67	0.05	1.84	0.35	1.55	1.53	-0.63	0.85	1.53	-0.03	0.55	0.96	2.77	0.17	0.87	0.25	4.69	-0.41	0.24	0.85	1.78	2.84	2.01	3.64	0.140998	0.306259	0.212875	0.186274	0.989736	0.162282	0.838156	0.259328	0.344491	NA	0.626284	0.357229	NA	0.765744	0.533466	0.0122577	NA	NA
SPNCRNA.2376	867829	869128	+	1	3.8	3.03	3.33	3.19	2.1	3.47	2.49	2.92	2.81	1.2	1.81	3.17	1.54	1.8	2.39	4.14	0.46	2.38	2.53	6.77	0.19	0.83	3.69	2.14	4.75	3.96	5.31	8.61713e-08	2.86822e-05	1.65773e-05	1.36537e-05	0.00977727	2.00074e-06	0.00156723	0.000135988	0.00673229	0.369282	0.0404604	0.000361761	0.121521	0.0492425	0.00220309	9.18717e-10	0.890985	0.0174776
SPNCRNA.2377	869239	869472	+	1	0.83	1.53	2.12	2.42	0.94	1.28	0.96	0.98	0.44	0.51	0.85	2.17	0.87	1.15	-0.03	1.7	1.47	-0.44	0.73	1.89	0.29	0.25	1.6	0.95	0.02	0.17	2.62	0.549392	0.235694	0.102149	0.0529056	0.576258	0.368428	0.529417	0.518014	NA	NA	NA	NA	NA	NA	0.993357	0.146272	NA	NA
SPAC23G3.03	871025	872320	+	1	-0.61	0.33	0.11	-0.5	-0.52	-0.58	-0.73	-1.26	-1.23	-0.6	-1.02	-0.95	-0.35	-0.88	-1.26	-0.79	-0.74	-0.69	-2.49	-3.04	-0.61	-1.84	-0.6	-0.59	0.16	0.72	0.07	0.0211095	0.233115	0.709472	0.0685278	0.0578261	0.0385238	0.00972864	1.8814e-06	0.000501431	0.0951642	0.000279603	0.00912076	0.316149	0.00213255	2.43496e-06	0.00170163	0.135868	0.0576354
SPNCRNA.694	872757	873497	-	1	2.52	1.82	2.67	1.57	1.75	2.37	1.79	0.54	0.66	1.37	0.68	1.47	0.94	0.88	0.68	2.8	0.23	0.68	0.89	1.28	0.94	-0.06	1.95	2.17	1.61	1.59	2.28	5.0126e-07	0.000404176	5.97262e-07	0.00342087	0.000953954	3.37821e-06	0.001003	0.435832	0.585093	0.0502085	0.335164	0.051775	0.183191	0.203298	0.283709	2.25661e-09	0.930526	0.631628
SPAC23G3.04	873167	873751	+	1	-0.37	-0.71	-0.51	-0.26	-0.24	-0.43	-0.53	-0.02	0.15	-0.33	-0.2	-0.31	-0.26	0.12	0.23	-0.56	-0.02	-0.15	-0.99	-1.31	-0.35	-0.44	-0.38	-0.41	-0.31	-0.5	-0.06	0.0435569	7.42123e-05	0.00709639	0.164052	0.229386	0.0265574	0.00570207	0.95411	0.674943	0.222312	0.388053	0.298189	0.286669	0.638348	0.288516	0.00107467	0.992369	0.763191
SPNCRNA.2378	874347	875629	+	1	3.78	3.17	3.55	3.96	1.88	3.13	3.32	3.06	1.66	0.34	1.03	2.14	1.08	1.99	1.59	4.36	1.05	-0.05	-0.72	0.56	-1.08	-1.12	1.2	-0.93	0.54	3.93	6.33	1.26954e-08	2.32776e-06	4.3754e-07	3.03356e-09	0.0140458	6.16721e-06	1.82982e-06	1.51177e-05	0.162259	0.864351	0.270528	0.024507	0.287838	0.0147891	0.0436934	7.41498e-12	0.59169	0.99321
SPAC23G3.05c	874532	875563	-	1	-0.71	-0.17	0.43	-0.04	0	0	-0.4	-0.14	0.82	0.31	0.09	-0.1	0.17	0.07	0.42	-0.79	0.32	-0.16	-1.43	-1.26	-1.42	-1.52	-0.64	-0.68	-1.56	0.13	-0.36	0.00408982	0.526889	0.0904476	0.901858	1	1	0.150848	0.66663	0.0200773	0.465961	0.820206	0.860469	0.661838	0.851835	0.13881	0.000802906	0.63972	0.829167
SPNCRNA.2379	875801	876014	+	1	4.2	3.53	3.72	0.71	0.23	-0.56	0.11	0.41	0.83	-0.89	-1.2	3.51	-0.45	0.32	0.25	3.9	-0.68	-0.59	1.11	1.9	0.96	0.64	1.3	1.08	0.86	0.83	1.61	1.19944e-06	5.73798e-05	5.21084e-05	0.524529	0.892741	0.679952	0.943873	0.765089	0.633018	NA	0.428791	0.00118782	NA	0.84386	0.869469	3.11392e-06	NA	NA
SPNCRNA.2380	876556	876854	+	1	1.45	1.43	0.73	0.61	0.69	0.08	0.75	-0.27	-0.69	0.45	0.59	0.61	0.69	1.02	0.59	1.23	1.24	-0.06	-1.23	-1	-0.69	-1.21	-1.49	-2.26	0.11	0.37	-0.64	0.128775	0.126105	0.525844	0.558216	0.570374	0.951628	0.506822	0.844395	0.686433	NA	0.659849	0.720843	NA	0.401714	0.623203	0.15001	NA	NA
SPAC23G3.06	876947	878582	+	1	-0.77	-0.65	-0.45	-0.23	-0.11	-0.35	-0.32	-0.01	-0.04	0.11	-0.05	0.1	-0.01	0.19	-0.13	-0.8	0.12	0.03	-0.76	-1.4	-0.99	-1.12	-0.21	-1.22	-2.2	-1.1	-1.65	3.12462e-07	2.19492e-05	0.0036662	0.151357	0.583807	0.0377245	0.0607541	0.951398	0.91742	0.728803	0.851903	0.730932	0.978721	0.348707	0.509243	7.29464e-08	0.820786	0.959823
SPNCRNA.2381	879103	880244	+	1	1.78	2.33	2.87	1.81	1.37	2.3	2.68	3.11	1.78	-0.66	0.33	-0.21	2.01	1.17	2.43	3.66	-0.54	-1.38	2.74	3.69	1.62	2.5	2.86	1.66	3.68	5.85	5.98	2.37432e-05	4.8402e-09	5.46265e-12	1.42493e-05	0.00145811	1.40759e-08	3.17616e-11	4.97437e-15	0.00556858	0.458861	0.603173	0.856841	5.14115e-06	0.0185064	1.69561e-09	1.22977e-22	0.756934	0.147094
SPAC23G3.07c	879214	880189	-	1	0.19	0.33	0.44	-0.1	0.18	0.06	-0.06	0	0.16	0.31	0.12	0.24	0.15	-0.16	0	0.04	0.23	0.18	1.19	1.16	0.67	0.55	0.86	0.47	0.61	-0.29	0.01	0.163472	0.0111383	0.000867477	0.48152	0.205149	0.734307	0.743253	1	0.491913	0.0704886	0.497835	0.253092	0.392652	0.351237	0.997216	0.772938	0.459108	0.506227
SPAC23G3.08c	881023	883650	-	1	-0.3	-0.17	-0.29	-0.53	0.06	0.17	-0.02	-0.04	0.13	-0.19	-0.12	0.1	0.16	-0.19	-0.01	-0.26	-0.03	-0.07	-1.06	-1.31	-0.11	-0.67	-0.79	-0.92	-1.14	-1.54	-1.42	0.033602	0.238405	0.0433941	0.000134415	0.771123	0.270967	0.919207	0.81427	0.605771	0.427292	0.529258	0.72425	0.422512	0.286202	0.948774	0.0510674	0.967773	0.894595
SPNCRNA.2382	881136	883302	+	1	1.93	1.45	1.58	1.52	1.15	1.99	1.37	0.99	0.97	-0.12	0.39	0.85	-0.87	0.81	0.8	2.24	1.13	0.69	3.41	3.5	0.22	3.88	5.19	1.26	0.29	1.46	2.92	0.000429114	0.00930076	0.00900976	0.00698342	0.055605	0.000373479	0.0223691	0.113404	0.328102	0.941526	0.638808	0.351193	0.310629	0.264873	0.221408	1.32652e-05	0.369713	0.620065
SPNCRNA.2383	883575	884295	+	1	2.59	3.04	2.23	2.05	1.9	3.25	2.65	2.4	2.72	1.12	1.55	0.35	0.25	1.64	2.01	3.36	1.23	0.41	2.61	2.86	0.17	1.38	5	1.31	3.17	3.39	3.09	0.00207012	0.000178239	0.0174345	0.0180184	0.040189	9.22072e-05	0.00254489	0.00704606	0.0170864	0.473856	0.134019	0.858048	0.878779	0.119291	0.0271941	1.24182e-05	0.572043	0.912111
SPAC23G3.09	884445	885542	+	1	0.01	-0.35	-0.95	0.08	-0.04	-0.19	-0.27	-0.29	-0.98	0.19	-0.1	0.07	-0.2	-0.21	-0.11	-0.25	-0.07	0.08	-0.06	0.22	1.04	0.82	-0.18	-0.3	-0.61	-0.53	-0.6	0.938393	0.00153696	1.03867e-16	0.526128	0.818855	0.119157	0.0248423	0.0144434	1.51265e-10	0.250455	0.531865	0.75232	0.159578	0.119737	0.430407	0.0208862	0.876533	0.802496
SPAC23G3.10c	885895	887172	-	1	-0.05	-0.41	-0.04	-0.48	-0.13	-0.35	-0.23	-0.5	-0.08	-0.15	-0.07	-0.12	0.08	-0.19	-0.46	-0.54	-0.3	0.12	-0.09	-0.46	-0.03	-0.47	-0.23	0.09	-0.03	-1.19	-1.25	0.779781	0.0084891	0.811729	0.0023169	0.489648	0.0325423	0.197676	0.00183796	0.807701	0.618338	0.761378	0.682968	0.739923	0.355331	0.00515518	0.000241252	0.399077	0.786248
SPAC23G3.11	887661	889033	+	1	-0.21	-0.17	0.11	-0.39	-0.08	-0.26	-0.2	-0.65	-0.3	-0.03	-0.02	-0.43	0.31	-0.42	-0.51	-0.25	-0.26	0.1	-0.6	-0.53	0.14	-0.38	-0.44	0.03	0.67	-0.43	-0.69	0.104973	0.192498	0.430261	0.00258675	0.614212	0.060741	0.160896	5.50044e-07	0.139461	0.929002	0.91071	0.0182784	0.0415457	0.00319667	0.000117274	0.047142	0.370194	0.795493
SPAC23G3.12c	889130	892120	-	1	-0.53	-0.56	-0.36	-0.36	0.07	-0.19	0.03	-0.36	-0.12	0.2	0.01	-0.11	0.19	0.18	-0.36	-0.7	0.31	0.03	-1.4	-1.65	-0.68	-0.85	-0.6	-1.25	-2.44	-1.49	-1.65	0.00939803	0.00621378	0.08479	0.0929429	0.793023	0.433094	0.910372	0.104214	0.775365	0.603918	0.971114	0.799624	0.530032	0.513234	0.123577	0.00036253	0.555255	0.975618
SPNCRNA.2384	892008	892219	+	1	2.15	3.19	3.06	2.69	1.9	3.44	2.28	1.68	1.49	-0.4	0.78	0.77	1.1	0.71	2.48	4.04	0.8	0.41	1.48	1.75	-0.73	0.36	0.68	-0.17	2.12	5.17	4.86	0.0289222	0.00039001	0.00193163	0.00419406	0.0752965	0.00019046	0.0241309	0.120676	0.332598	0.888752	0.581146	0.661928	0.43661	0.630321	0.0118947	1.46976e-06	0.799229	0.918829
SPNCRNA.2385	892361	892969	+	1	4	3	2.73	3.34	1.68	2.13	2.24	1.31	1.47	1.39	1.69	2.09	-0.27	-0.19	1.7	4.88	0.13	1.25	3.04	3.69	3.42	3.72	2.42	1.3	2.22	3.29	4.83	6.15559e-09	2.09266e-05	0.000571389	2.61422e-06	0.0425353	0.00584849	0.00423398	0.135084	0.254065	0.236542	0.0521307	0.0379243	0.859435	0.894925	0.0361919	1.20547e-13	0.977349	0.437562
SPNCRNA.2386	892368	892691	-	1	3.54	1.53	1.95	3.72	1.17	1.27	1.3	0.61	0.15	1.22	2.16	2.56	-0.91	-0.18	0.91	3.6	0.8	1.72	3.4	3.15	3.18	2.41	1.59	1.37	1.49	0.79	1.18	0.000179932	0.13715	0.0691944	0.000104808	0.336562	0.262991	0.257901	0.647629	0.955083	0.489285	0.0572226	0.0416481	0.584888	0.921642	0.471048	7.77133e-05	0.791889	0.346409
SPNCRNA.2387	892857	893150	-	1	3.69	2.53	2.09	2.6	0.4	1.33	1.74	0.8	0.24	0.7	0.59	2.49	-0.53	-1.1	1.59	3.16	-0.21	0.75	0.99	1.94	0.34	0.3	-0.49	1.17	1.66	1.2	1.96	0.00012868	0.0116735	0.0667415	0.0104079	0.805635	0.261892	0.13012	0.553533	0.919917	NA	0.71139	0.0586173	NA	0.503103	0.176367	0.000616144	NA	NA
SPNCRNA.2388	893072	893501	+	1	3.41	3.61	4.02	4.03	2.19	2.69	2.79	2.78	2.52	1.95	2.63	2.34	1.35	1.1	2.53	4.75	2.78	1.4	5.16	5.63	2.7	4.11	4	3.09	3.57	3.86	4.9	0.000887821	0.000282719	0.000132967	5.29505e-05	0.068257	0.0142362	0.0122364	0.0128813	0.0880218	0.236645	0.0253921	0.104272	0.389986	0.483751	0.0235984	2.74526e-07	0.11366	0.607705
SPNCRNA.2389	893681	893954	+	1	2.46	2.85	1.22	2.47	1.12	0.98	2.08	0.47	1.9	0.39	1.45	0.54	0.35	-0.02	0.81	3.17	-0.31	0.28	-0.98	-1.14	-0.93	-0.97	0.38	0.17	0.98	2.32	2.83	0.0192525	0.00489741	0.334882	0.0184387	0.412328	0.444268	0.0691065	0.753804	0.207135	NA	0.278844	0.789006	NA	1	0.555343	0.000814871	NA	NA
SPAC22H12.01c	893719	894423	-	1	0.35	-1.73	-1.52	-0.68	-0.36	-0.32	-0.31	-1.54	-0.81	-0.41	-1.23	-1.31	-0.65	-1.44	-1.21	-0.91	-1.54	0.52	0.43	0.4	2.08	1.67	-0.49	0.53	1.75	-0.09	-0.23	0.408275	6.82489e-06	9.08255e-05	0.0970188	0.443149	0.495129	0.5166	0.000146587	0.172006	0.584278	0.00464537	0.0164893	0.205368	0.000739876	0.00419713	0.0167311	0.0160445	0.544502
SPNCRNA.2390	894926	896560	-	1	0.81	1.42	1.55	1.8	1.65	2.81	3.46	2.99	2.06	0.43	0.43	-0.12	0.56	1.61	1.64	2.68	0.04	0.26	-0.49	0.66	-1.58	-0.79	0.16	0.86	0.32	2.97	4.68	0.0760002	0.000642205	0.000881883	1.35918e-05	4.44479e-05	1.01982e-12	4.62733e-19	5.04043e-14	0.000412272	0.624489	0.465904	0.926179	0.347941	0.00035366	0.000106054	1.49211e-12	0.995658	0.864486
SPAC22H12.02	895366	896401	+	1	0.17	-0.55	-0.77	-0.42	-0.14	-0.39	-0.35	-0.38	-0.65	-0.01	-0.38	-0.02	-0.14	-0.11	-0.4	-0.83	-0.14	0.07	-0.46	-0.61	-0.47	-1.17	-0.42	0.54	-0.26	-1	-1.08	0.317066	0.000408985	9.04497e-07	0.00970971	0.451969	0.0204456	0.0455411	0.0244821	0.00321184	0.98755	0.0375619	0.977734	0.533679	0.627641	0.020505	3.84302e-08	0.795439	0.908278
SPAC22H12.03	896877	897767	+	1	-0.33	-0.62	-0.73	-0.83	-0.35	-0.42	-0.42	-0.89	-1.56	-0.1	-0.28	-0.21	0.24	-0.6	-0.57	-0.8	-0.34	0.43	0.81	0.94	-0.73	-1.06	-0.15	0.58	1.48	-0.2	-1.04	0.145639	0.00404348	0.00190643	0.000118546	0.134457	0.0693314	0.0755735	6.43935e-05	8.71138e-06	0.846282	0.305043	0.589477	0.408144	0.0133566	0.0139026	7.74241e-05	0.535646	0.206211
SPAC22H12.04c	898191	898949	-	1	-1.01	-0.62	-0.25	-0.28	-0.24	-0.49	-0.43	-0.3	-0.62	0.05	-0.32	0.16	-0.04	-0.09	-0.34	-1.18	-0.08	0.22	-0.79	-1.51	-1.75	-0.99	-0.65	-0.67	-2	-2.67	-2.34	4.33655e-13	1.41698e-05	0.0869531	0.0672557	0.128516	0.00118768	0.00576682	0.0571492	0.00150285	0.895301	0.0576775	0.54466	0.88766	0.673958	0.0364387	1.42414e-17	0.886816	0.447759
SPNCRNA.2391	899102	899489	+	1	6.31	4.54	4.35	2.22	0.73	0.64	0.47	0.78	0.19	-0.23	0.95	3.19	-0.29	0.89	0.66	4.98	0.79	0.12	3.68	4.23	1.88	3.82	3.98	1.66	2.11	2.84	4.45	1.58126e-19	2.36715e-10	6.47638e-09	0.00547819	0.511319	0.534584	0.675611	0.457841	0.937793	0.927835	0.386694	0.000549695	0.857735	0.440886	0.53267	8.2704e-13	0.763134	0.97821
SPAC22H12.05c	899567	901753	-	1	-0.77	-0.28	-0.18	-0.47	-0.03	-0.1	-0.06	-0.68	-0.27	-0.06	-0.44	-0.57	-0.21	-0.69	-0.5	0.07	-0.37	0.08	0.21	0.28	1.34	1.14	-0.25	0.7	1.77	1.04	0.59	2.35759e-08	0.0460666	0.228864	0.00102499	0.892741	0.550635	0.75375	2.06176e-06	0.238749	0.851965	0.00458223	0.00387505	0.250655	2.47411e-06	0.000738016	0.601182	0.186005	0.851982
SPNCRNA.2392	899754	900119	+	1	2.02	1.84	2.62	2.19	1.2	-0.61	1.43	3.97	2.08	0.69	1.27	-0.08	1.1	2.57	3.31	2.13	1.3	1	0.68	2.52	0.36	1.7	0.92	0.7	0.99	2.42	3.63	0.0452419	0.0639999	0.0116319	0.0260157	0.331086	0.664033	0.203528	1.91413e-05	0.142219	NA	0.318781	0.985373	NA	0.0168163	0.000496575	0.0161367	NA	NA
SPNCRNA.2393	900395	900668	+	1	2.49	0.72	-0.54	1.16	1.76	1.87	2.29	4.36	2.01	1.1	1.47	2.11	0.41	2.34	2.94	1.72	1.45	1.35	1.89	3.16	-0.26	0.83	1.21	1.16	1.14	1.72	4.16	0.00267753	0.457022	0.670324	0.211493	0.0593184	0.0361314	0.00925943	3.07635e-08	0.112503	0.474991	0.151769	0.0618584	0.783651	0.012308	0.000419713	0.0277486	0.449578	0.452343
SPNCRNA.2394	901037	902133	+	1	3.5	3.2	3.45	2.96	1	0.78	1.36	1.73	2.53	1.04	0.78	3.09	1.11	1.18	2	3.46	1.22	0.92	2.3	3.4	1.53	2.07	2.42	2.37	1.51	1.79	3.29	1.6898e-15	2.95995e-13	9.91568e-14	4.80144e-11	0.0713102	0.166733	0.00955393	0.000631309	0.000103587	0.153476	0.207705	9.67079e-09	0.072453	0.0450522	2.78226e-05	3.48387e-16	0.239875	0.346409
SPNCRNA.2395	902357	902871	-	1	4.81	4.18	4.41	2.51	1.21	1.25	1.25	0.22	0.31	0.33	1.88	1.11	0.19	-0.48	0.76	4.94	0.57	0.24	1.54	2.32	0	0.7	1.25	0.55	2.59	1.6	1.79	5.97836e-30	9.62137e-23	3.6685e-24	3.83861e-08	0.0193129	0.0142362	0.0161872	0.754716	0.825505	0.776235	0.000157309	0.140809	0.825893	0.5479	0.178239	2.89556e-32	0.721011	0.906407
SPAC1687.01	903101	903676	+	1	-0.13	-0.49	-0.45	0.11	0.22	-0.07	0	0.03	0.01	0.44	0.46	-0.51	0.64	0.14	0.13	-0.7	0.57	0.24	0.53	0.25	-1.36	-1.07	1.08	-0.08	-0.69	-0.02	-0.84	0.482615	0.00338214	0.00975005	0.57605	0.252306	0.726675	1	0.915339	0.986889	0.040211	0.0142642	0.0371058	0.0005639	0.537091	0.554581	1.26451e-05	0.0537654	0.481234
SPNCRNA.2396	903356	903792	-	1	0.07	1.53	0.62	0.72	0.4	1.22	1.05	0.06	1.28	-0.21	0.92	0.78	0.46	0.71	0.36	1.5	-0.85	0.48	-0.58	-0.62	-1.38	-1.86	1.16	5.62	3.12	2.18	2.91	0.943235	0.0205655	0.489243	0.332156	0.677953	0.0912145	0.163288	0.962804	0.266284	0.914155	0.278718	0.507297	0.669799	0.448988	0.695597	0.0135111	0.721698	0.824341
SPNCRNA.2397	904247	904568	-	1	4.14	4.65	4.39	3.68	2.73	4.68	3.82	2.72	1.34	0.93	2.16	3.44	0.85	2.3	2.72	5.38	1.46	-0.38	-0.01	0.37	0.92	1.11	2.04	0.84	0.58	3.97	5.19	4.17095e-08	3.35429e-10	1.55376e-08	2.01854e-06	0.000975224	5.39667e-10	1.1697e-06	0.00121462	0.357106	0.578552	0.0180239	0.000239386	0.510147	0.0129539	0.000957639	6.79173e-14	0.449578	0.924731
SPAC1687.02	904266	905132	+	1	-0.72	0.03	-0.12	-0.91	0.09	-0.1	0.18	0.16	-0.06	-0.05	-0.21	-0.67	0.07	-0.27	0.19	-0.2	-0.11	0.16	0.89	1.07	-0.36	0.06	0.92	1.77	1.25	0.57	0.1	0.000549342	0.917524	0.612819	1.31986e-05	0.745942	0.697446	0.481752	0.516892	0.915908	0.933795	0.458297	0.0272037	0.839987	0.307114	0.47247	0.316674	0.891184	0.789675
SPAC1687.03c	905129	906355	-	1	-0.55	-0.81	-1.02	-0.23	0.12	-0.03	0.13	-0.05	-0.82	-0.06	-0.26	-0.06	0.19	0.15	-0.21	-1.13	-0.1	0.11	-0.33	-0.79	-1.42	-0.89	-0.43	-0.27	0.59	-0.99	-1.34	8.68887e-06	3.20677e-11	5.81473e-16	0.0821226	0.43045	0.848327	0.394307	0.777483	1.73504e-06	0.832844	0.0844686	0.838323	0.255637	0.375639	0.15467	3.24921e-21	0.830439	0.761076
SPNCRNA.2398	906578	906820	-	1	4.36	3.19	2.19	1.74	1.32	0.98	2.45	1.64	1.94	0	0	2.04	0	0.58	1.94	4.7	0	0	0.8	1.09	0.87	0.84	1.48	0.49	0	2.03	3.11	0.000213928	0.00864136	0.0965493	0.18791	0.416336	0.517708	0.0716958	0.253213	NA	NA	NA	NA	NA	NA	0.17423	3.28485e-05	NA	NA
SPNCRNA.695	906863	908571	-	1	0.32	0.18	0.03	0.4	-0.04	0.05	-0.03	0.67	-0.07	-0.38	0.79	0	-0.64	1.59	0.34	-0.07	0.05	-0.03	1.24	1.46	1.59	2.32	0.71	0.74	1.07	2.43	1.3	0.145772	0.41447	0.930648	0.0617162	0.909808	0.869498	0.933719	0.00206399	0.905688	0.226469	0.000311618	1	0.00915602	5.33446e-15	0.15314	0.75801	0.957403	0.977198
SPAC1687.04	906884	908433	+	1	-0.41	-0.88	-0.52	-0.73	-0.12	-0.25	-0.19	-0.3	-0.27	-0.18	-0.26	-1.67	-0.4	-0.33	-0.36	-0.39	-0.21	-0.4	-0.27	-0.43	1.03	0.45	-0.83	-0.63	-0.25	0.21	-0.17	0.0388296	4.98985e-06	0.0105807	0.000246509	0.637373	0.264239	0.417045	0.171352	0.431695	0.644486	0.300929	9.15276e-11	0.106647	0.178203	0.109189	0.0408339	0.729579	0.206662
SPAC1687.05	908839	911074	+	1	-0.31	-0.25	-0.25	-0.05	-0.19	-0.28	-0.22	-0.7	-0.14	0.05	-0.18	0.07	-0.25	-0.43	-0.29	-0.28	-0.33	0.1	-0.29	-0.51	0.31	0.6	-0.45	-0.14	0.92	-0.49	-0.75	0.0768878	0.159012	0.165439	0.789299	0.341687	0.136273	0.26655	6.28725e-05	0.661846	0.910463	0.415988	0.844503	0.270078	0.0281912	0.13308	0.0914465	0.402101	0.838906
SPNCRNA.2399	909176	909466	-	1	2.26	1.44	0	3.26	3.02	3.25	3.9	3.92	0	0	1.17	0	0.59	1.17	2.92	4.54	0	0	2.64	2.74	2.16	6.97	2.5	0.46	1.19	2.58	7.03	0.0506471	0.233109	1	0.00200742	0.00703062	0.00253671	0.000224318	0.000201343	1	1	0.452643	1	0.766461	0.463529	0.00846962	1.37209e-06	1	1
SPAC1687.06c	911274	911678	-	1	-0.63	-0.58	-0.42	-0.15	-0.07	-0.3	-0.29	-0.24	-0.63	0.05	-0.21	-0.09	0.48	0	-0.29	-1.23	0.34	0.27	-0.17	-0.7	-2.55	-1.74	-0.23	-0.69	-1.85	-2.56	-2.17	0.000439898	0.00142784	0.0215388	0.445719	0.780046	0.13954	0.167893	0.253808	0.0145409	0.915966	0.384696	0.821359	0.0261651	0.999147	0.180031	1.48519e-12	0.435918	0.460025
SPRRNA.12	912230	912396	-	1	2.41	2.79	-1.93	1.02	0.83	1.48	1.75	2.41	-1.58	1.77	0.19	2.06	2.12	3.35	0.94	1.45	1.47	1.47	0.2	0.12	-0.8	-0.32	2.78	3.12	3.65	2.38	1.44	0.000106073	6.4693e-06	0.00750046	0.126867	0.250749	0.0286617	0.0104364	0.000222205	0.118055	0.0265051	0.854476	0.0151696	0.00306408	2.71008e-07	0.209499	0.0178845	0.240098	0.124568
SPNCRNA.2400	912812	913017	-	1	4.52	4.21	3.44	1.08	1.04	1.35	0	2.39	2.11	0.62	0.84	2.59	0	1.1	1.18	4.2	0	0.86	2.59	3.53	0.87	1.85	0.61	1.36	2.07	3.27	2.09	6.03062e-05	0.000197692	0.00480289	0.428433	0.528154	0.341447	1	0.0678757	0.169441	NA	0.641112	0.0860266	NA	0.519093	0.439131	0.000113616	NA	NA
SPAC1687.07	913657	914031	+	1	-0.17	0.6	0.79	0.6	0.2	0.13	-0.11	0.37	0.83	0.24	0.15	0.12	0.39	0.14	0.71	0.68	0.17	0.26	-0.08	0.63	2.22	1.85	0.89	0.58	1.81	1	0.6	0.490882	0.00705384	0.000471762	0.00826016	0.452115	0.620612	0.698212	0.136165	0.00993616	0.5571	0.639803	0.804787	0.172948	0.672738	0.00266375	0.00128874	0.826445	0.631628
SPNCRNA.2401	913661	914118	-	1	2.87	4.25	4.78	2.41	1.49	2.64	2.45	1.39	0.48	0.35	1.79	2.05	0.73	0.64	0.2	4.22	-0.12	-0.36	3.37	4.99	0.08	1.32	1.74	1.07	6.82	5.03	4.6	0.000380962	1.30809e-08	4.28415e-10	0.00359528	0.128008	0.00146177	0.0043106	0.156453	0.797099	0.884724	0.0653028	0.0728663	0.590825	0.63011	0.881964	5.78696e-09	0.984025	0.929805
SPNCRNA.2402	914307	915021	-	1	3.28	4.73	4.69	3.17	1.99	3.43	2.85	2.15	0.95	1.09	1.63	1.8	0.81	0.72	0.65	4.57	1.45	0.73	5.04	5.09	2.1	1.42	4.78	2.29	6.69	7.17	6.09	7.71142e-05	1.18369e-09	7.11682e-09	0.000151293	0.0384398	3.95249e-05	0.00120091	0.0224223	0.565643	0.518191	0.12273	0.157208	0.564107	0.59997	0.585253	1.67428e-09	0.484262	0.806692
SPAC1687.08	914328	914618	+	1	-0.44	0.13	0.29	0.1	-0.13	-0.15	-0.49	0.38	0.36	-0.07	0.07	-0.17	0.14	0.06	0.4	-0.05	-0.04	0.29	0.86	1.04	1.33	0.87	0.93	-0.08	0.54	0.28	0.03	0.104735	0.646785	0.318224	0.73006	0.693619	0.643499	0.094353	0.192353	0.431717	0.913397	0.869023	0.755058	0.723894	0.886568	0.176741	0.858962	0.982085	0.647896
SPAC1687.09	915092	919231	+	1	-0.87	0.25	0.18	0.02	0.13	0.19	-0.07	-0.35	0.4	0.22	0.05	-0.61	-0.07	-0.27	0.23	0.39	0.19	-0.04	-1.35	-0.73	1.33	1.17	-0.56	-0.39	0.95	-0.42	-0.68	0.00549419	0.461667	0.603139	0.963151	0.772564	0.628786	0.868492	0.335928	0.444664	0.747265	0.923458	0.209304	0.894528	0.523127	0.582334	0.205864	0.874363	0.979873
SPNCRNA.2403	915180	915767	-	1	2.18	2.64	2.76	3.33	2	3.2	2.2	1.87	0	1.1	0	0	1.05	1.54	1.32	4.6	0	0	5.74	5.03	1.4	2.49	5.94	0	1.17	8.5	7.5	0.0658869	0.0179774	0.0229588	0.00244645	0.126141	0.00471757	0.0774114	0.148938	1	0.646654	1	1	0.549487	0.306296	0.341405	3.70856e-06	1	1
SPNCRNA.2404	916422	917035	-	1	1.93	1.46	1.68	2.01	0.64	2.31	1.36	2.15	2.21	0	0.36	1.63	0.58	0.71	0.54	4.04	0	0	5.46	4.52	0.93	0.86	4.63	0.49	0.69	7.77	6.73	0.121465	0.250256	0.206565	0.102232	0.725832	0.0656999	0.336512	0.0981053	0.147381	1	0.856539	0.321804	0.775196	0.702828	0.751247	0.0001139	1	1
SPNCRNA.2405	917654	918992	-	1	1.61	1.93	1.52	1.79	0.76	2.04	1.6	3.07	3.16	-0.36	0.67	0.58	1.57	2.27	2.36	3.14	1.12	0.25	6.31	5.16	-1.19	1.19	5.07	1.6	0.81	1.55	3.46	0.0484774	0.0139313	0.0910408	0.0259632	0.457193	0.0126568	0.0650818	8.67344e-05	0.0012585	0.870681	0.549475	0.706227	0.111318	0.00870981	0.00372775	1.16009e-05	0.574321	0.939853
SPNCRNA.696	919783	920837	-	1	0.77	-1.07	-0.8	0.48	0.21	0.3	0.22	0.23	-0.25	0.37	0.78	0.08	1.25	-0.47	0.48	-1.51	0.43	0.08	1.82	1.98	-0.06	1.02	1.71	1.48	-1.72	-1.12	-0.35	0.00459174	0.00042506	0.0458982	0.0841494	0.53261	0.336264	0.518264	0.488465	0.736319	0.425743	0.00729515	0.915451	5.98679e-06	0.197913	0.106425	1.83287e-08	0.563543	0.943567
SPAC1687.10	919973	922010	+	1	0.24	0.36	0.44	0	-0.16	0.05	-0.09	-0.35	0.02	0.26	0.04	0.03	-0.25	0.21	-0.05	0.43	0.09	-0.03	-1.54	-1.29	-1.31	-1.04	-0.85	0.43	1.84	0.04	-0.03	0.150506	0.031301	0.00786047	0.990647	0.405549	0.828515	0.649762	0.049208	0.971083	0.307666	0.876565	0.955499	0.259364	0.307147	0.843251	0.00567703	0.890485	0.959065
SPNCRNA.2406	922098	924744	-	1	3.66	5.11	5	2.44	2.25	2.87	2.11	2.14	1.87	1.39	1.53	2.16	1.54	0.47	2.46	4.77	1.61	0.43	2.02	2.29	-0.57	0.48	0.9	0.9	0.12	3.99	5.32	3.68198e-28	2.71017e-56	2.3127e-52	2.69433e-12	2.61238e-11	3.74704e-17	4.63824e-09	3.7606e-09	0.000638738	0.0012564	7.36762e-05	1.58268e-06	0.000141961	0.371295	1.17638e-12	1.04479e-49	0.00541518	0.695539
SPAC1687.11	922314	924960	+	1	0.45	0.22	0.4	0.18	0.5	0.37	0.49	0.58	0.26	0.37	0.56	0.61	0.55	0.66	0.29	0.82	0.66	0.03	-0.09	-0.48	-0.56	-0.17	0.89	-0.47	-0.78	-1.2	-1.22	0.0275195	0.301569	0.0492954	0.40855	0.0137553	0.0921955	0.0262985	0.00670878	0.441426	0.213075	0.0143599	0.0353	0.0195407	0.00295346	0.228724	2.23302e-05	0.0629165	0.972996
SPAC1687.12c	925212	926245	-	1	-0.72	-0.99	-0.99	-0.73	-0.35	-0.52	-0.46	-0.54	-1.13	-0.54	-0.68	-0.19	-0.42	-0.49	-0.89	-1.51	-0.23	-0.08	0.59	0.25	0.37	0.04	0.2	0.21	-0.3	-1.61	-1.38	2.3943e-05	6.31785e-09	7.02622e-09	3.38761e-05	0.0562338	0.00409565	0.0143897	0.00339344	8.97538e-07	0.0120814	0.000292746	0.539405	0.0459072	0.013686	4.97003e-07	6.1262e-20	0.636825	0.908591
SPNCRNA.2407	925572	926381	+	1	3.35	2.05	2.26	2.88	1.64	2.08	1.75	2.69	2.69	0.92	1.39	1.6	1.23	1.74	2.52	3.54	2.01	0.8	1.6	2.99	0.9	0.74	2.48	2.27	1.16	3.04	3.97	3.83298e-09	0.000618234	0.000798074	7.7137e-07	0.0119475	0.000785311	0.00753848	8.26172e-06	0.00104768	0.404811	0.0525352	0.0718877	0.124637	0.0126803	2.60782e-05	5.71141e-11	0.0471169	0.630173
SPAC1687.13c	926501	927571	-	1	-0.02	-0.35	-0.82	-0.22	-0.23	-0.29	-0.4	-0.53	-1.32	0.08	-0.1	0.03	-0.43	-0.3	-0.27	-0.24	-0.12	0.18	0.04	0	0.43	0.35	0.14	0.4	0.95	0.13	-0.01	0.946126	0.0686239	2.22322e-05	0.270111	0.292266	0.169295	0.0552835	0.00872326	5.5227e-07	0.854778	0.722863	0.961465	0.0609481	0.210048	0.236689	0.197687	0.865752	0.712665
SPNCRNA.2408	927220	927446	+	1	2.23	1.99	2.51	1.62	0.03	0.43	0.35	0.45	-0.16	0.8	1.08	-0.63	-0.03	0.38	-0.36	2.6	-0.61	0.73	-0.61	-0.83	-0.04	-0.61	0.31	0.95	2.3	3.12	3.07	0.0238389	0.0421589	0.0154194	0.114671	0.994229	0.746577	0.80341	0.745077	0.949101	NA	0.414061	0.734649	NA	0.813706	0.815787	0.00338717	NA	NA
SPAC1687.14c	928213	928443	-	1	0.24	0.29	0.34	0.1	0.06	0.1	-0.03	0.04	1.02	-0.47	-0.36	-0.37	0.02	-0.47	0.17	0.65	-0.51	0.09	-0.82	0.49	1.68	1.29	-1.07	0.26	-0.92	-0.16	-0.14	0.372923	0.253212	0.211599	0.710801	0.87091	0.746543	0.930501	0.923328	0.00342522	0.204576	0.248867	0.389897	0.981323	0.127592	0.583795	0.00471943	0.405653	0.926858
SPAC1687.23c	929159	929473	-	1	-0.42	0.47	2.15	2.29	0.43	2.56	1.56	1	1.48	0.02	-0.93	0.02	0.84	0.58	1.52	3.1	0.96	0.24	-0.51	0.58	1.58	2.22	0.01	1.75	0.57	2.31	2.98	0.778038	0.740079	0.0902436	0.0559844	0.819861	0.0372362	0.253363	0.495863	NA	NA	NA	NA	NA	NA	0.275947	0.00391568	NA	NA
SPNCRNA.2409	929684	930144	-	1	1.46	2.7	2.84	4.25	1.9	4.47	3.27	2.94	0	2.06	0.8	0	2.24	0.69	2.06	4.87	0	0.95	1.39	1.54	1.86	0.89	1.79	4.3	1.16	5.13	5.29	0.246714	0.0136453	0.0180525	3.94629e-05	0.14779	1.65091e-05	0.00362393	0.0108229	1	NA	0.643914	1	NA	0.703606	0.0938911	4.27913e-07	NA	NA
SPAC1687.15	929939	931631	+	1	-0.91	-0.53	-0.55	-0.44	-0.33	-0.54	-0.71	-1.08	-0.3	-0.01	-0.56	-0.23	-0.59	-0.41	-0.66	-0.86	-0.27	-0.04	-0.28	-0.32	0.87	0.44	-0.62	-0.62	-2.82	-1.34	-0.74	1.66474e-06	0.00620986	0.00472563	0.0274023	0.110886	0.00868599	0.000524973	3.0079e-08	0.354619	0.991474	0.0101033	0.495225	0.00803798	0.0744886	0.00149168	3.68765e-06	0.596787	0.959587
SPNCRNA.2410	930704	931725	-	1	1.08	2.81	2.43	3.27	1.6	2.88	3.16	2.66	0.44	-1.41	-0.61	0.82	0.96	1.83	1.86	4.33	0.4	-1.11	6.16	10.26	7.73	9.23	5.83	3.08	3.2	4.25	6.25	0.247528	0.000312216	0.0055842	2.72872e-05	0.0805286	0.000346503	9.14382e-05	0.00137124	0.81604	0.437387	0.658987	0.577645	0.424847	0.0590978	0.0344415	2.34266e-09	0.909768	0.687002
SPAC1687.16c	933052	933954	-	1	-1.21	0.32	-0.53	0.26	0.33	0.29	-0.1	-0.84	-1.21	0.72	0.51	1.58	-0.04	-0.23	-0.43	-0.4	0.28	0.37	-2.74	-2.28	1.15	-0.92	-2.06	-1.48	-2.78	-1.48	-1.24	0.000192504	0.366814	0.117629	0.465336	0.40199	0.452065	0.82877	0.0173904	0.00802992	0.119741	0.216416	0.000272765	0.95191	0.630006	0.279224	0.218091	0.799229	0.645819
SPNCRNA.160	934056	934503	+	1	2.78	0.94	0.87	1.28	-0.41	0.02	-0.27	0.18	-1.16	0	-0.5	0.8	-0.55	-0.39	-0.08	2.65	-0.12	-0.04	4.37	4.83	1.25	2.87	3.06	1.43	0.78	2.65	3.72	9.92862e-07	0.138758	0.248115	0.0400832	0.644628	0.987417	0.753551	0.839616	0.389594	1	0.590562	0.444679	0.590589	0.698838	0.93724	1.08879e-06	0.972965	0.992429
SPATRNAALA.01	934665	934738	-	1	1.28	1.47	8.02	1.75	0.47	1.35	0.52	0.56	6.24	-1.39	-0.09	0.93	0.12	0.71	-0.36	3.32	0.37	1.93	0.2	-1.36	-2.09	-1.54	-0.15	0.28	-1.01	-1.6	-2.36	0.0822632	0.031797	1.9703e-44	0.010333	0.630716	0.0656386	0.560642	0.536862	1.98438e-21	0.353218	0.939779	0.427328	0.934337	0.468033	0.72594	1.78879e-08	0.903983	0.0352758
SPNCRNA.2411	934938	935140	+	1	3.52	1.99	2.3	2.22	0.17	2.29	2.42	0.67	0	0	1.97	0	0.59	1.18	0.12	3.51	1.54	0	2.79	3.06	3.27	0.82	2.06	0.49	0	0.79	3.2	0.00266419	0.112912	0.0775923	0.0766998	0.944154	0.080046	0.0678504	0.683105	NA	NA	NA	NA	NA	NA	0.954431	0.00148538	NA	NA
SPAC1687.17c	935249	935989	-	1	-0.56	-0.74	-0.47	-0.69	-0.25	-0.33	-0.32	0.16	-0.05	-0.22	-0.11	-1.33	0.1	-0.26	0.12	-0.62	-0.12	-0.09	-0.11	-0.15	0.46	0.28	-0.79	-0.49	0.12	0.23	-0.36	4.36199e-05	3.6418e-08	0.000974765	4.32389e-07	0.0877521	0.0230194	0.0325802	0.312375	0.88555	0.296653	0.585026	1.56023e-13	0.630218	0.118544	0.479973	1.8601e-06	0.804538	0.815508
SPNCRNA.2412	935371	935679	+	1	4.42	4.08	3.98	3.24	1.93	2.99	2.57	2.41	0	0	0	2.72	2.42	1.88	1.15	4.55	1.71	0	3.4	3.11	0.91	2.14	0.63	1.65	2.32	2.74	5.5	2.63753e-05	0.000105375	0.000405235	0.0035891	0.149491	0.00970947	0.034412	0.0518293	1	NA	1	0.0585845	NA	0.19651	0.427892	5.24852e-06	NA	NA
SPNCRNA.2413	936245	937680	+	1	2.69	4.32	4.48	3.5	2.2	3.24	2.77	2.07	2.57	0.06	1.41	1.55	2.66	2.28	1.82	5.81	1.35	0.2	2.13	4.41	5.94	8.9	1.46	0.58	1.94	5.15	5.63	0.000179964	9.77136e-11	7.36537e-11	4.85487e-07	0.00385331	4.86537e-06	0.000182636	0.00825285	0.0119071	0.991474	0.112922	0.159112	0.000833443	0.00479708	0.0206814	2.22796e-19	0.437207	0.955299
SPAC1687.18c	936271	938107	-	1	-0.56	-0.75	-0.69	-0.53	-0.16	-0.35	-0.19	0.01	-0.11	0.12	0	-0.61	-0.22	-0.14	0.04	-1.03	0.08	-0.03	0.47	0.31	-0.33	-0.28	0.1	0.36	0.78	-0.77	-1.01	3.72851e-06	6.18339e-10	2.72961e-08	2.38863e-05	0.237376	0.00652566	0.185462	0.957299	0.63566	0.624489	0.988034	0.00031621	0.178416	0.389447	0.802993	1.90289e-18	0.868578	0.953064
SPNCRNA.697	938390	939912	+	1	1.31	1.83	1.76	2.38	1.95	2.45	2.29	1.16	0.66	1.49	2.88	2.42	0.53	3.09	0.72	1.99	1.9	1.41	1.45	1.7	0.56	0.72	1.43	0.46	1.16	1.04	2.86	0.0050423	5.53214e-05	0.000209864	1.49695e-07	7.50164e-06	7.99034e-08	8.69327e-07	0.0208181	0.43071	0.00743455	3.73669e-10	3.21835e-05	0.423826	1.59374e-11	0.187746	5.43967e-06	0.00815319	0.0207194
SPAC1687.19c	938448	939759	-	1	-0.35	0.02	-0.6	-0.06	0.1	-0.2	0.08	0.18	-0.29	0.01	0.07	-0.08	0.25	-0.08	0.09	-0.46	-0.05	0.09	-0.31	-0.67	-0.87	-0.94	-0.24	-0.01	-0.19	0.4	-0.81	0.0171047	0.894702	3.7833e-05	0.698687	0.58861	0.23105	0.656029	0.275547	0.206032	0.995081	0.733493	0.801937	0.19083	0.700941	0.622668	0.00105255	0.934383	0.83044
SPAC1687.20c	939871	941889	-	1	0.3	0.33	0	-0.38	-0.23	-0.37	-0.39	0.25	0.3	0.11	0.3	-1.36	-0.28	-0.1	0.42	-0.02	0.16	-0.38	-1.06	-0.69	-0.1	-0.22	-0.88	-0.28	0.47	1.87	0.38	0.310081	0.254868	1	0.19427	0.498499	0.233507	0.228758	0.441868	0.548801	0.869865	0.424268	0.000340508	0.474668	0.810743	0.201968	0.955547	0.887826	0.515478
SPNCRNA.2414	942123	943209	-	1	3.6	3.7	4.15	3.99	2.48	4.44	4.33	3.12	2.86	0.89	1.49	2.17	0.14	1.65	2.35	5.01	0.39	0.44	3.04	3.64	2.64	2.89	3.1	1.86	1.29	5.71	7.41	1.49688e-09	2.78458e-10	7.44925e-12	1.44659e-11	9.14077e-05	2.68587e-14	2.64523e-13	5.68263e-07	0.000777448	0.467276	0.0490828	0.00970178	0.920654	0.0308744	0.000265036	4.45132e-19	0.895648	0.852034
SPAC1687.21	942240	943166	+	1	0.03	-0.22	-0.07	-0.64	-0.15	-0.38	-0.23	-0.05	-0.34	-0.46	-0.66	0.27	0.16	-0.32	-0.45	-0.7	-0.24	0.11	0.4	0.17	-0.17	-0.28	-0.14	-0.58	-1.11	-1.09	-1.23	0.866627	0.146158	0.661638	1.93087e-05	0.408018	0.01601	0.173723	0.807223	0.131316	0.0107756	3.1357e-05	0.264739	0.448332	0.0676555	0.00507975	9.24484e-07	0.520164	0.805509
SPAC1687.22c	943625	945927	-	1	-0.4	0.26	0.29	-0.03	0.32	0.81	0.31	-0.23	0.69	0.24	0.05	-0.03	0.32	0.13	-0.2	0.58	0.32	0.23	-0.37	0.22	2.05	1.4	-0.42	-0.83	-0.86	0.37	0.65	0.0799383	0.265022	0.215324	0.903195	0.200111	0.000389303	0.225969	0.391656	0.0299697	0.568435	0.885449	0.95779	0.290859	0.703934	0.479973	0.0074271	0.593633	0.686753
SPNCRNA.2415	944216	944498	+	1	2.88	2.41	3.48	2.57	0.95	2.18	1.75	1.9	2.1	1.71	1.85	3.42	0.61	1.24	2.1	2.5	0	0.85	1.71	2.12	0	0	1.08	1.56	0.64	3.58	3.89	0.018245	0.0510755	0.00469457	0.0395189	0.577219	0.102025	0.214844	0.170341	0.172375	NA	0.224941	0.0171148	NA	0.460874	0.130996	0.0297419	NA	NA
SPNCRNA.2416	945251	945762	+	1	1.62	1.72	1.39	2.12	0.91	2.43	1.6	0.65	0.08	0.92	0.98	3.16	0.46	1.65	0.5	2.82	0.36	1.42	2.03	1.99	-1.14	0.61	0.51	1.72	0.56	4.29	4.1	0.113238	0.082242	0.225152	0.0298984	0.474982	0.0143421	0.139648	0.615951	0.984841	NA	0.459635	0.00599157	0.781138	0.170822	0.715952	0.00132116	0.927689	NA
SPNCRNA.2417	946456	946679	+	1	3.71	2.98	2.42	3.17	1.77	2.91	1.4	0.25	-0.06	2.76	3	2.79	-0.2	2.35	0.25	3.11	2.82	0.77	-0.12	-1.08	1.08	-0.87	0.99	-0.97	-0.36	-0.52	-0.14	1.20806e-05	0.00055482	0.0101615	0.00028672	0.0726755	0.00118896	0.169566	0.854242	0.991331	0.00895113	0.00148496	0.0123545	0.912605	0.0200442	0.857138	0.000156516	0.0388312	0.786333
SPNCRNA.698	946892	947942	-	1	0.4	0.96	0.86	0.35	1.38	1.28	1.39	0.4	0.11	0.45	0.82	1.13	1.05	0.35	0.59	0.81	0.18	0.39	-0.41	0.35	-0.85	-1.06	0.82	1.63	2.3	0.58	0.56	0.282003	0.00646976	0.0157588	0.362836	2.76388e-05	0.00036376	0.000128471	0.323066	0.889611	0.464485	0.0442394	0.0224468	0.00934454	0.46401	0.147553	0.0166672	0.901231	0.652647
SPNCRNA.2418	947011	947806	+	1	0.5	-0.06	-1.34	0.87	-0.56	-0.33	-0.28	-0.61	-3.47	-0.11	-0.02	0.55	-0.51	-0.65	-0.71	0.01	-0.36	0.63	3.03	2.85	1.41	2.62	2.23	0.34	0.19	-0.29	-0.13	0.179972	0.877721	0.00502695	0.0139882	0.162344	0.429709	0.526425	0.136923	0.000180651	0.898876	0.975838	0.333415	0.297866	0.149012	0.0765755	0.972172	0.762678	0.317135
SPAC222.03c	947964	948581	-	1	-0.39	-0.81	-1.02	-0.09	0.2	-0.13	0.13	-0.16	-0.47	0.03	0.03	-0.12	0.32	0.27	-0.16	-0.87	0.01	0.14	-0.49	-0.35	-0.4	-0.65	-0.24	-0.59	-0.56	-0.94	-0.94	0.0279233	1.80638e-06	1.758e-08	0.635844	0.307344	0.531768	0.530769	0.429532	0.0854515	0.949524	0.913597	0.727585	0.138904	0.208472	0.458807	1.35005e-07	1	0.783742
SPNCRNA.699	948715	949365	+	1	0.87	-0.3	-0.28	0.38	0.84	0.86	0.85	1.22	0.61	0.63	0.65	0.53	1.95	0.88	0.98	0.54	0.73	0.46	0.46	1.31	-1.19	0.16	-1.34	-0.2	-2.36	-1.18	-0.88	0.00128148	0.310859	0.393474	0.183955	0.00160854	0.00220025	0.00282793	8.52345e-06	0.168827	0.0875707	0.0364324	0.215322	5.30985e-13	0.00301126	0.000482254	0.0364118	0.169265	0.362164
SPNCRNA.2419	949122	949735	-	1	0.66	0.74	1.62	1.69	0.39	2.28	2.24	0.28	-0.65	0.31	1.18	0.34	0.68	1.84	1.07	2.38	0.37	0.27	-0.45	-0.06	0.27	-0.19	0.52	-0.06	0.04	2.43	3.53	0.435645	0.337887	0.046408	0.0160648	0.707649	0.000910665	0.00143049	0.787726	0.690149	0.872118	0.163652	0.833049	0.525554	0.0181719	0.177893	0.000116546	0.903511	0.929315
SPAC222.19	949646	950047	+	1	-0.14	-0.19	-0.54	-0.09	-0.28	-0.4	-0.4	-0.41	-0.88	-0.24	-0.34	-0.1	0.18	-0.31	-0.2	-0.17	-0.33	0.35	1.03	1.16	0.8	1.08	0.46	0.2	0.77	1.49	1.26	0.61683	0.476804	0.0449904	0.740037	0.320792	0.13954	0.149985	0.136408	0.0271482	0.615178	0.272507	0.859219	0.622736	0.331976	0.515849	0.491281	0.634028	0.49429
SPNCRNA.2420	950183	950805	+	1	0.46	-0.31	0	0.06	-0.42	0.04	-0.01	0.52	-0.33	-0.39	-0.76	-0.05	-0.06	0.42	0.13	1.35	-0.16	0.15	-0.6	-0.68	-1.35	-1.1	-1.16	-0.2	-0.27	1.99	3.26	0.431723	0.610476	1	0.924338	0.54396	0.954484	0.99061	0.387193	0.815891	0.736998	0.27687	0.983966	0.955478	0.560735	0.859486	0.00295105	0.950175	0.942356
SPAC222.04c	950298	950651	-	1	-0.19	-0.36	-0.33	-0.5	-0.3	-0.4	-0.52	-0.45	-0.82	-0.09	-0.37	-0.28	-0.17	-0.31	-0.31	-0.56	-0.08	0.06	0.27	-0.28	-0.94	-1.07	-0.37	-0.07	0.09	-0.72	-0.64	0.401114	0.0986703	0.136252	0.0198716	0.2005	0.0785403	0.022184	0.0470278	0.00810438	0.86106	0.146781	0.427836	0.590485	0.24972	0.204548	0.00501221	0.932907	0.938394
SPNCRNA.700	951028	952560	+	1	0.32	1.67	1.86	1.17	0.29	0.43	0.94	0.86	0.96	0.9	0.48	1.31	-0.52	1.54	0.37	1.04	0.58	1.03	-2.06	-2.16	-2.68	-2.24	-0.47	0.1	-1.23	-1.1	0.37	0.203399	1.25294e-14	1.04141e-16	2.13957e-07	0.273556	0.0869019	7.02451e-05	0.00029798	0.00578704	0.000558515	0.076748	1.05832e-05	0.0802139	1.42771e-11	0.158867	1.15855e-06	0.236475	8.66702e-05
SPAC222.05c	951054	952603	-	1	0.16	0	0.06	-0.17	0	-0.01	0.04	0.2	0.36	-0.1	0.04	0.03	0.13	0.36	0.34	0.05	0.1	-0.12	0.26	0.16	0.9	0.78	0.54	0.28	0.71	0.59	0.07	0.208788	0.991431	0.653968	0.192885	1	0.977418	0.814071	0.144629	0.0584928	0.695452	0.83174	0.938191	0.463387	0.00810401	0.00858871	0.679995	0.824362	0.701247
SPAC222.06	953113	954074	+	1	0.17	-0.31	-0.89	0.53	0.09	-0.12	0.08	0.88	-0.36	0.46	0.36	0.52	0.1	0.55	0.44	-0.35	0.51	0.06	0.16	-0.27	-1.17	-0.56	0.91	-0.89	-2.47	-1.24	-1.83	0.424885	0.114317	2.71492e-06	0.00683102	0.742458	0.59556	0.742357	6.02857e-06	0.231908	0.0750716	0.11374	0.0627722	0.732584	0.0104557	0.0407191	0.0613896	0.171941	0.937994
SPAC222.07c	954355	956474	-	1	0.98	-0.33	-0.04	-0.73	0.22	-0.13	0.16	-0.84	-0.38	0.14	-0.19	-0.29	-0.58	-0.77	-0.61	-0.1	-0.25	0.31	-0.69	-0.64	-0.77	-0.6	-0.08	0.5	1.11	-1.1	-1.55	0.000341799	0.26094	0.903604	0.01085	0.527372	0.71127	0.645832	0.00395319	0.420017	0.828631	0.642147	0.554858	0.0940557	0.0146399	0.050008	0.742366	0.789397	0.657007
SPNCRNA.2421	954398	955523	+	1	4.35	5.67	5.59	4.98	3.93	4.95	4.7	3.76	2.66	1.06	2.68	3.15	2.16	2.08	2.99	6.71	1.32	0.82	1.09	0.83	0.38	0.34	1.27	1.28	0.81	4.68	5.61	7.95294e-07	2.74991e-11	1.38075e-10	1.28419e-08	1.60616e-05	1.93109e-08	1.79278e-07	5.57088e-05	0.0461238	0.587632	0.00979525	0.00608148	0.0667049	0.0720519	0.00192897	6.66138e-16	0.594408	0.804541
SPNCRNA.2422	955713	956975	+	1	2.24	1.79	1.88	2.16	1.13	2.7	2.41	1.81	0.91	0.3	0.99	0.86	0.62	0.4	1.15	3.37	0.82	-0.81	-0.99	0.7	0.51	0.12	1	1.53	0.72	2.32	3.7	5.49065e-08	1.64104e-05	5.88548e-05	1.64722e-07	0.0132682	1.75827e-11	5.8857e-09	3.18899e-05	0.291482	0.773868	0.0486177	0.227782	0.313151	0.535781	0.0119469	5.33312e-19	0.455358	0.498941
SPATRNAGLU.02	957183	957254	+	1	1.33	3.16	12.97	0.96	0.09	1.53	1.12	1.18	10.86	3.35	0	1.72	2.57	1.33	1.35	2.21	1.73	0.86	0.86	1.77	1.64	2.8	2.4	2.08	7.28	3.71	3.11	0.319659	0.011905	1.44893e-28	0.490928	0.972098	0.284323	0.465378	0.433383	1.33625e-18	0.0367213	1	0.291978	0.0996653	0.424408	0.386516	0.0683733	0.478747	0.818913
SPAC222.08c	957646	958350	-	1	-0.93	-0.65	-1.07	-1.02	-0.58	-0.75	-0.71	-0.61	-0.63	-0.73	-0.69	-0.06	-0.18	-0.59	-0.6	-1.15	-0.55	0.17	-0.69	-0.81	-0.36	0.15	-0.83	0	-1.05	-1.33	-0.29	1.47399e-15	1.63367e-08	1.87199e-18	1.7714e-18	1.08826e-07	1.40957e-10	2.38211e-09	4.70172e-07	0.000209776	5.81037e-09	1.12905e-08	0.798719	0.249992	1.98678e-06	7.09597e-07	7.48874e-25	0.00408142	0.479138
SPSNRNA.02	959305	959770	-	1	1.42	1.76	11.65	2.09	2.15	2.95	2.12	1.79	9.87	-0.92	1.85	1.2	0.39	1.99	1.06	4.65	2.27	0.06	2.82	2.42	3.39	4.41	3.21	2.01	3.13	2.06	2.11	0.00339891	0.000199611	3.82847e-160	1.09898e-05	1.84455e-06	1.95247e-10	1.33986e-05	0.000299173	2.99807e-80	0.269351	0.000294855	0.0886444	0.602453	9.082e-05	0.0465078	5.47173e-26	0.00111504	0.979757
SPNCRNA.2423	959792	960300	-	1	1.58	0.84	1.82	1.89	2.18	2.96	2.21	1.28	0.32	0.19	1.71	0.4	1.83	1.33	1.31	2.36	0.43	0.1	-0.42	0.23	0.43	1	0.65	1.68	-0.1	0.73	1.56	0.0252483	0.256944	0.0187605	0.00510786	0.00117301	3.60705e-06	0.00121087	0.0955702	0.86355	0.925145	0.0219187	0.7958	0.0188642	0.109463	0.0766122	8.47531e-05	0.883463	0.979301
SPAC222.09	960061	962113	+	1	-0.41	0.27	-0.07	0.24	0.08	0.14	-0.2	-0.37	-0.17	0.1	0.27	0.24	0.16	-0.07	-0.04	-0.01	-0.04	0.07	-0.03	-0.53	-0.14	-0.6	0.13	-1.19	-0.64	-1.73	-1.76	0.00702894	0.0798273	0.680412	0.126543	0.685851	0.435322	0.258758	0.0243426	0.513255	0.774026	0.146753	0.326974	0.462703	0.774742	0.871672	0.936643	0.956159	0.899995
SPNCRNA.2424	960854	961516	-	1	1.02	0.73	2.26	1.76	1.78	3.14	2.08	2.43	0.6	-0.35	0.42	1.51	0.04	0.92	0.8	1.73	0.38	0.6	0.41	0.18	0.29	0.6	-0.37	0.7	1.04	1.82	2.91	0.26486	0.427197	0.00961752	0.0355588	0.0432943	7.29464e-05	0.0159711	0.00362956	0.72901	0.882337	0.744052	0.209427	0.990501	0.416049	0.434609	0.0219628	0.914307	0.821945
SPAC222.10c	962437	964434	-	1	-1	-0.21	-0.05	-0.77	-0.45	-0.63	-0.63	-0.8	-0.14	-0.19	-0.34	-0.54	-0.55	-0.49	-0.48	-0.77	-0.3	-0.39	-0.8	-0.73	-0.83	-0.82	-0.61	-0.19	1.17	-1.24	-1.11	1.27857e-10	0.215328	0.77079	1.27969e-06	0.00433378	0.000101251	0.000162286	6.94852e-07	0.653748	0.510881	0.0666481	0.0191179	0.00208188	0.00540703	0.00467483	4.00428e-07	0.420582	0.0990699
SPNCRNA.2425	963630	964844	+	1	0.96	1.66	0.81	3.2	2.14	3.08	3.54	4	2.62	0.04	0.36	1.55	0.57	1.41	2.31	4.07	1.37	0.43	0.86	-1.34	0.78	2.31	1.61	0.4	1.02	5.94	6.11	0.226362	0.014938	0.407186	2.78501e-07	0.00174356	1.05545e-06	1.42843e-08	7.49288e-11	0.00459989	0.995081	0.750117	0.11918	0.611455	0.0920825	0.000498821	1.88947e-12	0.380858	0.869562
SPNCRNA.2426	965099	965316	+	1	4.52	3.72	3.63	2.38	0.06	1.41	2.1	1.38	0.65	-0.64	1.39	1.71	0.02	0.06	0.3	4.5	0.21	0.89	2.07	1.79	0.89	0.87	0.55	-0.78	0.11	3.62	4.43	9.35705e-06	0.000337771	0.00106398	0.0345077	0.985794	0.276451	0.0856038	0.302955	0.737366	NA	0.340361	0.283611	NA	0.981439	0.86512	4.39251e-06	NA	NA
SPAC222.11	966430	967368	+	1	-0.79	-0.54	-0.61	-0.23	0.21	0.49	0.03	-1.09	-0.75	0.59	-0.05	1.58	0.27	0.02	-1.18	-1.01	0.43	0.17	-1.99	-2.14	-0.99	-1.07	-2.58	-2.17	-2.12	-1.35	-1.71	0.00975275	0.0887253	0.0498759	0.507084	0.59774	0.147339	0.953214	0.00062312	0.0997972	0.190531	0.91462	8.79683e-05	0.547846	0.982816	0.000244709	0.00067032	0.590691	0.856602
SPNCRNA.2427	967751	968472	+	1	0.55	-0.04	-0.12	0.03	-0.53	-0.08	-0.74	0.13	-0.62	-1.01	-0.24	0.45	-0.43	0.39	0.04	-0.37	-0.76	-0.41	3.04	3.16	1.32	1.79	1.33	0.52	0.84	1	1.81	0.170909	0.935232	0.828563	0.95472	0.236275	0.870569	0.0944704	0.794658	0.441498	0.0632974	0.674577	0.501407	0.440906	0.447205	0.951184	0.317501	0.4497	0.69383
SPAC222.17	967865	968205	-	1	-0.41	-0.82	-0.47	-0.62	-0.43	-0.47	-0.47	-0.25	-0.69	0.01	-0.49	-0.64	0.16	-0.87	-0.15	-0.67	-0.48	0.11	0.16	0.21	-0.32	-0.78	0.79	0.72	0.85	-0.02	0.34	0.162836	0.00356275	0.122811	0.031927	0.156174	0.128889	0.134359	0.451702	0.1327	0.995081	0.14384	0.139403	0.714517	0.00530737	0.683645	0.0123327	0.481145	0.918829
SPAC222.12c	968783	970360	-	1	-1.62	-2.02	-2.22	-0.07	-0.66	-0.8	-0.81	-0.45	-0.84	-0.29	-0.27	-0.33	-0.42	-0.49	-0.44	-1.01	-0.4	-0.12	-1.55	-1.83	0.69	-1.04	-0.98	-0.6	-0.52	-1.47	-2.29	2.39016e-15	2.36949e-23	4.99589e-28	0.777356	0.00150387	0.000246923	0.000300107	0.0529072	0.00387451	0.427355	0.324276	0.343531	0.119723	0.0482482	0.0703842	7.43187e-07	0.420184	0.857179
SPAC222.13c	971258	973241	-	1	-0.83	-0.3	-0.36	-0.11	-0.28	-0.29	-0.44	-0.57	-0.5	-0.12	-0.22	-0.28	-0.37	-0.29	-0.44	-0.49	-0.37	0	-0.02	-0.3	0.25	-0.01	0.19	0.49	1.03	0.48	0.17	4.64137e-08	0.0576843	0.0224974	0.520531	0.0844267	0.0863188	0.00811504	0.000443501	0.0298417	0.712974	0.273487	0.262525	0.0472873	0.130757	0.00951774	0.00109779	0.265241	1
SPNCRNA.701	972677	973994	+	1	2.8	1.23	1.15	1.31	0.44	0.8	0.29	0.36	0.25	0	0.51	1.48	0.25	0.85	0.33	1.59	0.2	-0.19	1.33	1.68	0.63	1.23	1.64	1.77	0.95	1.45	1.99	5.97836e-30	2.49515e-06	8.77416e-05	6.23175e-07	0.149125	0.00460743	0.374123	0.25249	0.702956	1	0.11374	1.84606e-05	0.53364	0.00506227	0.311985	9.12103e-11	0.849825	0.832021
SPAC222.14c	974167	976733	-	1	-1.15	-0.21	0.03	-0.56	0.06	-0.13	-0.09	-0.39	0.52	0.18	-0.17	-0.43	-0.04	-0.37	-0.28	-0.53	0	-0.02	-0.62	-0.76	0	-0.08	-0.6	-0.58	1.35	0.16	-0.76	1.1924e-09	0.30205	0.909834	0.00491812	0.82874	0.592193	0.737437	0.0660504	0.0720947	0.631381	0.53797	0.151922	0.912605	0.113435	0.225159	0.00472646	1	0.988831
SPNCRNA.2428	976535	976785	+	1	1.73	0.53	-0.25	0.53	0.06	1.3	1.03	0.32	-0.73	-0.78	-1.54	-1.17	-1.3	-0.79	-1.01	1.52	-1.16	-0.46	1.21	0.99	-1.02	-1.76	-0.1	0.17	-1.26	1.16	3.28	0.104663	0.661607	0.861656	0.664287	0.980376	0.26764	0.406421	0.826695	0.679638	NA	0.301644	0.466175	NA	0.626637	0.47259	0.121903	NA	NA
SPNCRNA.50	977075	977568	-	1	1.12	1.63	1.8	1.17	0.34	0.64	0.4	0.52	1.13	0.19	1.09	1.07	0.6	0.2	0.92	2.04	0.91	0.16	0.4	-0.02	-1.77	-1.48	0.4	4.08	0.47	-0.15	0.2	0.0125071	8.51401e-05	0.000100328	0.00761456	0.559463	0.198813	0.4634	0.33042	0.138541	0.867241	0.0253884	0.102309	0.31777	0.780804	0.0525974	1.31912e-07	0.37338	0.932333
SPAC222.15	977709	978637	+	1	4.39	4.61	4.77	2.46	0.37	1.04	1.06	1.2	1.18	-0.15	0.26	3.55	0.74	1.28	1.03	5.21	-0.18	0.43	1.28	1.57	2.43	2.45	1.62	6.17	4.14	2.58	3.1	2.09871e-35	3.35169e-39	1.38519e-41	3.56077e-11	0.455716	0.0110448	0.0111144	0.0034962	0.0546508	0.886438	0.647367	1.97205e-15	0.142618	0.00273104	0.0136781	1.6889e-50	0.920324	0.681737
SPNCRNA.2429	978278	978574	-	1	3.59	2.74	2.64	1.75	0.6	0.56	0.96	0.04	0.38	2.04	0.99	2.18	0.47	-0.47	0.72	2.97	0.76	0.72	1.64	1.86	2.18	1.25	1.65	1.87	2.15	1.57	1.25	6.68811e-08	5.60384e-05	0.000362797	0.0166182	0.53867	0.538751	0.260669	0.978974	0.829596	0.0208887	0.284284	0.0197666	0.698959	0.707354	0.426252	4.22737e-06	0.734009	0.736909
SPNCRNA.2430	978679	979377	-	1	1.27	1.77	2.56	1.04	0.59	0.65	0.84	1.35	0.79	1.08	0.94	1.29	1.3	0.54	0.45	1.58	1.33	0.55	0.72	0.94	1.64	0.98	0.56	2.28	0.96	1.52	1.21	0.0205196	0.000485048	1.32656e-06	0.0596735	0.381894	0.29314	0.16741	0.0173661	0.475554	0.160428	0.139604	0.0953288	0.0392019	0.477503	0.509409	0.000862527	0.202518	0.721706
SPAC222.18	978903	979374	+	1	0.47	-0.49	-0.19	-0.29	-0.03	-0.21	0.09	0.07	-0.16	-0.28	-0.75	0.19	0.07	-0.37	-0.4	-0.44	-0.43	0.17	1.43	1.16	-0.17	0.05	0.3	-0.17	0.02	-0.44	-0.15	0.063368	0.0534504	0.495104	0.278749	0.938343	0.464539	0.778003	0.838472	0.749016	0.534896	0.00640819	0.695445	0.878205	0.238669	0.171359	0.0677326	0.477107	0.814886
SPAC222.16c	979679	981076	-	1	-0.21	-0.26	-0.07	-0.62	-0.14	-0.31	-0.25	-0.53	-0.28	-0.22	-0.05	-0.99	0.43	-0.24	-0.36	-0.39	-0.04	-0.15	-0.3	-0.12	0.08	-0.32	-0.41	-0.21	0.78	1.01	0.58	0.28797	0.181239	0.74287	0.0014494	0.54396	0.132226	0.247087	0.00964903	0.404559	0.51755	0.873224	0.000180223	0.0624551	0.33683	0.0944616	0.034057	0.967773	0.798721
SPNCRNA.2431	980593	981223	+	1	2.57	0.94	-0.01	1.17	0.73	0.98	0.98	1.29	0.41	0.65	0.86	1.31	0.67	1.32	1.14	1.88	1.49	0.57	1.07	1.09	0.3	0	0.81	2.19	2.15	1.62	2.3	1.13392e-12	0.0184727	0.99676	0.00320011	0.101847	0.0183231	0.0214706	0.00161935	0.688833	0.318888	0.0619582	0.0171789	0.208128	0.00213255	0.00509182	7.04257e-08	0.0191097	0.540472
SPAC821.03c	981798	983255	-	1	-0.7	-0.03	-0.21	-0.17	-0.13	-0.21	-0.35	-0.55	-0.26	0.24	0.02	0.08	0.05	-0.25	-0.23	-0.72	0	0	-1.73	-1.4	-0.18	-1.04	-0.25	-0.55	-0.64	-0.02	0.03	0.000959721	0.891653	0.369236	0.483506	0.653863	0.412167	0.14523	0.0170519	0.489223	0.536097	0.949002	0.869481	0.894528	0.374983	0.383185	0.000454792	1	1
SPNCRNA.2432	982506	982788	+	1	-0.16	1.72	1.22	1.86	0.99	2.9	0.35	-0.37	1	-1.14	0.49	0.47	-0.45	0.06	-0.11	3.14	-0.43	-0.13	-0.94	-1.09	-0.9	-0.93	-0.43	-1.27	-0.42	2.52	3.27	0.918725	0.155131	0.360362	0.126159	0.528347	0.0153541	0.836395	0.8293	NA	NA	NA	NA	NA	NA	0.956755	0.00349366	NA	NA
SPNCRNA.2433	982992	984065	+	1	3.9	3.43	3.32	2.48	0.33	2.48	1.74	0.28	0.14	0.28	0.61	2.05	0.81	0.54	0.6	4.33	-0.17	-0.61	-0.05	0.33	1.49	1.03	-1.01	0.36	1.64	2.34	3.69	6.93285e-12	2.07817e-09	6.08271e-08	4.45425e-05	0.73342	5.44612e-05	0.00900602	0.761165	0.947712	0.874263	0.499639	0.0127512	0.376394	0.569096	0.458551	3.21088e-15	0.96206	0.805509
SPAC821.04c	985011	986747	-	1	-1.54	-0.33	-0.47	-0.27	-0.31	-0.59	-0.47	-0.58	0.64	0.17	-0.22	-1.04	-1.12	-0.7	-0.04	-0.57	-0.37	-0.03	-0.46	0.52	1.67	2.13	0.06	-0.07	-1	-0.26	-0.05	0.000184136	0.467199	0.29214	0.569244	0.546778	0.207277	0.339897	0.22638	0.337677	0.869423	0.722863	0.0876649	0.0230478	0.175185	0.953175	0.163498	0.778638	0.99321
SPNCRNA.2434	986144	986395	+	1	0.73	0.86	0.1	0.64	0.26	2.53	1.92	0.65	-0.38	-1.53	-1.09	0.6	-0.06	0.19	0.28	1.68	-0.78	-1.29	-1.34	-1.47	-1.3	-0.65	-1.54	1.22	-0.79	0.51	2.25	0.579397	0.500972	0.953473	0.634286	0.896396	0.0387009	0.13832	0.671378	0.856338	NA	0.522812	0.763405	NA	0.929262	0.878351	0.130529	NA	NA
SPSNRNA.03	987631	988266	-	1	3.38	3.38	10.95	3.56	0.99	1.42	0.76	3.09	9.49	-0.4	-0.75	0.85	-0.33	1.27	3.29	5.7	0.55	0.74	4.15	4.82	3.29	5.77	3.03	2.55	2.85	1.87	2.38	7.04729e-19	7.71204e-19	2.40656e-194	3.232e-20	0.0163627	0.000593007	0.0925077	3.30981e-15	7.37262e-96	0.60988	0.132786	0.164483	0.592109	0.00446758	2.73891e-17	1.26775e-52	0.60699	0.307378
SPNCRNA.2435	987693	987971	+	1	0	0.25	0.74	1.72	-0.93	0.55	-0.14	-1.6	-0.89	0.31	-0.95	-0.06	-1.32	-0.87	-1.29	0.47	-1.33	0.07	-1.45	-0.2	0.71	-0.61	-1.26	-1.43	2.65	3.28	2.48	1	0.821298	0.511807	0.0699272	0.475538	0.63076	0.922656	0.195972	0.57691	NA	0.489992	0.992908	0.366342	0.539864	0.28669	0.610996	0.575868	NA
SPAC821.05	988397	989688	+	1	-0.64	-0.35	-0.01	-0.14	0.21	0.04	0.04	0.08	0.24	0.35	-0.03	0.14	0.39	0.2	0.03	-0.74	0.37	0.19	-1.44	-1.43	-0.48	-0.68	-0.17	-0.54	-0.69	-1.34	-1.25	3.1786e-06	0.0134235	0.967784	0.33706	0.176885	0.846673	0.819045	0.648668	0.285775	0.0552646	0.906622	0.564859	0.0162872	0.27236	0.897717	3.297e-08	0.185892	0.538726
SPNCRNA.2436	988660	989008	-	1	1.03	2.45	2.54	1.37	1.51	3.15	1.66	0.46	1.39	0.39	0.54	0.72	0.29	0.83	-0.03	2.32	0	-0.75	0.3	1.17	1.04	1.19	2.12	1.91	6.41	5.07	3.72	0.379135	0.014603	0.0186671	0.212408	0.213071	0.00188672	0.150035	0.75286	0.378584	0.887792	0.738763	0.693936	0.880962	0.577428	0.988906	0.0133621	1	0.836005
SPNCRNA.702	990025	991617	-	1	1.08	1.29	1.15	1.55	0.92	1.27	1.13	1.51	1.23	0.35	0.58	0.88	0.26	1.25	0.9	2.14	0.17	0.15	0.38	1.1	-0.81	0.2	0.46	0.27	-0.72	1.74	3.07	0.00111382	3.89624e-05	0.00207246	7.86517e-07	0.00546535	8.28955e-05	0.000780548	3.12015e-06	0.0199583	0.585451	0.143494	0.0745687	0.614012	0.000294725	0.00833963	9.01411e-14	0.915203	0.912127
SPAC821.06	990250	991525	+	1	-0.68	0.5	0.29	-0.46	-0.08	-0.16	-0.29	-0.09	-0.25	0.09	-0.35	0.17	-0.02	-0.06	-0.1	-0.23	-0.32	0.11	0.72	0.29	-0.57	-0.71	0.62	0.88	3.92	2.53	1.28	0.00402333	0.0365695	0.247147	0.0582745	0.80366	0.579314	0.302241	0.761729	0.5413	0.879901	0.233781	0.704398	0.97558	0.876763	0.768375	0.320958	0.612502	0.895148
SPAC821.07c	991752	993278	-	1	-0.68	-0.03	-0.7	-0.36	0.14	0.06	-0.13	-0.21	-0.08	0.46	0.24	-0.13	0.49	-0.24	0.29	-0.51	0.47	0.25	-0.3	-0.46	-0.63	-0.65	-0.52	-0.41	-0.3	-1.31	-0.88	0.00171556	0.896827	0.0013724	0.114684	0.623179	0.828229	0.626979	0.406937	0.875302	0.132316	0.414146	0.7703	0.0661157	0.41203	0.266666	0.015462	0.332612	0.637075
SPNCRNA.2437	993051	993446	+	1	3.99	5.48	5.19	3.5	2.94	3.08	2.72	2.61	0.61	1.09	2.06	3.17	1.52	0.59	2.15	5.59	1.49	1.15	1.58	2.14	0.92	1.1	2.63	1.25	3.17	4.88	5.49	4.11905e-08	3.66276e-15	5.22799e-13	2.72009e-06	0.000168957	6.45948e-05	0.000704582	0.00136665	0.733447	0.46974	0.0204481	0.000540324	0.147755	0.648146	0.00927257	3.21443e-16	0.422933	0.555055
SPNCRNA.703	993887	995063	+	1	1.02	0.19	0.69	-0.16	-0.09	-0.38	-0.26	-0.23	0.29	-0.01	0.01	-0.66	0.72	-0.61	-0.04	0.27	-0.03	-0.41	-3.31	-2.32	1.36	0.92	-2.17	0.44	1.28	1.01	-0.03	0.00101564	0.577116	0.0306584	0.650858	0.842468	0.290571	0.493155	0.558013	0.621825	0.99523	0.981295	0.180533	0.0593211	0.10881	0.929636	0.387618	0.991182	0.551794
SPNCRNA.2438	995408	997053	+	1	2.12	2.01	0.49	0.26	0.48	0.66	0.9	2.34	0.71	-1.27	0.17	-1.01	-0.17	2.1	1.9	2.43	-0.49	-0.66	0.59	0.99	-0.62	2.38	0.42	0.69	-1.17	4.4	4.1	3.898e-08	1.46703e-07	0.362351	0.585876	0.338127	0.146246	0.0437105	2.10562e-09	0.379635	0.0566343	0.787986	0.230623	0.817036	2.49375e-07	1.49017e-06	2.36317e-11	0.748584	0.539
SPAC821.08c	995476	996942	-	1	-0.26	-0.6	-0.91	-0.77	0.24	-0.19	0.36	-1.18	0.26	-0.15	-0.51	-0.63	-0.38	-0.59	-0.84	-0.39	-0.28	0.35	-3.69	-3.26	-2.27	-1.9	-2.55	-1.97	2.29	0.22	-0.86	0.420107	0.051952	0.00224762	0.0125393	0.50752	0.606802	0.309324	0.000138273	0.645865	0.829323	0.167219	0.168585	0.361113	0.105785	0.0103437	0.186615	0.765704	0.616471
SPNCRNA.2439	997253	997707	+	1	1.8	0.95	1.07	1.66	1.2	1.99	1.4	0.39	-0.47	-0.38	-0.75	0.67	0	-1.42	0.27	2.37	-0.25	0.66	1.28	1.19	-1.78	0.16	1.8	0.64	2.86	4.14	4.7	0.0298256	0.283204	0.295787	0.0449128	0.208229	0.0169866	0.123537	0.737354	0.794215	0.869909	0.564826	0.665108	1	0.284434	0.825493	0.00116779	0.949132	0.804829
SPNCRNA.163	998045	998413	+	1	-1.53	0.62	0.16	-0.97	0.65	0.18	0.36	-0.97	-0.3	0.67	0.44	-1.75	0.51	-0.49	-0.6	1.63	1.15	-0.2	-2.61	-0.53	-1.58	0.8	-1.32	2.52	1.6	2.34	2.3	0.103174	0.400347	0.884125	0.255559	0.451623	0.843963	0.685324	0.306987	0.871759	0.615804	0.660857	0.171725	0.624456	0.655402	0.511426	0.00778076	0.463005	0.947263
SPNCRNA.2440	998117	998538	-	1	3.53	3.66	2.51	0.57	0.04	-0.68	0.49	1.33	-1.29	-0.11	0.2	2.93	-0.35	0.21	0.38	2.83	-0.13	0.05	-0.84	-2.15	-1.82	-3.11	0.96	-2.43	-2.41	-2.19	0.21	9.00693e-13	9.5355e-14	2.47482e-06	0.336114	0.96824	0.318554	0.465903	0.0210091	0.291482	0.94638	0.822274	3.92574e-06	0.701642	0.807762	0.589122	6.16097e-09	0.963658	0.988185
SPNCRNA.2441	998685	1001844	-	1	1.9	0.77	0.26	0.5	-0.98	-0.51	-0.29	0.96	-0.78	-0.53	-1.02	1.25	-0.37	0.32	-0.06	0.1	-0.47	-0.41	-0.62	-0.37	1.59	-0.12	-1.32	-2.7	-2.43	-1.04	1.66	1.62443e-08	0.0296046	0.527295	0.175136	0.00743808	0.200809	0.504571	0.00964903	0.233656	0.377379	0.0125139	0.009302	0.46313	0.505668	0.915286	0.784483	0.642991	0.651069
SPAC821.09	998953	1002003	+	1	-1.34	-0.43	-0.57	-0.91	-0.01	-0.49	0.25	-1.21	-0.25	0.3	-0.63	-1.38	0.12	-0.5	-0.08	-1.86	0.33	0.11	-4.43	-5.01	-5.88	-5.44	-3.64	-4.45	-4.19	-3.98	-2.97	4.03093e-06	0.161798	0.0613049	0.00275664	0.992305	0.139691	0.488476	7.9095e-05	0.645865	0.589826	0.0742042	0.000530054	0.803167	0.173009	0.865626	5.30299e-11	0.705987	0.922089
SPNCRNA.2442	1001972	1002222	-	1	2.19	2.78	4	4.44	3.27	4.27	4.97	5.66	4.36	0	0.31	1.77	2.16	1.1	3.9	5.62	0	0	1.76	4.29	0	0.89	2.58	2.03	0.67	4.63	6.95	0.0561536	0.00866168	0.000191172	8.42061e-06	0.00262755	2.4483e-05	6.90295e-07	8.04401e-09	0.000458024	1	0.870318	0.263906	0.114122	0.489802	0.000168151	1.3747e-09	1	1
SPAC821.10c	1002999	1003463	-	1	-0.42	-1.29	-1.91	0.04	-0.61	-1.18	-1.19	-1.03	-1.36	-0.26	-0.84	-0.08	-0.48	-1.21	-0.52	-0.67	-0.69	0.24	0.1	0.28	-0.1	0.14	-0.35	-0.18	-1.18	-0.76	-0.71	0.0750772	5.81933e-09	2.27424e-18	0.890351	0.00724113	2.12339e-07	2.55313e-07	1.02713e-05	3.97841e-06	0.526552	0.000721736	0.871459	0.0937269	2.9192e-07	0.0435636	0.00237832	0.0976558	0.68155
SPNCRNA.2443	1004033	1004688	+	1	0.88	-1.1	-0.64	0.71	-1.26	-2.13	-1.37	-0.75	-0.3	-0.81	-0.68	0.28	-1.69	-1.31	0.06	-0.12	-0.65	-0.71	-0.57	-1.85	-0.83	-1.43	1.04	1.04	-0.28	0.71	0.63	0.169566	0.117741	0.457997	0.278862	0.0906179	0.00700428	0.0734034	0.338763	0.850252	0.495832	0.434632	0.829923	0.0570842	0.127699	0.949588	0.848624	0.76065	0.692657
LTR.1004892.1	1004892	1005249	+	1	2.77	3.77	3.69	2.96	1.88	2.86	2.64	1.28	0.28	0.05	1.94	1.55	2.09	0.38	0.39	3.27	1.28	0.47	0.08	0.15	-0.25	-0.27	0.66	1	-0.78	1.28	2.27	5.28313e-05	1.01164e-08	6.92022e-08	1.59775e-05	0.0115565	4.2962e-05	0.000242214	0.114277	0.882285	0.99318	0.0133299	0.134212	0.00996769	0.746357	0.697542	3.7923e-07	0.438289	0.845996
SPNCRNA.164	1005499	1005710	+	1	3.08	3.21	2.41	2.67	1.72	3.29	3.17	0.99	1.69	0	1.8	0.37	1.19	1.07	0.48	3.22	1.64	0.82	0.3	-0.29	-1.12	-0.53	-0.8	0.5	1.93	0.79	1.82	0.000793056	0.000391449	0.0178929	0.00457151	0.111217	0.0004493	0.00098676	0.404537	0.243224	NA	0.109994	0.858739	0.376618	0.413897	0.720326	0.000200433	0.425584	NA
SPNCRNA.2444	1005551	1008337	-	1	2.39	1.93	2.6	1.83	1.04	1.51	1.48	1.58	1.53	0.49	0.87	0.18	0.42	1.57	1.29	2.77	0.45	-0.03	2.23	1.42	-0.52	0.76	0.68	0.31	1.63	2.15	3.05	8.46866e-15	5.24825e-10	6.13278e-16	7.82158e-09	0.00173071	3.69713e-06	8.08366e-06	1.65028e-06	0.00222126	0.391658	0.0207022	0.817773	0.371209	4.18289e-06	0.00010115	3.24921e-21	0.663025	0.990623
SPAC821.11	1006394	1007749	+	1	-0.35	-0.36	-0.12	-0.38	-0.2	-0.24	-0.13	-0.25	0.01	-0.43	-0.01	-0.16	0.3	-0.26	-0.57	-0.64	-0.16	0.14	-0.64	-0.72	-0.35	-0.56	-0.89	-0.57	-0.78	-1.66	-1.79	0.0291354	0.0256644	0.492119	0.0189546	0.262762	0.18063	0.498597	0.166163	0.986132	0.0345688	0.986575	0.560273	0.126122	0.182086	0.000624055	2.22582e-05	0.748584	0.740041
SPAC821.12	1008439	1010160	+	1	-0.36	0.16	-0.1	-0.2	0.21	0.06	-0.01	-0.12	0.19	0.05	-0.02	-0.03	0.08	0.01	-0.11	-0.09	0.01	-0.04	-0.16	0.18	0.76	0.66	0.19	0.79	1.39	0.17	0.33	0.00617616	0.230657	0.492329	0.154125	0.126512	0.694722	0.947808	0.440782	0.380274	0.882256	0.93761	0.931524	0.69446	0.958067	0.519757	0.480724	0.991893	0.935969
SPAC821.13c	1010640	1015328	-	1	-0.89	0.03	0.09	-0.39	0.06	0.38	-0.06	0	0.86	-0.04	-0.13	-0.28	0.02	0.02	0.33	0.45	0.22	-0.26	-0.93	-0.92	0.67	0.46	-0.91	-0.7	-0.2	0.73	-0.2	0.000414757	0.908459	0.764039	0.148025	0.878841	0.181202	0.869293	1	0.0161864	0.952661	0.731014	0.53692	0.97055	0.974215	0.287031	0.0712732	0.798824	0.693581
SPNCRNA.2445	1012469	1013135	+	1	1.72	2.75	1.48	3.53	1.29	3.22	2.73	1.96	0.46	1.39	1.67	2.01	1.44	2.25	1.81	3.92	1.06	0.05	0	-0.66	-0.39	2.08	1.09	0.91	1.28	5.64	5.71	0.0588659	0.000689358	0.162159	9.77632e-06	0.211921	8.16875e-05	0.00151684	0.0344934	0.80965	0.322428	0.0964399	0.0865165	0.20796	0.0185023	0.049952	1.45138e-07	0.657612	0.994711
SPNCRNA.220	1015475	1015830	+	1	4.94	4.3	4.11	2.41	0.6	0.35	0.33	0.62	0.77	0.03	0.82	2.91	0.82	1.12	0.23	4.68	1.14	0.35	2.82	3.2	0.79	3.32	1.14	2.29	2.98	2.22	2.6	8.66438e-07	2.3519e-05	0.000111571	0.0300441	0.717595	0.817047	0.840591	0.683295	0.675815	NA	0.617539	0.0310047	NA	0.471891	0.898072	1.7271e-06	NA	NA
SPAC139.01c	1016366	1018875	-	1	-0.93	-0.47	-0.53	-0.9	-0.02	-0.26	-0.21	-0.45	-0.32	0.21	-0.24	-0.71	-0.18	-0.25	-0.31	-1.05	0.15	-0.07	-1.31	-1.56	-0.37	-0.91	-0.71	-0.67	0.03	-0.46	-1.11	3.60456e-08	0.00657504	0.00217519	1.79789e-07	0.951272	0.180975	0.293754	0.0147858	0.240207	0.499418	0.2796	0.00288799	0.462813	0.261882	0.11913	2.34522e-10	0.799373	0.912111
SPNCRNA.2446	1016779	1016996	+	1	1.85	2.81	3.53	2.53	1.21	1.74	2.41	1.6	0.5	0.54	0.23	0.05	-0.02	0.01	0.6	3.38	0.07	0.31	0.79	1.01	-0.45	0.8	0.53	-0.12	0.03	3.09	4.86	0.129378	0.0129703	0.0022724	0.0298331	0.421446	0.177855	0.0530195	0.23426	0.807701	NA	0.908036	0.996196	NA	1	0.711397	0.00126106	NA	NA
SPNCRNA.2447	1017530	1018169	+	1	2.27	3.18	2.91	2.77	1.46	2.77	2.55	2.72	1.81	-1.37	-0.04	0.97	-0.02	1	1.58	4.17	-0.34	-1.1	0.9	1.56	-0.45	1.32	0.31	0.11	0.37	4.37	6.3	0.00972447	8.54578e-05	0.00138346	0.00101557	0.156267	0.00122086	0.00421026	0.00197894	0.185891	0.493235	0.98213	0.528952	0.998879	0.417564	0.103794	3.84005e-08	0.933618	0.714807
SPNCRNA.704	1018733	1021093	+	1	2.65	1.88	1.87	1.88	0.62	0.92	0.82	0.07	-0.57	1.1	1.04	0.39	0.79	0.86	0.94	2.03	1.12	-0.87	1.03	0.97	-0.89	-0.65	3.34	1.79	2.42	2.51	1.9	1.5499e-28	8.75545e-15	7.08266e-13	2.5732e-14	0.02242	0.000610083	0.00312586	0.858861	0.372692	0.000139161	0.000156208	0.397897	0.00923308	0.0028436	0.000405495	7.90625e-18	0.00700476	0.0389681
SPAC139.02c	1019612	1020574	-	1	-1.08	-0.81	-1.41	-0.66	-0.32	-0.71	-0.31	-0.24	-0.48	-0.54	-0.26	-0.18	-0.16	-0.74	-0.62	-1.24	-0.58	0.37	-0.53	-0.27	0.37	0.04	-0.44	-0.49	-3.57	-2.17	-1.66	3.20723e-08	3.85573e-05	3.8206e-13	0.00115476	0.147956	0.000562851	0.166402	0.293077	0.115893	0.0334821	0.322861	0.617992	0.590825	0.000602998	0.00401203	9.53535e-11	0.128409	0.295289
SPNCRNA.2448	1020970	1021674	-	1	2.18	1.63	1.18	0.89	-0.44	-0.01	0.27	-0.07	-0.27	-0.08	0.17	0.2	0.18	-0.65	-0.24	1.79	0.24	-0.08	2.52	2.65	1.88	2.43	1.19	2.16	4.59	2.6	2.76	2.86675e-07	0.000158842	0.032502	0.0607409	0.495987	0.996341	0.651554	0.924355	0.857781	0.960546	0.827996	0.861971	0.826205	0.370099	0.711783	6.30079e-06	0.913493	0.974619
SPNCRNA.2449	1021838	1023639	-	1	0.55	0.51	0.65	1.38	0.59	0.81	0.64	1.45	1.41	0.66	0.38	1.25	0.09	1.92	1.41	0.94	0.51	-0.19	-2.83	-2.53	-3.63	2.15	-1.19	-0.74	-1.94	2.56	2.44	0.327708	0.351537	0.279106	0.00780383	0.331833	0.151327	0.283658	0.00706037	0.0652634	0.464472	0.602367	0.0899846	0.932216	0.00039928	0.00921213	0.0522489	0.748156	0.929805
SPAC139.03	1021917	1023874	+	1	-0.63	0.06	-0.07	-0.27	-0.23	-0.48	-0.32	-0.37	0.13	-0.1	0.04	-0.58	-0.23	-0.21	-0.15	-0.18	-0.46	-0.05	-0.12	0.02	1.16	0.72	0.17	-0.37	-0.46	-1.18	-0.98	0.000309428	0.761589	0.737935	0.146161	0.250094	0.00949321	0.108344	0.0544901	0.71921	0.813864	0.900382	0.0227264	0.342695	0.360399	0.509409	0.295023	0.197199	0.939853
SPAC139.04c	1024176	1025477	-	1	-0.53	-0.02	-0.93	-0.01	-0.2	-0.22	-0.4	0.75	-0.16	-0.22	-0.07	0.17	0.02	1.12	0.64	-0.47	-0.07	-0.16	0.69	0.59	1.14	1	0.77	0.49	0.22	0.67	0.26	0.000250058	0.920376	3.53132e-10	0.936497	0.216884	0.165762	0.0110104	2.15305e-07	0.5472	0.362512	0.733582	0.499517	0.957065	3.97306e-15	1.18508e-05	0.000639627	0.903511	0.669614
SPNCRNA.705	1025199	1025635	+	1	1.22	2.58	1.83	3.06	1.66	2.53	3	2.01	1.93	1.1	0.98	1.95	0.8	2.24	1.89	3.75	0.14	1.82	1.08	1.51	-1.37	0.81	2.18	1.67	3.17	3.77	4.7	0.143104	0.000238467	0.0357735	1.16141e-05	0.0417425	0.000498299	2.98267e-05	0.0102808	0.0967222	0.394722	0.316439	0.0533793	0.483967	0.00539889	0.0146324	6.13296e-09	0.977281	0.10791
SPNCRNA.2450	1027725	1028122	-	1	3.83	3.68	3.63	2.63	1.17	1.96	1.61	3.2	2.74	-1.46	0.71	-0.24	-2.07	1.25	2.74	4.36	0.31	-1.15	1.65	0.75	-1.14	0.17	-0.43	-0.89	0.27	3.1	3.14	3.48701e-08	1.00576e-07	6.61361e-07	0.000333742	0.196995	0.0124968	0.0521487	1.31904e-05	0.00638128	0.384474	0.513239	0.908779	0.119964	0.200645	0.000240416	5.21975e-11	0.929525	0.645863
SPNCRNA.706	1028239	1030659	-	1	0.91	0.34	0.17	0.49	-0.18	-0.13	-0.27	0.58	0.21	-0.45	-0.27	0.37	-0.24	1.37	0.65	0.44	0.13	-0.27	-1.04	-1.78	-2.95	-2.96	-0.61	0.16	0.39	-0.75	-1.53	5.27255e-07	0.0802898	0.418886	0.00993942	0.416631	0.564936	0.208992	0.00324779	0.53832	0.0769794	0.26789	0.215938	0.3633	1.86872e-13	0.000904164	0.0136664	0.849642	0.502506
SPAC139.05	1028316	1029797	+	1	0.98	1.42	1.54	3.74	2.09	3.13	2.11	-0.32	0.63	2.13	1.4	-0.02	0.27	-0.29	-0.3	1.87	-0.01	1.31	1.54	5.1	5.18	5.64	4.17	0.28	2.56	2.18	4.9	0.0345445	0.00195865	0.000795947	3.38604e-17	8.51601e-07	2.79938e-12	6.48998e-06	0.584598	0.412618	1.95629e-05	0.0060658	1	0.709056	0.660962	0.623926	1.93671e-05	1	0.0347092
SPAC139.06	1030230	1031693	+	1	-0.24	-0.37	-0.24	-0.66	0.18	-0.1	0.15	-0.03	-0.32	-0.14	-0.25	-0.46	0.38	-0.16	-0.36	-0.85	0.17	0.01	-0.96	-1.13	-0.89	-0.96	-0.74	-0.45	-0.73	-1.7	-1.63	0.247916	0.0627334	0.241414	0.000910495	0.45705	0.687623	0.530175	0.926895	0.314594	0.735764	0.327716	0.121215	0.128291	0.547732	0.113452	5.67341e-06	0.795275	0.998319
SPNCRNA.2451	1031067	1031283	-	1	0.81	2.04	1.59	2.22	0.46	1.9	1.09	1.72	0.52	0.57	0.29	1.5	0.86	1.12	0.35	1.93	0.13	0.92	1.72	1.6	-0.37	-0.4	0.55	1.56	0.08	1.65	2.02	0.562711	0.10511	0.235378	0.0808625	0.809385	0.162338	0.471709	0.219328	NA	NA	NA	NA	NA	NA	0.851395	0.0991412	NA	NA
SPNCRNA.707	1031904	1033018	-	1	3.83	1.87	1.31	1.95	0.88	2.16	1.89	0.67	-0.51	0.19	0.36	2.27	0.28	0.77	0.99	2.82	-0.44	0.8	-0.21	0.27	-0.06	-0.08	-0.65	-0.55	-1.18	-0.83	2.1	6.66065e-18	5.10642e-05	0.00783517	3.29917e-05	0.083259	4.69038e-06	0.000102214	0.219307	0.616434	0.877102	0.597649	0.000170309	0.713723	0.195194	0.0625756	1.9663e-10	0.791472	0.374624
SPAC23C4.02	1032182	1034167	+	1	-0.28	0	0.37	-0.46	0.39	0.19	0.39	0.13	0.67	0.26	0.06	-0.87	0.54	0.23	0.12	-0.16	0.14	-0.18	-2.02	-1.61	-0.17	-0.32	-1.21	-1.7	-2.13	-0.87	-1.11	0.429966	1	0.282911	0.187985	0.309168	0.631657	0.316643	0.760181	0.180817	0.706499	0.90653	0.0702841	0.213575	0.628801	0.803663	0.645177	0.917663	0.866584
SPAC23C4.03	1034296	1035762	+	1	-0.05	-0.01	-0.08	-0.3	0.1	0.02	-0.07	0.4	0.35	0.14	0.24	-0.43	0.51	0.33	0.69	0.06	0.24	0.07	-0.95	-0.94	-0.54	-0.69	-0.26	-1.06	-1.72	-0.55	-0.75	0.813765	0.972995	0.716175	0.128043	0.673548	0.947456	0.792799	0.0438232	0.222758	0.706695	0.306712	0.128115	0.0190128	0.147209	0.000390448	0.744105	0.645706	0.918829
SPNCRNA.2452	1036026	1036508	-	1	3.11	2.52	3.23	2.78	1.51	1.92	1.53	1.97	2.24	1.92	1.18	2.39	1	1.32	1.3	2.49	0.98	1.18	4.12	4.96	4.18	4.48	3.39	2.51	0.93	2.12	3.58	2.20281e-07	3.2737e-05	4.30232e-07	5.24635e-06	0.0342087	0.00369199	0.0298157	0.00352896	0.01824	0.0149394	0.134582	0.00274235	0.267854	0.0998637	0.0688578	1.28876e-05	0.584317	0.367871
SPAC23C4.04c	1036033	1036508	+	1	-0.66	-1.1	-1.11	-0.22	-0.28	-0.46	-0.42	-0.53	-1.26	0.28	-0.54	-0.19	-0.1	-0.18	-0.24	-1.36	-0.24	0.19	1.85	1.74	-0.47	0.07	1.98	0.71	-0.04	-0.44	-0.11	0.00367218	5.35721e-07	1.31737e-05	0.355883	0.264361	0.0531867	0.0855991	0.0278948	0.000812029	0.445728	0.0298919	0.640134	0.785877	0.545816	0.368909	5.22245e-11	0.716965	0.755995
SPAC23C4.05c	1036833	1038182	-	1	-0.34	0.05	0.27	0.02	-0.05	-0.23	-0.18	-0.37	-0.16	0.08	-0.25	-0.22	0.37	-0.57	-0.38	-0.13	-0.16	0.11	1.01	1.13	1.51	1.05	1.36	-0.04	-0.35	0.77	1.44	0.0665612	0.82248	0.146966	0.920558	0.830433	0.266129	0.406892	0.0547763	0.633755	0.861519	0.265523	0.466513	0.0956237	0.00417391	0.0597466	0.463927	0.789833	0.845493
SPNCRNA.2453	1037332	1037595	+	1	-0.34	0.02	2.19	1.2	1.22	2.59	2.44	3.78	1.6	0.08	1.18	0.16	1.25	2.76	2.63	2.86	0.17	0.31	1.22	1.6	1.26	0.84	0.55	-0.07	-0.59	0.79	3.19	0.819756	0.99209	0.081873	0.352206	0.423253	0.0333855	0.0524919	0.00113931	0.318224	NA	0.46204	0.956448	NA	0.036144	0.0340251	0.00746567	NA	NA
SPAC23C4.06c	1038666	1039649	-	1	-0.26	-1.05	-1.08	-0.33	0.09	-0.19	0.33	0.56	-0.13	-0.29	0.15	-0.44	0.36	0.3	0.08	-0.82	0.33	0.21	-0.87	-1.36	-1.44	-1.44	-0.6	-0.45	-0.4	-1.71	-2.36	0.193584	2.08855e-08	2.58883e-08	0.0954897	0.738757	0.39301	0.119744	0.00530468	0.745287	0.359025	0.57948	0.133735	0.134144	0.210649	0.758913	7.43774e-06	0.483076	0.663151
SPAC23C4.07	1040241	1040846	+	1	4.89	4.55	4.35	1.34	0.54	0.56	0.75	0.66	-0.9	0.01	0.56	2.86	0	0.78	0.24	4.51	0.28	0.14	0.74	2.09	1.69	2.04	1.68	3.85	5.69	3.01	2.7	1.93007e-51	6.85286e-45	1.81168e-40	0.000189679	0.188592	0.170094	0.0594486	0.102864	0.282834	1	0.207522	1.3682e-11	1	0.0696484	0.614488	1.34985e-44	0.833763	0.918829
SPAC23C4.08	1041535	1042550	+	1	-0.19	-0.34	-0.75	0.26	-0.23	-0.3	-0.45	-0.41	-0.7	-0.1	-0.08	-0.1	-0.47	-0.12	-0.32	-0.16	-0.17	0.05	-0.72	-0.5	0.45	-0.05	0.01	-0.05	0.38	0.54	0.37	0.448432	0.155448	0.00139973	0.294417	0.39605	0.254361	0.0830382	0.108989	0.0403947	0.85439	0.819558	0.841528	0.110337	0.726764	0.241529	0.49205	0.842491	0.95807
SPNCRNA.2454	1043107	1043807	+	1	1.02	1.96	2.53	2.09	1.17	2.1	2.47	2.39	1.51	0.75	1.29	0.47	0.85	1.7	1.01	3.18	-0.4	0.28	-0.33	0.72	0.05	-0.5	0.5	-0.47	-1.78	3.39	5.01	0.108062	0.000373015	1.90448e-05	0.000185745	0.0689274	0.000200292	9.37725e-06	2.15019e-05	0.119363	0.485166	0.0504466	0.700726	0.288814	0.00734399	0.116744	2.21765e-10	0.889218	0.910698
SPAC23C4.09c	1043220	1044074	-	1	-0.38	-0.59	-0.36	-0.24	-0.22	-0.39	-0.27	0.04	-0.41	0.01	-0.31	0.14	0.2	0.07	-0.26	-1.23	-0.04	0.12	0.4	0.13	-1.02	-0.83	0.6	-0.08	-0.03	-0.8	-1.01	0.167398	0.0297477	0.193395	0.399995	0.508756	0.187901	0.389702	0.928617	0.351041	0.995081	0.377286	0.795556	0.623428	0.862691	0.447144	1.28571e-06	0.977281	0.907182
SPNCRNA.2455	1043920	1044433	+	1	3.31	3.12	2.89	3.3	1.64	3.02	4.05	3.68	0.97	0.04	1.56	1.2	1.09	1.15	1.59	4.14	2.2	0.82	2.81	3.61	-0.29	1.7	3.33	0.94	2.54	3.63	5.81	0.000735888	0.00140679	0.00785442	0.000820721	0.179138	0.0031036	4.00211e-05	0.00023858	0.577877	0.99523	0.226321	0.46803	0.483969	0.42683	0.179611	4.42036e-06	0.256194	0.807462
LTR.1044522.1	1044522	1044860	+	1	-0.81	0.15	1.39	1.27	0.56	0.88	1.82	0.78	1.26	-1.82	-0.11	1.27	0.61	0.05	0.37	1.95	0.52	0.61	-0.02	-0.19	-1.57	-1.61	-1.18	-0.52	-1.15	0.23	2.77	0.515237	0.899503	0.212667	0.212144	0.68656	0.444501	0.0816482	0.520343	0.414178	NA	0.948989	0.387714	NA	0.982774	0.789476	0.0270685	NA	NA
SPAC23C4.10	1044995	1046578	+	1	-0.26	-0.36	-0.84	-0.34	-0.36	-0.5	-0.56	-0.45	-0.5	0.08	-0.35	0.26	-0.44	-0.04	-0.32	-0.68	-0.01	-0.15	-0.05	-0.03	0.38	0.45	0.21	0.1	-1.16	-0.83	-0.17	0.193026	0.070908	1.46783e-05	0.0986387	0.0841029	0.0153097	0.00703311	0.0316627	0.0864186	0.872118	0.133382	0.424407	0.068031	0.89697	0.161978	0.000248235	0.996636	0.79819
SPNCRNA.2456	1045115	1045332	-	1	1.38	2.56	2.09	2.3	1.07	0.48	1.67	2.28	0.37	0.39	0.33	1.24	0.35	0.41	1.54	2.38	0.7	0.75	0.67	1.95	-0.81	-0.84	2	2.8	1.15	2.98	4.74	0.213773	0.00905392	0.0620374	0.0229023	0.416955	0.719349	0.140294	0.0334698	0.858499	NA	0.851412	0.434378	NA	0.807614	0.183293	0.0094857	NA	NA
SPNCRNA.2457	1045509	1046449	-	1	2.91	3.7	0.86	3.96	2.08	3.19	3.48	3.45	1.16	0.67	1.58	1.2	1.28	2.76	2.35	3.99	0.86	1.03	0.09	0.54	-0.6	1.16	1.07	3.26	2.8	3.5	5.91	0.000137428	3.66915e-07	0.429555	6.78229e-08	0.0131469	2.97628e-05	5.29962e-06	6.32605e-06	0.427203	0.713336	0.0931669	0.35794	0.238674	0.00092421	0.00376574	1.13874e-08	0.728588	0.615883
SPNCRNA.708	1046859	1048934	-	1	1.81	1.45	1.4	0.85	1.3	1.21	1.21	1.34	0.88	0.41	1.39	-0.05	0.61	1.23	1.63	1.75	0.38	0.13	0.77	1.25	1.84	2.18	1.31	1.24	3.1	2.42	1.37	9.46159e-12	6.19266e-08	4.50969e-07	0.00255098	3.31296e-07	1.51003e-05	2.09407e-05	1.57977e-06	0.0358577	0.368011	1.08952e-06	0.94881	0.0730569	2.52621e-05	2.63325e-09	1.57096e-11	0.614901	0.90037
SPAC23C4.11	1047316	1047591	+	1	-0.66	-1.66	-1.47	-0.44	0.19	-0.06	0.23	0.1	-0.48	-0.27	-0.29	-0.76	-0.01	-0.38	-0.46	-1.09	-0.26	0.11	0.36	0.42	0.64	-0.33	0.15	0.39	0.73	-0.12	-0.2	0.0061202	1.10106e-12	5.91392e-10	0.0781652	0.516437	0.858006	0.429255	0.742228	0.20462	0.546344	0.363222	0.027168	0.986578	0.209312	0.0976577	2.37967e-06	0.713078	0.906407
SPNCRNA.2458	1048431	1048767	+	1	2.92	3.9	3.63	2.48	1.45	1.27	1.9	2.62	2.74	-0.3	0.2	2.27	-1.37	0.4	2.22	4.15	0.5	-0.43	-0.47	1.35	-0.42	0.01	2.21	1.46	6.67	6.12	5.97	0.000364392	3.91053e-07	1.41783e-05	0.00312839	0.151883	0.198705	0.0392282	0.00249082	0.0183958	0.909619	0.896169	0.0430083	0.376894	0.782426	0.0118082	1.92406e-08	0.88941	0.917593
SPAC23C4.12	1049035	1050489	+	1	-0.64	0	0.08	-0.19	-0.25	-0.37	-0.43	-0.33	0.21	0.04	-0.07	-0.57	-0.21	-0.39	0.04	-0.33	-0.14	-0.28	-0.49	-0.03	1.17	1.28	0.16	0.41	1.39	1.07	0.26	0.00314372	0.993883	0.75437	0.422611	0.321154	0.124289	0.0768628	0.182334	0.60597	0.950254	0.846287	0.0794242	0.503459	0.148795	0.899958	0.125685	0.856935	0.565489
SPNCRNA.2459	1050546	1051269	-	1	3.57	2.44	2.85	2.22	0.98	0.83	1.96	-0.69	0.07	1.26	0.62	2.72	0.38	-0.22	-0.04	2.23	0.36	1.26	-2.28	-3.02	-1.82	-2.26	-1.59	-2.75	0.71	0.57	0.22	1.71389e-09	6.24879e-05	6.98267e-06	0.000409838	0.187172	0.260125	0.00315431	0.444202	0.9829	0.180483	0.485493	0.00046577	0.719814	0.839952	0.970002	0.000142845	0.892877	0.264197
SPNCRNA.2460	1051720	1052056	-	1	3.25	2.34	2.64	2.1	1.08	1.82	1.44	2.89	0.87	1.18	2.15	0.36	1.58	1.71	2.39	2.44	2.23	0.84	1.18	1.66	-0.33	1.18	0.02	0.3	1.9	6.56	5.5	0.000933067	0.0219889	0.0183995	0.0471201	0.437916	0.109083	0.23522	0.00600498	0.626788	0.559331	0.0680099	0.871284	0.261585	0.194158	0.0264301	0.00863617	0.248639	0.80602
SPAC23C4.13	1051729	1052174	+	1	-1.03	-0.5	-0.26	-0.28	-0.17	-0.24	0.2	-0.5	0.01	-0.12	-0.67	-0.51	-0.58	-0.57	-0.4	-0.66	-0.44	-0.12	-1.63	-0.56	0.92	0.98	-0.49	-0.09	2.01	1.8	0.75	3.24867e-05	0.0542569	0.340481	0.291313	0.592375	0.42289	0.514657	0.0688695	1	0.84618	0.0189341	0.192366	0.0582022	0.0562465	0.17808	0.00672146	0.466081	0.899528
SPNCRNA.2461	1052710	1054492	-	1	1.15	0.5	0.07	0.9	0.47	0.61	0.65	1.05	0.15	-0.02	0.9	0.35	0.16	1.75	0.79	1.14	0.55	0.04	1.33	1.55	-1.15	-0.75	0.88	1.09	-0.01	0.67	1.53	2.396e-05	0.0813466	0.857113	0.0013252	0.122815	0.0414035	0.0320798	0.000222521	0.827713	0.991371	0.00278743	0.482917	0.718965	2.07256e-10	0.00789184	1.13316e-05	0.408966	0.97698
SPAC23C4.14	1052984	1054468	+	1	-0.61	-0.43	-0.26	-0.83	-0.02	-0.19	-0.18	-0.32	-0.11	-0.05	-0.3	-0.09	-0.1	-0.16	-0.37	-1.01	0.17	0.02	-0.45	-0.95	-0.58	-0.7	-0.24	-0.47	1.27	0.41	-0.01	2.29884e-05	0.0033144	0.0950646	1.2134e-08	0.923328	0.2417	0.286893	0.0475117	0.721784	0.886559	0.090548	0.755593	0.676003	0.404255	0.0206788	6.12323e-13	0.693574	0.975618
SPNCRNA.2462	1054638	1055047	-	1	1.31	1.41	2.85	3.25	1.71	2.96	2.42	2.27	0.5	0.05	0.79	1.3	0.63	1.36	2.17	4.13	1.33	0.78	2.85	1.06	-0.74	-0.77	1.33	0.49	0.76	4.18	5.76	0.231478	0.17693	0.00543874	0.000529759	0.128574	0.00226247	0.0187817	0.0297853	0.795179	0.99523	0.585428	0.396861	0.703267	0.296876	0.0371887	1.71795e-06	0.585071	0.807462
SPAC23C4.15	1054735	1055642	+	1	-0.12	-0.12	-0.08	0.04	0.07	-0.26	-0.15	-0.06	0.01	0.24	0.33	-0.03	0.38	-0.01	0.15	-0.54	0.37	0.06	-0.55	-0.8	-0.66	-0.87	0.32	-0.82	-1.65	-0.88	-1.22	0.334252	0.307812	0.542642	0.790849	0.624858	0.034862	0.24864	0.696168	0.969584	0.140998	0.0102424	0.910542	0.00360629	0.972084	0.287571	6.47919e-07	0.0748511	0.862908
SPAC23C4.16c	1056141	1057415	-	1	0	0.07	0.19	-0.1	0.01	-0.19	-0.24	-0.3	0	-0.38	-0.08	-0.19	-0.28	-0.6	-0.21	0.2	-0.36	0.09	0.17	0.4	0.46	0.71	-0.61	0.71	1.92	0.85	0.44	0.997873	0.727757	0.294057	0.626748	0.975361	0.346386	0.233818	0.114092	1	0.113554	0.761163	0.536592	0.2135	0.0015005	0.308829	0.243442	0.355915	0.874431
SPNCRNA.709	1057647	1058238	-	1	1.53	0.8	0.93	0.49	0.62	0.11	0.29	-0.22	-0.54	0.35	1.05	0.33	1.71	-0.12	0.24	1.01	0.78	0.5	-1.14	-1.44	-2.95	-2.02	-0.02	1.36	1.43	0.04	0.51	6.40027e-06	0.0246812	0.0190659	0.193433	0.105218	0.814975	0.504332	0.655009	0.542745	0.608229	0.00595532	0.632654	1.93182e-06	0.829966	0.594349	0.00173839	0.326431	0.523732
SPAC23C4.17	1058395	1060745	+	1	-0.39	-0.46	-0.78	-0.57	0.32	0.13	0.29	0.07	-0.89	0.09	0.11	-0.4	0.45	0.29	-0.26	-0.67	0.45	-0.03	-1.01	-1.4	-2.3	-1.95	-0.72	-1.42	-0.81	-2.07	-2.22	0.0189349	0.00584847	1.43123e-06	0.000680193	0.0677896	0.504503	0.119807	0.744071	5.84206e-05	0.818528	0.660006	0.11071	0.0211946	0.154253	0.185475	2.39671e-05	0.161172	0.963457
SPAC23C4.18c	1060792	1062861	-	1	-0.48	-0.53	-0.26	-0.31	-0.2	-0.29	-0.31	-0.45	0.13	-0.05	-0.13	-0.48	-0.41	-0.13	-0.1	-0.47	-0.09	-0.16	-0.22	-0.26	0.21	-0.15	-0.49	0.76	-0.18	-0.35	-0.4	0.000140842	2.14761e-05	0.0568862	0.0174196	0.132975	0.028489	0.0252376	0.000677683	0.580393	0.869325	0.435893	0.00789306	0.00466513	0.430705	0.538674	7.67772e-05	0.846048	0.563063
SPNCRNA.166	1063021	1063448	+	1	4.56	3.45	2.51	3.16	2.8	3.07	3.1	2.62	1.92	1.11	2.02	2.77	2.28	2.01	1.69	4.01	1.47	2.13	1.59	1.17	-0.37	-0.42	1.6	3.63	1.12	2.21	3.13	1.27572e-09	7.66721e-06	0.00610545	7.1273e-05	0.000742289	0.000151618	0.000171766	0.0021603	0.142649	0.478154	0.0320618	0.00675858	0.0181794	0.0395619	0.0662303	4.46889e-08	0.450583	0.0852673
SPNCRNA.2463	1063793	1064605	-	1	0.85	2.11	1.74	2.45	1.53	2.86	1.83	1.65	1.44	0.59	0.71	0.58	0.83	1.04	1.53	3.33	-0.13	0.65	2.56	2.88	0.99	6.14	1.5	1.83	1.04	3.26	4.15	0.372469	0.0123673	0.0608582	0.00394259	0.106746	0.000829843	0.0480928	0.0766052	0.276189	0.759185	0.554161	0.715603	0.513663	0.35811	0.110888	2.22523e-05	0.981241	0.806098
SPAC23C4.19	1063867	1066839	+	1	-0.69	-0.34	-0.59	-0.25	0.27	0.08	0.33	-0.04	-0.35	0.11	-0.3	0.18	0.04	-0.15	-0.23	-0.26	-0.13	0.04	-0.12	-0.35	0.71	0.61	0	-0.69	-1.14	-1.51	-1.48	5.57971e-05	0.0565219	0.000651955	0.180931	0.157744	0.702677	0.0943202	0.869279	0.201384	0.764645	0.155794	0.567267	0.896032	0.532504	0.268922	0.124491	0.827742	0.948209
SPAC1A6.01c	1067031	1068452	-	1	0.37	0.14	0.03	0.04	0.03	-0.08	-0.09	-0.28	-0.15	0.2	0.06	0.01	-0.13	-0.14	-0.23	0.07	-0.05	0.05	-0.09	-0.14	-0.16	-0.47	-0.25	-0.19	0.35	-0.6	-0.66	0.000804929	0.232294	0.82473	0.739409	0.857904	0.549601	0.500495	0.0235767	0.476901	0.238449	0.701718	0.990044	0.424049	0.346128	0.0626151	0.529827	0.917414	0.900652
SPNCRNA.2464	1067838	1068532	+	1	0.73	0.98	1.1	1.34	0.82	1.23	1.2	1.91	0.96	0.39	1.22	-0.33	0.77	0.43	0.9	1.84	0.45	-1.4	2.51	2.31	2.38	1.99	1.49	0.06	0.06	1.41	2.67	0.279444	0.111025	0.125835	0.0268934	0.239166	0.0509672	0.0634498	0.00148361	0.395586	0.781834	0.0738914	0.821261	0.352744	0.627375	0.185704	0.000571938	0.841548	0.34695
SPAC1A6.02	1068731	1069816	+	1	-0.27	-0.77	-1.23	-0.37	-0.22	-0.49	-0.35	-0.42	-1.28	-0.12	-0.31	-0.06	-0.1	0.02	-0.66	-1.02	0.17	0.03	-0.93	-1.49	-1.45	-1.95	-0.46	-0.92	-0.95	-2.7	-3	0.0845415	2.36005e-07	4.73677e-16	0.019053	0.182852	0.00178527	0.0361773	0.0094488	2.59886e-10	0.69363	0.0812038	0.852655	0.655209	0.927492	2.77409e-05	1.88693e-12	0.693758	0.959587
SPAC1A6.03c	1070061	1072127	-	1	-0.85	0.05	-0.25	0	0.01	-0.03	-0.09	-0.42	-0.67	-0.23	-0.28	-0.23	0.13	-0.18	-0.37	0.06	-0.11	0.01	-0.87	-0.75	1.16	-0.22	0.2	0.84	-0.34	0.29	0.93	0.000139468	0.837129	0.300276	0.990526	0.989736	0.924811	0.778306	0.0962232	0.0407373	0.600907	0.348434	0.567207	0.708459	0.573641	0.159301	0.8173	0.903565	0.99321
SPNCRNA.2465	1070776	1072468	+	1	4.29	4.06	3.92	4	2.71	4.43	3.63	0.96	0.83	0.35	3.09	3.31	0.29	-0.16	1.86	5.04	0.47	0.94	2.48	1.7	-0.6	2.62	3.48	0.26	2.6	4.19	4.52	4.13405e-12	4.96509e-11	2.07159e-09	2.09009e-10	4.43502e-05	1.06943e-12	2.13377e-08	0.260587	0.573236	0.852126	4.91335e-06	1.73851e-05	0.818556	0.910299	0.00949663	3.15966e-17	0.874311	0.597365
SPNCRNA.2466	1072661	1074211	-	1	-0.21	0.3	0.56	0.88	-0.2	0.37	0.41	0.82	0.53	-0.43	-0.36	-1.29	-0.38	0.75	1.15	1.54	-0.35	-0.61	0.52	1.69	2.83	2.78	0.74	-1.36	-1.6	2.2	3.52	0.678221	0.537097	0.240506	0.0501824	0.744218	0.467357	0.435022	0.087935	0.497699	0.614167	0.558841	0.0577308	0.5651	0.164934	0.0146137	0.000187566	0.817728	0.535485
SPAC1A6.11	1073534	1073854	+	1	1.61	0.6	1.62	1.5	-0.4	0.45	0	0.48	0.17	-0.09	-0.33	-0.58	-0.57	-0.06	0.88	2.32	-1.27	-0.12	0.69	1.09	1.81	0.85	1.17	-0.5	0.96	3.09	3.86	0.0360643	0.475087	0.0568966	0.0507229	0.73892	0.635114	1	0.641862	0.939628	0.978663	0.799545	0.724955	0.671185	0.973503	0.326097	0.000517013	0.574316	0.976943
SPAC1A6.04c	1074777	1076618	-	1	-2.34	-0.52	-1.49	-0.15	-1.14	-1.46	-1.61	-1.65	-2.08	-0.73	-1.3	0.19	-1.19	-0.57	-1.5	-1.72	-0.95	-0.84	-0.26	-0.92	-0.2	-0.82	1.39	-0.64	0.15	-0.75	-0.83	5.92434e-10	0.207078	0.000104159	0.745884	0.00314141	0.000295153	7.02451e-05	3.87019e-05	3.66951e-05	0.207911	0.00252177	0.817356	0.00887491	0.251471	0.000264636	4.39938e-06	0.228072	0.174297
SPNCRNA.2467	1076741	1077534	+	1	-0.83	0.31	-0.54	0.77	0.49	1.46	0.56	0.16	0.36	0.14	-0.13	-0.02	-0.24	0.52	-0.52	1.17	0.41	-0.09	-0.95	-0.53	-1.36	-0.31	0.76	-1.91	-1.2	4.23	3.18	0.31966	0.684632	0.571582	0.268089	0.561345	0.0309856	0.477976	0.866061	0.81459	0.940496	0.904698	1	0.835627	0.574191	0.549477	0.0522159	0.867375	0.979873
SPNCRNA.2468	1077562	1078094	-	1	-3.08	-0.9	-0.37	0.33	-1.16	-0.15	-0.31	-0.45	-1.69	-0.56	-1.62	-1.63	-0.63	-0.8	-1.57	0.07	-1.6	-0.08	0.32	-0.14	-1.03	1.31	0.99	-1	0.4	1.49	2.69	0.00182411	0.240325	0.70382	0.665335	0.164095	0.866023	0.72946	0.614312	0.180256	0.706556	0.0706801	0.180644	0.543108	0.413031	0.053576	0.914622	0.372748	0.980235
SPNCRNA.2469	1077667	1078887	+	1	-2.16	-0.52	-0.81	0.72	-1.05	-0.54	-0.86	-1.56	-1.33	-0.66	-1.47	-0.03	-1.83	-0.16	-1.24	0.33	-1.23	-0.9	-0.16	-0.73	-0.95	-0.58	0.97	-0.39	0.54	4.88	3.52	8.92471e-05	0.301624	0.159009	0.132429	0.0372199	0.32129	0.107302	0.00352896	0.137493	0.411689	0.00679932	0.994491	0.00138031	0.827713	0.016679	0.465942	0.246039	0.307384
SPNCRNA.2470	1079076	1079366	+	1	1.27	2.79	1.76	2.63	0.7	2.55	2.03	2.75	0.74	-0.59	0.61	0.28	0.02	1.07	2.15	3.41	0.3	-0.34	2.03	2.62	2.65	3.12	4.12	1.88	2.1	2.63	4.21	0.313509	0.0100395	0.167879	0.017807	0.670743	0.0274235	0.0995011	0.0179273	0.695287	NA	0.729875	0.907779	NA	0.496757	0.0775612	0.000640062	NA	NA
SPAC1A6.05c	1080021	1081561	-	1	0.03	-0.17	-0.18	-0.21	0	-0.18	-0.15	0.37	0.42	-0.16	-0.18	-0.03	0.1	0.19	0.31	-0.16	0.06	-0.11	-1.15	-1.34	-0.93	-1.19	-0.33	-0.99	-1.44	-0.5	-0.48	0.849556	0.282185	0.276249	0.193254	0.990565	0.302182	0.407178	0.0229003	0.0689763	0.564129	0.375939	0.934814	0.690654	0.343835	0.0751621	0.287316	0.926793	0.805509
SPNCRNA.2471	1080547	1081664	+	1	1.47	2.61	2.86	1.55	-0.66	0.07	0.3	1.7	-0.13	-0.23	-0.25	1.72	-0.75	0.09	0.82	3.11	-0.68	-0.39	1.19	1.17	1.41	1.55	0.28	1.5	1.36	0.88	3.77	0.00544768	4.48878e-08	1.52122e-08	0.00278735	0.362868	0.927714	0.661864	0.0014445	0.947364	0.879578	0.77393	0.0130408	0.379033	0.924065	0.165731	9.37846e-12	0.735306	0.838906
SPNCRNA.710	1081802	1083525	+	1	0.97	-0.25	0.09	0.5	0.12	0.05	-0.42	1.07	1.04	-0.43	0.1	0.14	-0.61	1.5	1.2	0.27	0.35	-0.4	-0.02	-0.24	0.66	0.71	-0.02	-0.25	-1.17	-2.17	-0.91	0.000863514	0.432593	0.806282	0.105373	0.774667	0.906333	0.221771	0.000404791	0.0143496	0.390739	0.832661	0.830969	0.103078	6.62656e-07	6.91774e-05	0.347261	0.678591	0.545807
SPAC1A6.06c	1082783	1083391	-	1	-0.64	2.06	1.6	-0.09	-0.69	-1.1	-1.35	-0.18	-0.28	-1.48	-0.45	-1.18	-0.75	-0.77	-0.65	1.44	-1.19	-1.34	1.56	1.36	0.82	0.41	4.12	2.82	9.34	11.09	8.51	0.169621	6.5587e-07	0.000171991	0.870567	0.15365	0.0196995	0.00475112	0.75462	0.764953	0.00621998	0.445876	0.0799107	0.186616	0.157876	0.20048	0.00038275	0.189514	0.0282777
SPAC1A6.07	1084175	1086085	+	1	-1.01	-0.66	-1.35	0.12	-0.4	-0.49	-0.77	-0.43	-0.16	0	-0.19	0.2	-0.63	0.07	-0.2	-0.79	-0.16	0.01	-0.68	-0.8	0.85	0.33	0.47	-0.05	-0.66	-0.04	0.2	4.64604e-06	0.00355126	7.0684e-10	0.651919	0.0978433	0.0446372	0.00115176	0.0829966	0.717603	1	0.535907	0.62493	0.0168197	0.835481	0.476857	0.000282934	0.841548	0.9996
SPNCRNA.2472	1084781	1085523	-	1	0.43	2.48	2.09	3.88	1.66	3.99	3.17	3.15	2.02	0.06	0.82	-0.13	0.66	0.72	1.9	4.91	-0.11	-0.8	-0.17	-0.35	0.41	-0.17	-1.06	1.02	1.25	1.61	3.88	0.749176	0.0142256	0.0679709	7.32484e-05	0.167755	5.59115e-05	0.00247592	0.00244931	0.17031	NA	0.584578	0.966838	0.698959	0.644389	0.096722	8.35102e-08	0.989218	NA
SPAC1A6.08c	1086376	1087233	-	1	1.65	2.47	2.22	1.3	0.32	1.04	0.16	0.03	-0.23	-0.66	0.6	0.96	-0.42	-0.07	0.47	2.12	-0.24	-0.45	0.74	0.35	-2.2	-1.7	0.27	1.25	5.51	3.16	2.38	7.07302e-06	8.89912e-12	9.85101e-10	0.000662283	0.490647	0.00868125	0.753909	0.956775	0.767597	0.252984	0.202579	0.0796419	0.433585	0.914694	0.298574	3.62586e-09	0.860743	0.622369
SPNCRNA.2473	1087519	1087883	+	1	0	3.11	2.92	2.32	1.34	0.48	1.38	1.24	0	0	0	0	0	0	0.89	3.02	0	0	0.89	1.92	0	2.2	3.78	3.8	10.46	7.56	7.42	1	0.00305974	0.0148035	0.0408872	0.35636	0.755766	0.309299	0.377938	1	1	1	1	1	1	0.553376	0.00183895	1	1
SPAC1A6.09c	1087819	1088991	-	1	-0.85	-0.24	-0.47	-0.35	0.21	0.1	-0.01	-0.3	0.16	0.5	0.06	-0.08	0.12	0.05	0.12	-0.54	0.1	0.09	-0.86	-0.74	-0.47	-0.18	0.02	-0.04	0.49	-0.17	-0.82	3.36912e-05	0.282033	0.0269963	0.105746	0.40199	0.708855	0.981941	0.208374	0.68744	0.0773664	0.858976	0.859838	0.709536	0.885627	0.659278	0.00697385	0.905668	0.912111
SPNCRNA.2474	1089302	1089583	+	1	0.74	0.01	0.4	-0.05	1.7	1.99	1.34	0.94	-0.08	-1.07	-1.23	-0.45	-1.09	-1.01	0.62	1.43	-0.44	-0.86	2	1.72	0.84	1.24	0.37	-0.51	-1.03	0.2	1.83	0.6042	0.999313	0.788374	0.978933	0.271987	0.154632	0.373479	0.549402	NA	NA	NA	NA	NA	NA	0.724767	0.248256	NA	NA
SPNCRNA.2475	1089838	1090138	+	1	3.32	4.1	3.76	2.41	1.16	1.72	1.88	1.05	1.75	0.95	1.86	2.15	0.01	1.59	1.85	4.63	0.29	-0.34	1.81	2.23	-0.35	0.84	2.35	-0.09	3.67	2.86	3.06	0.00179924	6.39298e-05	0.000600857	0.0311216	0.42679	0.163506	0.130901	0.453642	0.268175	NA	0.165903	0.147334	NA	0.272834	0.13881	2.30765e-06	NA	NA
SPNCRNA.2476	1090309	1091815	-	1	1.02	1.32	1.47	1.49	-0.17	0.52	0.65	0.6	-0.22	-0.31	0.29	1.42	-0.15	1.24	-0.12	1.69	-0.04	-0.03	-0.5	1.38	0.27	3.59	-1.1	0.74	0.28	1.21	3.32	0.062007	0.0135329	0.00764081	0.0057065	0.82673	0.407621	0.297523	0.342172	0.871042	0.810626	0.716614	0.0582133	0.870272	0.0465603	0.886526	0.000771933	0.99796	0.995382
SPAC1A6.10	1090678	1092135	+	1	-0.32	-0.62	-0.31	-0.61	0.25	-0.09	0.12	0.14	0.37	-0.19	-0.28	0.11	0.63	0.07	-0.21	-0.91	0.14	0.07	-0.53	-1.07	-1.41	-1.65	-0.7	-0.64	-1.33	-1.53	-1.25	0.0248396	7.33735e-06	0.0328157	1.55986e-05	0.0985996	0.610057	0.467647	0.382034	0.0771519	0.426619	0.0957135	0.673466	3.11588e-05	0.728233	0.214559	1.01809e-11	0.738731	0.896535
SPNCRNA.2477	1092322	1092893	-	1	0.45	0.96	1.04	1.79	1.73	2.52	1.54	1.53	-0.31	0.13	-0.25	0.16	0.45	0.44	0.05	2.36	1.26	-0.02	1.99	2.39	2.79	4.31	0.87	0.48	0.49	1.76	4.67	0.657345	0.290009	0.298778	0.0372759	0.0568676	0.00307585	0.0986303	0.100191	0.8769	0.963166	0.862059	0.944677	0.753786	0.740158	0.971543	0.0024243	0.527469	1
SPAC30D11.14c	1092441	1094045	+	1	-0.74	-0.5	-0.17	-0.35	-0.29	-0.42	-0.45	-0.44	-0.25	-0.08	-0.42	0.12	-0.2	-0.07	-0.47	-0.9	0.08	-0.07	-0.17	-0.6	0.42	0.54	-0.43	-0.86	-1.17	-0.76	-1.14	3.14391e-07	0.000783421	0.28874	0.0224709	0.0638406	0.00734403	0.00466086	0.00523075	0.291732	0.828631	0.0113953	0.672367	0.329672	0.741842	0.00279371	1.61463e-10	0.898638	0.89406
SPAC30D11.13	1094500	1095393	-	1	0.36	-0.2	-0.26	-0.15	0.46	0.06	0.3	0.28	-0.12	0.26	0.05	0.13	-0.08	-0.18	-0.06	-0.48	0.2	0.06	1.45	1.29	0.92	0.51	1.5	0.82	0.07	-1	-0.62	0.0670164	0.314018	0.201266	0.48063	0.0179952	0.813885	0.164649	0.186217	0.763239	0.408093	0.876813	0.722064	0.807644	0.492532	0.821348	0.00908787	0.728437	0.930182
SPNCRNA.2478	1095429	1095771	+	1	3.66	1.98	0.64	1.63	0.83	2.47	3.14	1.48	0.21	-1.1	0.1	0.61	0.38	0.84	1.1	3.49	-0.22	-0.13	0.31	1.02	0.71	1.82	1.35	-0.62	-0.38	2.86	4.15	0.000349244	0.0696164	0.637362	0.152418	0.577465	0.0273422	0.00433849	0.238177	0.931221	NA	0.962678	0.759899	NA	0.596275	0.412594	0.000353016	NA	NA
SPNCRNA.2479	1096340	1096546	-	1	-0.46	0.4	0.86	1.22	-1.01	0.28	-0.71	1.13	0.22	-0.63	-0.2	0.76	-0.65	-0.02	-0.92	1.52	0	0.17	2.02	2.57	2.2	2.83	0.44	0.31	-0.61	2.5	4.96	0.763139	0.788356	0.543137	0.379043	0.576531	0.871902	0.668238	0.464631	0.932172	NA	0.924747	0.69823	NA	0.998947	0.589825	0.224623	NA	NA
SPATRNASER.01	1096369	1096466	+	1	0.52	1.66	10.13	1.65	1.31	2.9	2.02	1.33	8.16	-0.09	-0.69	-0.91	0.02	0.69	1.4	2.85	0.26	1.66	1.5	-0.76	-0.77	-0.82	0.5	0.26	0.59	-0.27	-1.52	0.554662	0.0158465	9.14775e-70	0.0185572	0.0934651	8.36681e-06	0.00426186	0.0891738	5.76827e-38	0.977813	0.54815	0.539711	0.998786	0.491135	0.0610118	2.14024e-06	0.939085	0.118481
SPATRNAMET.01	1096474	1096545	+	1	-0.53	-0.01	8.51	-0.09	-0.33	1.11	0.61	-0.73	6.11	-2.22	-1.55	-1.39	-1.44	-0.63	-0.63	1.6	-1.36	-0.77	-0.65	-2.17	-2.3	-1.57	-0.33	-0.11	0.51	0.46	-0.8	0.521098	0.996076	9.5065e-58	0.919071	0.730764	0.0981876	0.420911	0.403086	2.96725e-22	0.0550733	0.0848743	0.265498	0.151788	0.521167	0.449739	0.00466335	0.469028	0.700217
SPAC30D11.12	1096890	1097250	-	1	-0.88	-0.95	-0.78	-0.16	-0.2	-0.39	-0.44	-0.5	-1.1	-0.07	-0.25	-0.14	0.36	-0.06	-0.32	-1.42	-0.07	0.29	0.02	-0.42	-1.66	-0.83	-0.54	-0.56	-2.23	-3.08	-2.28	5.2821e-06	8.3794e-07	6.09138e-05	0.465276	0.395906	0.0722979	0.0435285	0.0174822	2.1901e-05	0.888881	0.334261	0.712661	0.150536	0.855249	0.162065	4.28728e-14	0.938723	0.48046
SPNCRNA.2480	1097375	1097584	+	1	5.85	5.21	5.3	3.28	0.94	0.71	0.8	0.62	-0.2	0.23	1.19	4.6	0.62	0.81	0.55	4.95	0.56	0.63	3.28	2.92	0.15	1.58	2.86	-0.11	-1.05	2.4	1.8	6.31026e-66	2.0647e-52	1.48247e-53	3.91841e-20	0.0252654	0.103349	0.0687703	0.183932	0.8827	0.814993	0.00523182	5.16958e-29	0.248219	0.093631	0.231746	5.1609e-48	0.632639	0.457873
SPNCRNA.2481	1097586	1099393	+	1	4.16	5.7	6.18	3.52	0.88	2.36	1.63	2.56	2.45	0.33	1.79	2.48	0.32	1.66	1.61	4.98	0.49	-0.52	0.94	0.43	-1.27	-0.68	0.78	-0.88	-0.66	2	3.63	2.93445e-25	2.8963e-47	1.53574e-55	1.12935e-17	0.0652687	2.76931e-08	0.000333451	2.13926e-09	1.526e-05	0.737726	9.59024e-05	3.7298e-06	0.650257	0.000439605	0.000350438	1.42011e-36	0.728572	0.694281
SPAC30D11.11	1098036	1099364	-	1	-1.37	-1.29	-1.35	-0.9	-0.24	-0.26	-0.68	-0.65	-0.2	-0.55	-0.61	-0.8	-0.39	-0.31	-0.03	-1.03	0.17	-0.48	-0.75	-1.01	0.94	-0.48	-0.56	-1.61	-1.73	-1.28	-1.47	9.83287e-07	4.48758e-06	1.71013e-06	0.00193233	0.487509	0.434363	0.0301913	0.0354143	0.725036	0.19514	0.0728999	0.0566993	0.311848	0.410339	0.949079	0.000186728	0.885194	0.364208
SPNCRNA.2482	1099747	1099948	+	1	4.6	4.27	3.55	4.53	2.1	2.5	2.61	1.97	1.93	1.91	0.14	3.12	1.06	1.15	1.73	4.87	0.53	1.19	2.21	4.22	4.82	5.89	2.27	0.63	1.96	3.28	4.9	1.19566e-06	6.95726e-06	0.000598513	2.59767e-06	0.0675568	0.019885	0.0160925	0.0866689	0.199715	0.222312	0.939369	0.0124059	0.501467	0.425357	0.140083	9.5693e-08	0.892818	0.677524
SPNCRNA.711	1099991	1101663	+	1	-2.85	-3.12	-4.05	-1.45	-2.77	-2.29	-2.31	-2.13	-3.28	-2.98	-3.35	-3.05	-2.93	-1.62	-1.33	-2.23	-2.93	-2.61	2.76	2.13	1.13	0.18	-0.85	-3.01	-4.34	-3.79	-1.81	1.74483e-09	2.31841e-11	5.11664e-13	0.0024324	1.45847e-10	1.57726e-06	1.73758e-06	1.11107e-05	2.47259e-06	3.23706e-09	4.0635e-12	1.35807e-06	3.93593e-09	0.00167079	0.00876705	6.59474e-07	3.0005e-05	7.26773e-07
SPAC30D11.10	1100128	1101537	-	1	-0.66	0.01	0.25	-0.16	-0.06	-0.04	-0.16	-0.25	0.53	-0.07	-0.13	-0.88	-0.25	-0.1	0.07	0.07	-0.05	-0.21	-1.55	-0.99	0.93	0.77	-1.4	-0.23	-2.11	-0.93	-1.06	0.0200723	0.976244	0.417427	0.612126	0.888039	0.907992	0.647511	0.468864	0.230455	0.925023	0.754505	0.0292544	0.546998	0.821801	0.865626	0.8173	0.972869	0.805902
SPNCRNA.712	1101649	1103816	+	1	-0.36	0.53	0.36	0.4	0	0.19	0.06	0.08	0.33	-0.33	0.34	0.26	-0.2	-0.24	0.16	0.01	-0.87	0.38	0.26	1.18	0.35	-0.01	0.12	1.56	-1.95	-1.41	-0.05	0.0740169	0.00605712	0.0789944	0.0419714	0.995984	0.392278	0.809774	0.768264	0.304276	0.273016	0.152135	0.42409	0.475892	0.33839	0.511174	0.979521	0.00596119	0.235439
SPAC30D11.09	1101741	1103747	-	1	-0.72	-0.89	-0.83	-0.71	-0.49	-0.65	-0.61	-0.83	-1.08	-0.05	-0.57	-0.4	-0.67	0.06	-0.73	-0.89	-0.04	-0.35	-0.35	-0.47	0.82	0.72	-0.33	-0.57	0.21	-0.6	-1.08	3.23105e-07	2.32067e-10	6.64865e-09	7.63536e-07	0.000423337	7.4838e-06	3.967e-05	7.69918e-09	1.41523e-08	0.886377	0.000225385	0.0626837	1.40706e-05	0.777592	5.76979e-07	1.03453e-10	0.952613	0.0999529
SPNCRNA.2483	1104498	1106065	-	1	3.54	3.51	4.44	3.89	4.07	5.68	4.78	3.43	1.4	0.02	1.25	1.07	1.13	2.58	4.84	5.41	1.47	0.4	2.1	1.77	1.85	1.63	1.3	0.5	1.88	3.15	5.15	6.5281e-06	6.24905e-06	1.61488e-08	6.34196e-07	1.27726e-07	4.70412e-14	8.26973e-10	2.59427e-05	0.330114	0.99876	0.245022	0.455633	0.349397	0.00440715	3.68557e-10	1.51827e-13	0.447494	0.912454
SPAC30D11.08c	1104864	1106529	+	1	-0.32	-0.16	-0.38	-0.31	-0.05	-0.07	-0.34	-0.41	-0.3	0.13	-0.26	0.14	-0.1	-0.21	-0.15	-0.17	0.05	0.13	-0.03	0.11	0.9	0.98	-0.88	0.86	0.05	-0.59	-0.13	0.0102559	0.214572	0.00245498	0.012364	0.786638	0.653074	0.00891383	0.00148454	0.108141	0.547305	0.065018	0.506491	0.565126	0.169283	0.324377	0.157497	0.929627	0.671528
SPAC30D11.07	1106773	1107840	-	1	0.39	-0.29	-0.64	-0.56	-0.09	0.16	-0.03	-0.33	-0.84	0.02	-0.44	-0.24	0.03	0.04	-0.39	-0.23	-0.02	-0.21	0.04	-0.19	-0.03	-0.69	0.8	-1.02	-1.44	-1.64	-1.19	0.0519785	0.153582	0.00193163	0.00528256	0.72803	0.504214	0.924464	0.139452	0.00438271	0.988519	0.0536182	0.480362	0.929811	0.907544	0.0795267	0.236533	0.991422	0.686781
SPNCRNA.2484	1107225	1108293	+	1	3.31	2.8	3.16	1.72	0.75	0.65	0.87	1.49	0.66	0.08	1.09	2.23	0.61	0.82	0.63	3.36	0.47	0.34	0.56	0.99	-0.31	-0.01	0.93	0.9	1.92	0.76	1.49	1.2268e-27	5.24338e-20	2.71622e-23	1.45047e-07	0.0406813	0.0868306	0.017463	1.24841e-05	0.349541	0.939003	0.00300498	2.77439e-08	0.17585	0.0418932	0.101288	7.38476e-30	0.647494	0.734373
SPNCRNA.2485	1108368	1108751	-	1	3.53	3.41	2.66	2.7	1.8	2.44	2.41	1.61	1.25	1.11	1.31	1.98	2.09	1.84	2.14	4.19	1.03	0.94	2.16	1.82	-0.43	0.63	1.6	1.15	1.3	3.49	4.68	1.01586e-05	1.71348e-05	0.00359481	0.00123174	0.0585301	0.0049226	0.00656657	0.0959411	0.406866	0.486628	0.226732	0.0938796	0.0396628	0.0721379	0.0172482	2.45005e-08	0.673411	0.706394
SPAC30D11.06c	1108567	1110110	+	1	-0.7	-0.57	-0.86	-0.46	-0.02	-0.18	-0.13	-0.01	-0.35	0.02	-0.2	-0.17	-0.01	0.03	-0.03	-0.85	0.02	-0.15	0.41	0.51	1.19	1.11	0.04	-1.29	-1.91	-0.81	-0.4	2.23475e-05	0.00061071	4.83653e-07	0.00715041	0.942475	0.342365	0.532568	0.988734	0.19475	0.968134	0.348434	0.575346	0.9715	0.920851	0.897361	9.97412e-08	0.992096	0.746203
SPAC30D11.05	1110117	1111118	-	1	0.06	-0.07	-0.31	-0.47	0.1	-0.17	-0.04	0.11	-0.33	0.02	0.11	-0.03	0.19	0.04	0.18	0.13	0.26	0.04	0.09	0.17	0.48	0.18	0.2	-0.02	0.66	0.15	-0.3	0.776908	0.695896	0.1037	0.00749276	0.659182	0.382072	0.862419	0.603866	0.284057	0.977813	0.656386	0.956958	0.42093	0.875923	0.387496	0.434418	0.559014	0.947944
SPNCRNA.2486	1110827	1111397	+	1	2.03	1.51	0.02	1.39	1.25	1.63	1.97	1.3	0.95	0.79	1.21	2.6	1.44	0.51	0.84	1.84	1.53	0.89	1.27	1.54	1.35	1.08	1.77	0.46	-2.1	1.74	3.46	0.000813646	0.0142062	0.996737	0.0283493	0.0663302	0.0108372	0.00174205	0.0562045	0.432845	0.485589	0.0978896	0.000410081	0.0537312	0.577134	0.245795	0.00100312	0.199179	0.532589
SPNCRNA.2487	1111326	1111572	-	1	4.13	2.95	3.83	1.63	0.19	-0.65	-0.21	-1.17	0.01	-1.24	0.06	1.91	-0.06	-1.19	-0.61	3.57	0.49	-0.99	0.67	0.98	1.06	2.58	-1.25	0.51	1.76	1.99	2.92	3.75968e-05	0.00430828	0.00025384	0.152065	0.924931	0.6622	0.901408	0.427555	1	NA	0.978095	0.196006	NA	0.472799	0.702122	0.000229472	NA	NA
SPNCRNA.2488	1111677	1112445	-	1	2.32	2.05	2.65	1.56	1.07	1.09	1.72	-0.22	-0.56	0.38	0.18	1.81	0.4	0.52	-0.23	2.49	0.44	0.56	0.38	0.67	0.18	-0.61	-0.69	-0.5	-1.94	1.49	1.85	3.75334e-07	7.19891e-06	2.07822e-08	0.00110289	0.0370007	0.0340479	0.000437831	0.751665	0.666773	0.718814	0.8242	0.00405592	0.592922	0.4421	0.74781	8.11057e-09	0.798153	0.665475
SPAC30D11.04c	1112214	1115736	+	1	-0.89	-0.3	-0.78	-0.7	-0.06	-0.33	-0.26	-0.5	-0.53	-0.05	-0.08	-0.35	-0.28	-0.34	-0.36	-0.76	0.09	-0.23	-0.24	-0.23	0.63	0.61	-0.45	-0.96	-1.02	-1.26	-0.73	4.72954e-05	0.201004	0.000406668	0.00191698	0.858891	0.187607	0.329504	0.0390078	0.112697	0.939003	0.82064	0.336822	0.362556	0.230264	0.16087	0.000373299	0.919275	0.691713
SPAC30D11.03	1116057	1118412	-	1	-0.42	-0.3	-0.16	-0.12	0.3	0.15	0.28	0.46	0.23	0.31	0.33	0.29	0.44	0.36	0.16	-0.56	0.57	0.03	0.5	-0.07	-0.61	0.03	0.91	-0.63	-1.12	-1.13	-1.24	0.0376668	0.146992	0.46566	0.598533	0.176262	0.540518	0.231653	0.0333769	0.521176	0.338328	0.179679	0.388403	0.0737912	0.140782	0.528357	0.00401994	0.13659	0.977565
LTR.1118434.1	1118434	1118790	+	1	1.46	2.61	2.42	2.02	1.4	3.13	2.57	1.03	0.07	0.01	1.24	0.33	1.04	1.14	1.15	3.51	0.36	-0.5	0.85	0.62	-0.52	1.28	-0.01	0.55	0.56	2.53	2.67	0.147635	0.00362468	0.015491	0.0324964	0.206484	0.000590474	0.00741811	0.369873	0.98726	NA	0.305429	0.872715	NA	0.368895	0.302662	2.4372e-05	NA	NA
SPNCRNA.2489	1118968	1119876	-	1	-0.07	-0.59	-0.43	-0.12	-1.35	-1.64	-1.55	0.27	-0.52	-0.53	-1.42	-1.99	-1.28	0.12	-0.57	-0.02	-1.36	-0.94	-0.28	-0.56	0.38	0.47	-0.49	-0.14	4.35	5.38	3.57	0.90729	0.25833	0.492329	0.832643	0.0104562	0.00296642	0.00585046	0.662975	0.624983	0.562951	0.0139039	0.019919	0.0410113	0.877245	0.326661	0.974459	0.239591	0.320907
SPAC30D11.02c	1119378	1119763	+	1	-1.93	-1.14	-0.62	0.33	-1.53	-0.87	-1.32	-0.85	-2.14	-1.45	-1.1	-0.67	-1.06	-0.49	-1.36	-0.29	-0.44	-2.2	-0.46	-1	0.35	0.35	-1.37	0.01	4.2	4.56	3.08	0.00654402	0.0538517	0.411456	0.558148	0.012975	0.159395	0.039124	0.19421	0.0625359	0.0786768	0.0978632	0.514961	0.151183	0.511149	0.0241588	0.554952	0.82578	0.0226849
SPNCRNA.2490	1120444	1120773	-	1	5.39	4.48	4.41	3.87	3.06	3.73	4.07	3.09	1.17	2	2.7	5.37	1.25	3.17	1.49	4.57	0.6	1.71	-0.26	0.52	0.38	1.1	0.44	2.91	1.1	4.95	6.38	1.14226e-09	6.4468e-07	2.90762e-06	3.34301e-05	0.00211605	8.43656e-05	1.82411e-05	0.00201334	0.479544	0.167729	0.0114213	1.26305e-07	0.385921	0.00246516	0.199787	1.44153e-07	0.870792	0.386203
SPAC30D11.01c	1120548	1123529	+	1	-1.04	-0.29	-1	0.06	-0.65	-0.58	-0.9	-0.06	-0.49	-0.37	-0.42	-0.61	-0.81	-0.5	-0.15	-0.55	-0.24	-0.59	0.16	0.19	0.22	-0.98	-0.5	-1.27	-0.08	-0.84	-0.8	0.000326327	0.356771	0.000606981	0.870346	0.0310413	0.0650031	0.00390702	0.886328	0.298236	0.465485	0.256461	0.171725	0.0175619	0.159882	0.709723	0.0507426	0.809438	0.223743
SPNCRNA.2491	1120989	1121233	-	1	2.01	0.41	2.11	2.02	0.93	1.45	2.17	1.58	1.39	-0.67	-0.23	0.04	0.43	0	1.43	2.47	0.9	-0.44	-0.48	0.55	-0.44	-0.47	-0.68	-0.09	-0.63	4.13	5.22	0.113595	0.773303	0.104848	0.112841	0.581541	0.301559	0.110772	0.265032	0.397392	NA	0.91279	1	NA	1	0.334599	0.0323714	NA	NA
SPNCRNA.2492	1121647	1123017	-	1	2.2	0.42	0.31	1.36	0.63	1.04	0.83	0.48	-0.03	0.47	-0.23	0.87	0.7	1.56	1.16	0.41	0.41	0.71	-3.95	-2.49	-3.82	1.57	-2.18	-0.6	-2.29	2.63	3.36	4.14293e-08	0.343949	0.508599	0.00120921	0.171025	0.0184228	0.0703412	0.320361	0.98867	0.534958	0.715102	0.165676	0.19907	0.000469407	0.0101289	0.319164	0.747969	0.355437
SPNCRNA.2493	1123028	1125500	-	1	4.09	3.95	3.8	3	1.93	3.33	2.66	1.55	2	0.44	1.35	2.41	0.67	1.25	1.44	4.57	0.9	0.09	0.21	1.31	-0.87	0.54	-0.01	1.14	-0.09	2.03	3.38	1.43273e-24	4.14936e-23	4.50922e-20	5.18853e-13	4.98004e-06	4.49926e-16	4.87149e-10	0.000932456	0.00192497	0.64135	0.00602452	6.4453e-06	0.282236	0.0157964	0.00180251	1.4521e-31	0.411895	0.967205
SPAC56F8.02	1124167	1128720	+	1	-0.25	0.08	0.37	0.06	0.02	0.16	-0.11	-0.44	0.63	0.03	0.08	-0.42	-0.07	-0.28	0.12	0.66	0.09	-0.08	-1.47	-1.18	1.01	0.99	-1.26	-1.83	-1.52	0.57	0.37	0.316499	0.76934	0.125227	0.839306	0.956594	0.568275	0.717041	0.08324	0.0649711	0.96675	0.82002	0.251123	0.850273	0.348141	0.708723	0.00326623	0.92882	0.927608
SPNCRNA.2494	1125609	1125840	-	1	0	3.32	3.91	2.48	2.11	3.46	3.25	1.76	2.7	1.09	0.82	0	1.34	1.03	2.5	4.27	0	0	1.97	2.19	0	1.28	1.07	2.04	0	1.27	3.4	1	0.00617971	0.0013724	0.0514075	0.141086	0.00630927	0.0126351	0.21614	0.0706278	NA	0.656627	1	NA	0.554505	0.0675738	0.000196062	NA	NA
SPNCRNA.2495	1125960	1126734	-	1	1.38	2.51	3.18	2.6	2.4	4.28	3.23	3.02	2.97	0.58	0.75	0.42	-0.38	0.7	2.53	4.18	0.99	-0.44	0.64	0.39	0.97	0.34	0.96	-0.95	-0.28	2.43	4.98	0.161462	0.0034989	0.000424411	0.00280323	0.00893963	1.91864e-07	0.000218125	0.000611017	0.0101323	0.79088	0.566635	0.828534	0.826544	0.610225	0.00502834	8.00428e-08	0.699195	0.916611
SPNCRNA.713	1126901	1129344	-	1	1.23	0.34	0.49	0.54	-0.09	0.33	0.28	0.15	-0.87	-0.68	0.05	0.15	-0.96	0.43	0.15	0.77	-0.41	0.19	1.92	1.63	1.65	1.14	2.76	1.64	-0.27	-0.98	-0.46	6.26428e-07	0.20098	0.0636673	0.0389071	0.790806	0.243789	0.357223	0.648472	0.0315092	0.0423859	0.902668	0.784873	0.000834306	0.170614	0.653461	0.00142265	0.525825	0.805547
SPNCRNA.714	1129391	1129982	-	1	2.27	5.23	5.24	3.6	4.67	6.11	4.74	1.71	0	1.59	3.34	3.51	1.77	2.83	4.66	6.36	1.86	1.67	1.91	2.3	0	0	2.97	2.29	1.63	3.26	4.66	0.035038	6.82353e-09	2.22373e-08	0.000200065	6.06911e-07	1.40535e-11	5.59083e-07	0.155868	1	0.36889	0.00141452	0.00298776	0.2003	0.0122817	7.94557e-07	2.70771e-13	0.406429	0.449442
SPAC56F8.03	1129548	1132787	+	1	-0.81	-0.37	-1.39	-0.38	0.09	-0.1	-0.07	-0.08	-1.6	0.24	-0.23	0.12	0.04	0.18	-0.34	-0.56	0.14	0.06	-1.76	-1.97	-1.01	-0.56	-0.97	-1.92	-2.67	-2.19	-2.66	0.000209048	0.108373	7.56433e-11	0.106714	0.77469	0.710903	0.829619	0.79736	1.10353e-08	0.562255	0.450443	0.787544	0.920802	0.568669	0.198617	0.00964812	0.871111	0.938394
SPNCRNA.2496	1130735	1131003	-	1	2.98	5.47	5.33	3.81	2.72	3.45	2.51	1.24	0	0	2.88	2.71	0	0	1.14	5.37	1.71	0.95	0	2.28	1.48	0	1.79	0.45	0	3.16	4.08	0.00834905	9.54004e-08	4.41195e-07	0.000480856	0.0251465	0.00222542	0.0413648	0.382034	1	NA	0.0212036	0.0609156	NA	1	0.434767	8.18402e-08	NA	NA
SPNCRNA.2497	1131182	1132776	-	1	2.58	4.61	4.68	3.54	2.92	3.18	2.16	-0.11	-0.2	2.22	2.78	4.13	2.18	-1.19	-0.23	4.31	2.73	1.8	0.39	0.04	-2.55	-1.5	2.09	0.82	-0.73	1.63	2.38	5.27134e-08	9.40178e-26	1.95525e-25	9.0059e-15	1.06709e-10	5.08323e-12	1.32179e-05	0.89731	0.911629	3.1509e-05	6.72012e-09	2.49149e-15	3.11362e-05	0.15715	0.765193	3.50171e-23	2.25705e-05	0.00367753
SPAC56F8.04c	1133226	1134356	-	1	-1.68	-1.42	-2.11	-1.04	-0.53	-0.78	-0.53	-0.5	-1.42	-0.38	-0.72	-0.92	-0.52	-0.53	-0.49	-1.66	-0.65	-0.05	-1.33	-1.79	-1.78	-1.97	-1.6	-1.1	-1.22	-1.39	-1.72	1.77842e-41	3.60667e-31	6.58721e-55	9.00037e-17	7.04932e-06	5.72484e-10	7.04054e-05	0.000184032	2.55491e-16	0.0173374	3.46769e-08	4.37937e-08	0.00022971	0.000125256	0.000234271	1.51653e-43	0.000988211	0.917593
SPNCRNA.2498	1133582	1134421	+	1	1.64	1.65	0.47	1.89	1.28	2.34	1.92	1.88	1.45	0.35	0.72	1	0.37	0.48	0.41	1.96	0.87	-1.19	1.6	0.35	-0.13	-0.5	0.68	0.77	1.4	0.92	2.44	0.0071861	0.00525129	0.591492	0.0014252	0.0512271	6.00081e-05	0.00180291	0.00235702	0.151666	0.82242	0.370994	0.313888	0.718898	0.600278	0.608588	0.000287585	0.603592	0.483573
SPNCRNA.715	1134589	1135838	+	1	1.8	1.61	2.08	1.61	1.44	2.48	2.33	2.08	1.38	0.57	1.08	0.13	1.28	1.37	1.33	2.44	1.27	-0.06	1.36	2.59	2.15	3.49	2.15	0.66	2.86	3.78	4.67	6.81256e-05	0.000308588	1.49801e-05	0.000385821	0.00180995	9.88424e-09	1.38728e-07	4.39444e-06	0.0715829	0.503998	0.0407403	0.919757	0.0167253	0.00751329	0.00537215	2.18927e-09	0.150483	0.980235
SPAC56F8.05c	1134697	1136003	-	1	-0.91	-0.73	-0.39	-0.63	-0.03	-0.31	0.09	-0.1	-0.55	-0.16	-0.29	-0.2	-0.07	-0.22	-0.58	-1.51	-0.25	0.15	-1.79	-2.12	-0.82	-2.2	-1.11	-1.33	-1.68	-2.64	-2.96	3.71833e-05	0.00120691	0.0897599	0.00670839	0.927932	0.218661	0.753433	0.73703	0.102499	0.740302	0.326621	0.625039	0.851856	0.462346	0.0187054	2.41853e-12	0.703802	0.820429
SPAC56F8.06c	1136352	1137731	-	1	-0.45	0.06	0.13	-0.45	0.16	-0.12	-0.11	-0.47	0.15	0.13	-0.01	-0.61	0.09	-0.45	-0.12	-0.19	0.17	0.17	-1.21	-0.28	-0.7	-1.18	0.04	0.42	-0.07	0.41	0.27	0.0907326	0.847096	0.654764	0.100408	0.641349	0.709239	0.737311	0.100929	0.775948	0.82761	0.977194	0.123648	0.832903	0.156243	0.734533	0.467128	0.863629	0.823899
SPNCRNA.2499	1138208	1138437	+	1	1.83	2.11	1.35	1.26	-0.05	0.51	0.8	0.12	0.24	-0.4	0.04	1.02	-1	0.47	1.19	2.66	-1.21	-0.96	1.32	2.09	1.35	2.45	0.54	0.63	0.76	2.31	3.07	0.0174861	0.00411664	0.138483	0.116889	0.979599	0.599319	0.388649	0.923583	0.910575	0.850693	0.981345	0.419966	0.446188	0.694319	0.168578	9.32643e-05	0.603592	0.706394
SPNCRNA.2500	1138318	1139903	-	1	1.95	1.23	1.35	1.25	-0.32	0.23	0.02	0.9	0.17	-0.44	-0.16	0.74	-0.79	0.67	0.79	1.32	-0.66	-0.04	2.2	2.45	1.67	2.46	1.58	0.6	0.44	2.01	3.13	4.45813e-12	2.18242e-05	3.68346e-05	2.27927e-05	0.423119	0.52751	0.967066	0.00496288	0.843848	0.443391	0.738485	0.115613	0.0616332	0.0647023	0.0132274	1.23493e-06	0.467982	0.981177
SPAC56F8.07	1138566	1139117	+	1	-0.52	0.25	-0.12	-0.14	0.44	0.31	0.2	0.21	-0.03	0.35	0.22	-0.89	0.63	0.14	0.67	0.05	0.39	0.21	-1.3	-0.96	0.46	-0.15	-0.55	0.04	0.67	-0.63	-1.1	0.0314494	0.310899	0.668333	0.590701	0.0736928	0.23899	0.473645	0.454579	0.97413	0.368799	0.478669	0.0100318	0.0207702	0.673825	0.00776311	0.845512	0.500065	0.739812
SPAC56F8.08	1139130	1140242	+	1	-0.49	-0.31	-0.46	-0.6	0.19	0.18	0.08	-0.15	-0.57	-0.23	-0.49	0.2	0.07	0.01	-0.27	-0.56	-0.17	0.14	-0.18	-0.79	-0.16	-0.64	-0.78	0.07	0.47	-0.96	-1.31	0.00665117	0.0909149	0.0107083	0.00101275	0.35636	0.393006	0.71808	0.476001	0.0288285	0.473856	0.0169554	0.518206	0.818869	0.979766	0.198434	0.00117811	0.768353	0.792061
[truncated: 11,904 more rows]
[truncated: 74 more columns]
