# Supplementary material for: Long noncoding RNA repertoire and targeting by nuclear exosome, cytoplasmic exonuclease, and RNAi in fission yeast
Source: RNA. 2018 Sep;24(9):1195–213. doi: 10.1261/rna.065524.118 (PMC6097657; doi:10.1261/rna.065524.118)
Supplement: Supplemental Material [file supp_065524.118_Supplemental_Table_S4.xlsx]

## Sheet: Table S4
Table S4: Overlap of novel lncRNAs with those reported by Eser et al (2016)
ID	Chromosome	Start	End	Strand	Overlap with annotated RNAs	Overlap with novel lncRNAs
TU.0028	1	102071	102391	1
TU.0029	1	103026	103278	1		SPNCRNA.2048
TU.0039	1	127284	127544	1
TU.0044	1	141772	142171	1	SPAC11D3.17
TU.0050	1	154841	155284	1	SPAC5H10.04
TU.0055	1	170275	170810	1	SPSNORNA.49;SPNCRNA.617
TU.0128	1	441218	441502	1		SPNCRNA.2175
TU.0137	1	476634	476991	1		SPNCRNA.2194
TU.0144	1	500748	501372	1
TU.0158	1	536629	536981	1		SPNCRNA.2221
TU.0216	1	744230	744596	1
TU.0217	1	744983	745183	1
TU.0230	1	783987	784235	1		SPNCRNA.2340
TU.0304	1	1075062	1075278	1
TU.0323	1	1152949	1153154	1
TU.0325	1	1156476	1156700	1	SPAC56F8.16
TU.0353	1	1243329	1243580	1		SPNCRNA.2545
TU.0355	1	1246116	1246331	1		SPNCRNA.2547
TU.0395	1	1386044	1386257	1		SPNCRNA.2608
TU.0417	1	1482234	1482628	1	SPAC9.10
TU.0428	1	1534754	1535141	1
TU.0429	1	1535416	1535928	1
TU.0445	1	1592599	1592913	1
TU.0447	1	1599775	1599981	1	SPAC23H4.05c
TU.0451	1	1605881	1606260	1		SPNCRNA.2717
TU.0456	1	1624750	1626150	1		SPNCRNA.2727
TU.0459	1	1640340	1640819	1	SPAP27G11.15
TU.0465	1	1665856	1666237	1
TU.0477	1	1700549	1700784	1		SPNCRNA.2758
TU.0493	1	1771417	1771866	1	SPAC17A5.10
TU.0507	1	1827002	1827282	1
TU.0530	1	1907424	1907639	1	SPAC110.01
TU.0567	1	2034354	2035052	1
TU.0569	1	2039681	2040011	1	SPAC17H9.20
TU.0578	1	2079269	2079563	1
TU.0636	1	2283938	2284193	1
TU.0659	1	2351509	2351782	1		SPNCRNA.3055
TU.0660	1	2352658	2352961	1		SPNCRNA.3055
TU.0665	1	2366528	2366742	1	SPAC17G8.12
TU.0675	1	2394487	2394720	1		SPNCRNA.3076
TU.0681	1	2420976	2421347	1		SPNCRNA.3087
TU.0691	1	2462992	2463834	1
TU.0692	1	2463957	2464282	1
TU.0700	1	2490107	2490472	1	SPAC19A8.01c
TU.0704	1	2507245	2507605	1		SPNCRNA.3130
TU.0723	1	2581367	2581697	1		SPNCRNA.3153
TU.0724	1	2582309	2582621	1		SPNCRNA.3154
TU.0742	1	2628787	2628998	1
TU.0752	1	2667776	2668060	1
TU.0768	1	2714520	2717156	1
TU.0785	1	2775367	2776573	1
TU.0791	1	2794285	2794586	1
TU.0795	1	2808940	2809327	1
TU.0803	1	2828799	2829230	1		SPNCRNA.3277
TU.0828	1	2931785	2932682	1	SPAC2E1P3.04
TU.0830	1	2935665	2935906	1		SPNCRNA.3327
TU.0880	1	3089700	3089924	1		SPNCRNA.3384
TU.0886	1	3108444	3108658	1
TU.0897	1	3148594	3148987	1		SPNCRNA.3404
TU.0905	1	3169680	3169931	1	SPAC3G9.07c
TU.0911	1	3191497	3192676	1		SPNCRNA.3429
TU.0924	1	3242579	3243029	1
TU.0925	1	3247774	3248399	1	SPAC6G9.04
TU.0935	1	3290511	3291072	1		SPNCRNA.3472
TU.0953	1	3366183	3366451	1		SPNCRNA.3505
TU.0972	1	3415715	3415968	1		SPNCRNA.3525
TU.1014	1	3590565	3591854	1
TU.1022	1	3620777	3621493	1		SPNCRNA.3620
TU.1041	1	3661707	3662017	1
TU.1051	1	3696575	3696814	1	SPAC15A10.10
TU.1065	1	3739227	3740552	1
TU.1066	1	3740820	3741180	1
TU.1068	1	3742297	3742644	1
TU.1082	1	3809634	3809900	1
TU.1090	1	3826918	3827524	1		SPNCRNA.3704
TU.1091	1	3827614	3828499	1		SPNCRNA.3704
TU.1097	1	3845194	3846094	1		SPNCRNA.3712
TU.1105	1	3872698	3873379	1
TU.1107	1	3878356	3878983	1
TU.1112	1	3888972	3889506	1
TU.1113	1	3889930	3890444	1
TU.1116	1	3902162	3902459	1		SPNCRNA.3741
TU.1118	1	3903588	3903842	1
TU.1143	1	3987471	3987958	1		SPNCRNA.3779
TU.1154	1	4014367	4014819	1
TU.1165	1	4063832	4064299	1
TU.1177	1	4101657	4103223	1		SPNCRNA.3832
TU.1184	1	4137590	4138968	1		SPNCRNA.3851
TU.1186	1	4141312	4141548	1
TU.1187	1	4141685	4142284	1
TU.1188	1	4142849	4143127	1
TU.1189	1	4143273	4143527	1
TU.1219	1	4256608	4256869	1
TU.1229	1	4287041	4287268	1
TU.1248	1	4364703	4364972	1	SPAC23D3.12
TU.1253	1	4370189	4370520	1		SPNCRNA.3967
TU.1269	1	4428216	4428833	1
TU.1274	1	4445950	4446158	1
TU.1278	1	4468141	4468360	1		SPNCRNA.4015
TU.1288	1	4495584	4496035	1
TU.1299	1	4537334	4538100	1		SPNCRNA.4052
TU.1337	1	4677681	4677954	1
TU.1363	1	4770098	4770597	1		SPNCRNA.4140
TU.1388	1	4844020	4844400	1	SPAC4F10.08
TU.1392	1	4857568	4858124	1
TU.1402	1	4879386	4879803	1		SPNCRNA.4192
TU.1412	1	4918646	4918930	1
TU.1414	1	4926098	4926325	1
TU.1419	1	4937944	4938360	1		SPNCRNA.4220
TU.1421	1	4945538	4945822	1		SPNCRNA.4224;SPNCRNA.4225
TU.1428	1	4958001	4958426	1		SPNCRNA.4230
TU.1437	1	4984503	4985456	1		SPNCRNA.4241
TU.1442	1	5003541	5004180	1		SPNCRNA.4247
TU.1453	1	5042018	5042292	1		SPNCRNA.4264
TU.1454	1	5043794	5044680	1		SPNCRNA.4265
TU.1470	1	5100913	5102243	1
TU.1474	1	5111999	5112272	1	SPAC29A4.19c
TU.1476	1	5115751	5116440	1		SPNCRNA.4311
TU.1484	1	5139028	5139248	1		SPNCRNA.4320
TU.1485	1	5139502	5139753	1		SPNCRNA.4320
TU.1497	1	5170957	5171680	1
TU.1498	1	5173983	5174603	1
TU.1503	1	5182170	5184289	1		SPNCRNA.4339
TU.1504	1	5185096	5185689	1		SPNCRNA.4339
TU.1523	1	5273046	5273374	1	SPAC2H10.01
TU.1524	1	5273563	5273785	1	SPAC2H10.01
TU.1534	1	5307268	5307593	1
TU.1615	2	136610	136898	1	SPBC1683.02
TU.1626	2	164713	164937	1		SPNCRNA.4594
TU.1663	2	296464	296800	1
TU.1671	2	346336	346641	1		SPNCRNA.4679
TU.1672	2	346807	347236	1
TU.1695	2	412016	412350	1		SPNCRNA.4707
TU.1756	2	603769	604072	1
TU.1757	2	604532	605045	1		SPNCRNA.4795
TU.1781	2	681665	682010	1		SPNCRNA.4828
TU.1814	2	816796	817256	1		SPNCRNA.4895
TU.1827	2	862633	863088	1	SPBC36.11
TU.1832	2	879937	880179	1	SPBC713.06
TU.1897	2	1131042	1131757	1	SPBC1709.17
TU.1904	2	1147562	1148016	1		SPNCRNA.5036
TU.1905	2	1151227	1151648	1	SPBC409.08
TU.1935	2	1241817	1242902	1		SPNCRNA.5087;SPNCRNA.5088
TU.1942	2	1263389	1263606	1
TU.1954	2	1299795	1300337	1		SPNCRNA.5118
TU.1995	2	1452261	1452501	1
TU.1996	2	1455390	1456215	1
TU.2003	2	1476051	1476463	1
TU.2004	2	1476903	1477139	1
TU.2026	2	1543919	1544437	1		SPNCRNA.5236
TU.2030	2	1554406	1554649	1
TU.2036	2	1571547	1571827	1
TU.2061	2	1681712	1682509	1	SPBC19C2.05
TU.2069	2	1698157	1698407	1		SPNCRNA.5303
TU.2079	2	1741032	1741328	1		SPNCRNA.5332
TU.2081	2	1747058	1747340	1		SPNCRNA.5335
TU.2093	2	1775895	1776111	1		SPNCRNA.5348
TU.2097	2	1784254	1785701	1	SPBC18H10.07
TU.2105	2	1817534	1817906	1	SPBC9B6.03
TU.2122	2	1886774	1887011	1		SPNCRNA.5391
TU.2129	2	1912063	1912809	1
TU.2132	2	1918337	1918610	1		SPNCRNA.5403
TU.2145	2	1962195	1962628	1		SPNCRNA.5422
TU.2159	2	2019956	2020249	1
TU.2218	2	2218672	2219583	1
TU.2241	2	2290726	2291411	1
TU.2265	2	2357840	2358310	1
TU.2266	2	2358517	2359241	1	SPBC19G7.06
TU.2287	2	2433401	2433629	1	SPBC21D10.08c
TU.2298	2	2464397	2464605	1
TU.2356	2	2681105	2681316	1		SPNCRNA.5769
TU.2366	2	2721030	2722680	1		SPNCRNA.5788
TU.2368	2	2727374	2727634	1
TU.2376	2	2756365	2757827	1	SPBC336.08
TU.2391	2	2799697	2800016	1
TU.2434	2	2944791	2945037	1		SPNCRNA.5900
TU.2435	2	2945202	2945647	1		SPNCRNA.5900
TU.2438	2	2954158	2954833	1		SPNCRNA.5905
TU.2456	2	3005645	3006965	1
TU.2457	2	3007397	3007712	1
TU.2460	2	3011930	3012281	1	SPBC15D4.02
TU.2535	2	3236872	3237440	1	SPSNRNA.05
TU.2540	2	3250202	3250432	1		SPNCRNA.6028
TU.2545	2	3272119	3272434	1		SPNCRNA.6045
TU.2592	2	3436775	3437256	1	SPBC4B4.11
TU.2617	2	3528981	3529595	1
TU.2624	2	3543669	3544413	1	SPBC887.02
TU.2641	2	3612603	3612941	1
TU.2647	2	3623146	3624802	1
TU.2648	2	3625536	3625873	1	SPBC317.01
TU.2675	2	3715872	3716084	1		SPNCRNA.6248
TU.2701	2	3809370	3809572	1
TU.2712	2	3853006	3853344	1		SPNCRNA.6314
TU.2713	2	3853469	3853681	1		SPNCRNA.6314
TU.2717	2	3862312	3863214	1	SPBC23E6.09
TU.2739	2	3939391	3940196	1	SPBC26H8.01
TU.2744	2	3961301	3961780	1
TU.2746	2	3974403	3975265	1		SPNCRNA.6376
TU.2779	2	4087519	4087742	1
TU.2781	2	4089911	4090185	1		SPNCRNA.6428
TU.2800	2	4158078	4159331	1		SPNCRNA.6456
TU.2822	2	4240576	4240855	1		SPNCRNA.6505
TU.2847	2	4342101	4342528	1
TU.2859	2	4383007	4383243	1		SPNCRNA.6578
TU.2860	2	4386549	4386904	1		SPNCRNA.6580
TU.2862	2	4392858	4393134	1
TU.2865	2	4401977	4402202	1
TU.2931	3	139752	140032	1		SPNCRNA.6718
TU.2943	3	187515	187836	1	SPCC1235.16
TU.2956	3	239882	243710	1	SPCC794.02
TU.2968	3	275963	276250	1		SPNCRNA.6773
TU.2969	3	276659	277038	1		SPNCRNA.6774
TU.2972	3	283409	284407	1
TU.2986	3	325283	325932	1	SPCC736.06
TU.2995	3	361866	362327	1	SPCC594.03
TU.3008	3	426437	426987	1
TU.3011	3	429234	429447	1
TU.3038	3	526084	526731	1
TU.3089	3	725147	725684	1	SPCC18B5.03
TU.3158	3	973634	973842	1	SPCC1795.12c
TU.3243	3	1385614	1386417	1
TU.3246	3	1393280	1393688	1
TU.3247	3	1394752	1395293	1		SPNCRNA.7350;SPNCRNA.7351
TU.3249	3	1396642	1397503	1
TU.3253	3	1405949	1406403	1	SPCC622.04
TU.3297	3	1554922	1555235	1		SPNCRNA.7414
TU.3308	3	1595345	1596215	1
TU.3309	3	1596822	1597060	1
TU.3310	3	1597166	1598879	1
TU.3321	3	1628116	1628441	1
TU.3331	3	1657050	1659921	1	SPCC663.12
TU.3332	3	1667968	1668707	1
TU.3333	3	1670202	1671910	1	SPCC417.03
TU.3337	3	1676697	1676908	1
TU.3354	3	1735533	1735781	1		SPNCRNA.7480
TU.3380	3	1811065	1811356	1		SPNCRNA.7505
TU.3383	3	1820410	1820701	1		SPNCRNA.7510
TU.3399	3	1874778	1875692	1	SPCC1223.13
TU.3446	3	2067570	2067874	1
TU.3447	3	2068980	2069379	1	SPCPB1C11.01
TU.3452	3	2081470	2082322	1	SPCC576.02
TU.3457	3	2095496	2095970	1
TU.3476	3	2149395	2151829	1	SPCC1620.03
TU.3486	3	2181040	2181536	1	SPCC830.02
TU.3487	3	2181630	2182233	1	SPCC830.02
TU.3488	3	2182322	2182768	1	SPCC830.02
TU.3527	3	2349804	2350012	1
TU.3528	3	2351873	2352124	1
TU.3545	3	2428980	2429699	1
TU.3546	3	2429849	2430193	1
TU.3575	1	122799	123726	-1
TU.3579	1	144082	144369	-1		SPNCRNA.2061
TU.3627	1	283422	283738	-1		SPNCRNA.2112
TU.3629	1	288658	289087	-1		SPNCRNA.2114
TU.3630	1	290938	291266	-1		SPNCRNA.2114
TU.3648	1	351240	352131	-1	SPAC630.04c
TU.3663	1	389663	390161	-1
TU.3670	1	413451	413680	-1
TU.3680	1	444700	444908	-1
TU.3707	1	552389	552905	-1		SPNCRNA.2226
TU.3739	1	659168	660156	-1	SPAC1D4.11c
TU.3765	1	766932	767207	-1		SPNCRNA.2333
TU.3784	1	837438	837945	-1
TU.3785	1	840467	840734	-1
TU.3789	1	849531	849941	-1
TU.3791	1	871066	872672	-1
TU.3816	1	953763	953988	-1
TU.3819	1	958924	959567	-1	SPSNRNA.02
TU.3828	1	987662	987948	-1	SPSNRNA.03
TU.3831	1	997173	997618	-1	SPAC821.08c
TU.3832	1	1001309	1001550	-1		SPNCRNA.2441
TU.3844	1	1053982	1054187	-1		SPNCRNA.2461
TU.3852	1	1073055	1073313	-1		SPNCRNA.2466
TU.3867	1	1121895	1122629	-1		SPNCRNA.2492
TU.3870	1	1130113	1130508	-1
TU.3875	1	1148257	1150589	-1	SPAC56F8.14c
TU.3925	1	1296707	1296972	-1
TU.3928	1	1307016	1307322	-1
TU.3929	1	1307469	1307707	-1
TU.3948	1	1375124	1375570	-1	SPAC57A10.05c
TU.3970	1	1445139	1445487	-1
TU.3979	1	1478825	1479049	-1		SPNCRNA.2654
TU.4015	1	1609438	1609752	-1
TU.4039	1	1677421	1677869	-1
TU.4054	1	1726733	1727021	-1
TU.4055	1	1727218	1727474	-1
TU.4099	1	1860359	1860675	-1	SPAP11E10.02c
TU.4114	1	1908370	1908579	-1		SPNCRNA.2858
TU.4128	1	1955077	1955825	-1
TU.4243	1	2322378	2322974	-1
TU.4333	1	2667807	2668018	-1		SPNCRNA.3192
TU.4340	1	2683503	2684396	-1
TU.4342	1	2695183	2695576	-1
TU.4343	1	2695818	2696172	-1
TU.4348	1	2705785	2706071	-1	SPAPB2B4.01c
TU.4352	1	2717486	2718336	-1	SPAPB2B4.04c
TU.4364	1	2766200	2766432	-1		SPNCRNA.3242
TU.4373	1	2794960	2795344	-1
TU.4379	1	2821857	2822057	-1		SPNCRNA.3272
TU.4385	1	2835098	2835458	-1	SPAC3F10.10c
TU.4422	1	2957343	2957557	-1
TU.4432	1	2999058	2999314	-1
TU.4453	1	3077844	3078624	-1		SPNCRNA.3380
TU.4509	1	3294067	3294403	-1
TU.4510	1	3295033	3295865	-1
TU.4511	1	3296058	3296453	-1
TU.4512	1	3296535	3297362	-1	SPAPB1E7.06c
TU.4540	1	3411510	3411719	-1
TU.4544	1	3431544	3431809	-1		SPNCRNA.3533
TU.4555	1	3482463	3482957	-1		SPNCRNA.3546
TU.4586	1	3572796	3573114	-1	SPAC17A2.09c
TU.4587	1	3573369	3574044	-1
TU.4593	1	3586560	3586817	-1		SPNCRNA.3602
TU.4616	1	3667585	3667916	-1
TU.4649	1	3803640	3804292	-1
TU.4660	1	3833848	3834261	-1
TU.4663	1	3841671	3842400	-1		SPNCRNA.3709
TU.4708	1	3969044	3969270	-1
TU.4713	1	3981140	3981802	-1
TU.4715	1	3992592	3992843	-1	SPAPB15E9.02c
TU.4716	1	3993132	3993370	-1	SPAPB15E9.02c
TU.4717	1	3994177	3994384	-1
TU.4764	1	4163775	4164082	-1
TU.4784	1	4227150	4229476	-1		SPNCRNA.3891
TU.4785	1	4229626	4229837	-1		SPNCRNA.3891
TU.4788	1	4237966	4238840	-1
TU.4811	1	4291189	4291750	-1	SPAC2C4.17c
TU.4819	1	4312319	4312545	-1		SPNCRNA.3939
TU.4888	1	4560858	4561152	-1
TU.4899	1	4596413	4596706	-1
TU.4902	1	4605318	4605676	-1	SPAC1093.07
TU.4905	1	4611606	4611912	-1		SPNCRNA.4077
TU.4906	1	4614513	4614730	-1	SPAC1093.04c
TU.4907	1	4614981	4616040	-1	SPAC1093.04c
TU.4949	1	4792418	4792662	-1		SPNCRNA.4152
TU.4950	1	4793173	4793404	-1		SPNCRNA.4152
TU.4951	1	4793581	4793787	-1		SPNCRNA.4152
TU.4952	1	4795754	4796187	-1		SPNCRNA.4152
TU.4968	1	4830898	4831105	-1		SPNCRNA.4167
TU.4970	1	4833262	4834638	-1
TU.4989	1	4901982	4902893	-1		SPNCRNA.4205
TU.5000	1	4935392	4936077	-1
TU.5001	1	4936173	4936450	-1
TU.5011	1	4964874	4966324	-1
TU.5012	1	4966520	4966864	-1
TU.5017	1	4971864	4972102	-1
TU.5026	1	4992644	4992859	-1
TU.5033	1	5006272	5006641	-1		SPNCRNA.4249
TU.5036	1	5012597	5013013	-1		SPNCRNA.4253
TU.5040	1	5024752	5025111	-1		SPNCRNA.4258
TU.5043	1	5031694	5032377	-1		SPNCRNA.4260
TU.5050	1	5057901	5058748	-1		SPNCRNA.4278
TU.5053	1	5074139	5075120	-1	SPAC1006.04c
TU.5056	1	5081467	5081694	-1		SPNCRNA.4290
TU.5057	1	5086228	5086502	-1		SPNCRNA.4294
TU.5073	1	5144284	5145012	-1
TU.5074	1	5145098	5145402	-1
TU.5076	1	5148924	5149645	-1		SPNCRNA.4322
TU.5077	1	5150502	5151067	-1		SPNCRNA.4323;SPNCRNA.4324
TU.5084	1	5160533	5160819	-1		SPNCRNA.4331
TU.5100	1	5211830	5212058	-1
TU.5102	1	5215624	5215941	-1
TU.5105	1	5222227	5222872	-1	SPAC14C4.01c
TU.5106	1	5223153	5225023	-1	SPAC14C4.01c
TU.5169	1	5438096	5438374	-1		SPNCRNA.4450
TU.5170	1	5438547	5438771	-1		SPNCRNA.4450
TU.5171	1	5438947	5439412	-1		SPNCRNA.4450
TU.5178	1	5485356	5486001	-1
TU.5232	2	214432	214825	-1		SPNCRNA.4611
TU.5233	2	216063	216438	-1
TU.5262	2	317721	318130	-1
TU.5301	2	467233	467611	-1	SPSNRNA.04
TU.5305	2	477871	478140	-1
TU.5313	2	509904	511114	-1	SPBC1685.07c
TU.5328	2	564578	564793	-1	SPBC354.08c
TU.5330	2	568072	568395	-1	SPBC354.09c
TU.5331	2	571741	572131	-1		SPNCRNA.4777
TU.5358	2	661737	662273	-1
TU.5362	2	673167	673661	-1
TU.5365	2	688470	688812	-1
TU.5368	2	718133	718648	-1		SPNCRNA.4842
TU.5370	2	729128	731006	-1		SPNCRNA.4850
TU.5376	2	748418	748955	-1	SPBC119.16c
TU.5392	2	818219	819098	-1	SPBC530.11c
TU.5394	2	825323	825583	-1
TU.5427	2	950218	950456	-1		SPNCRNA.4943
TU.5471	2	1082535	1082752	-1
TU.5478	2	1107067	1107493	-1
TU.5494	2	1163775	1164100	-1
TU.5528	2	1270182	1270701	-1
TU.5541	2	1307731	1308141	-1
TU.5596	2	1518891	1519352	-1
TU.5598	2	1522753	1523663	-1		SPNCRNA.5224
TU.5603	2	1533741	1534106	-1
TU.5622	2	1596075	1596391	-1
TU.5637	2	1683927	1684129	-1		SPNCRNA.5298
TU.5639	2	1688354	1689469	-1		SPNCRNA.5300
TU.5647	2	1708300	1708581	-1
TU.5682	2	1823957	1824196	-1
TU.5687	2	1840445	1840672	-1		SPNCRNA.5375
TU.5724	2	1971130	1971480	-1
TU.5727	2	1981640	1982526	-1
TU.5744	2	2053508	2053894	-1		SPNCRNA.5469
TU.5787	2	2201388	2202233	-1
TU.5817	2	2324488	2324885	-1		SPNCRNA.5600
TU.5821	2	2338239	2338506	-1
TU.5832	2	2378098	2378540	-1
TU.5877	2	2554123	2554814	-1	SPBC29A10.09c
TU.5878	2	2554906	2555456	-1	SPBC29A10.09c
TU.5903	2	2641195	2641572	-1		SPNCRNA.5756
TU.5922	2	2696783	2697048	-1
TU.5953	2	2807654	2808882	-1
TU.5977	2	2895990	2896315	-1		SPNCRNA.5870
TU.6021	2	3042756	3043157	-1	SPBC13E7.03c
TU.6026	2	3060154	3060356	-1
TU.6058	2	3185914	3186129	-1	SPBC776.06c
TU.6092	2	3316279	3316665	-1		SPNCRNA.6069
TU.6111	2	3408021	3408440	-1	SPBC13A2.04c
TU.6112	2	3409452	3410101	-1
TU.6125	2	3457807	3458414	-1
TU.6179	2	3642796	3643009	-1
TU.6196	2	3701371	3701997	-1	SPBC19F5.01c
TU.6253	2	3920620	3920908	-1
TU.6297	2	4064624	4064838	-1
TU.6298	2	4064917	4065236	-1
TU.6304	2	4076575	4077042	-1
TU.6335	2	4227324	4227785	-1
TU.6336	2	4227923	4228421	-1
TU.6349	2	4276385	4276835	-1
TU.6368	2	4351432	4351649	-1
TU.6407	3	32661	33443	-1		SPNCRNA.6679
TU.6435	3	114683	115084	-1		SPNCRNA.6707
TU.6438	3	126498	126864	-1		SPNCRNA.6712
TU.6449	3	168760	170712	-1	SPCC320.03
TU.6452	3	174308	175138	-1
TU.6455	3	191761	192122	-1	SPCC1235.08c
TU.6460	3	212120	214005	-1
TU.6473	3	254644	257014	-1
TU.6509	3	390059	390477	-1
TU.6548	3	533274	533853	-1		SPNCRNA.6896
TU.6549	3	534035	536923	-1		SPNCRNA.6896
TU.6556	3	567662	568045	-1	SPCC1672.03c
TU.6581	3	661594	662096	-1	SPCC16C4.02c
TU.6585	3	674369	674715	-1		SPNCRNA.6966
TU.6615	3	791846	792608	-1
TU.6619	3	818591	819410	-1
TU.6621	3	828601	828992	-1		SPNCRNA.7048;SPNCRNA.7049
TU.6636	3	894113	894552	-1		SPNCRNA.7087
TU.6645	3	926478	926725	-1		SPNCRNA.7111
TU.6650	3	939962	940278	-1
TU.6655	3	950006	950237	-1
TU.6663	3	964290	965956	-1	SPCC1742.01
TU.6721	3	1245888	1246099	-1
TU.6732	3	1290986	1291578	-1		SPNCRNA.7296
TU.6736	3	1309889	1310297	-1
TU.6741	3	1337329	1337594	-1
TU.6750	3	1362197	1362597	-1		SPNCRNA.7338
TU.6765	3	1412574	1413059	-1
TU.6766	3	1413141	1413349	-1
TU.6787	3	1494879	1496258	-1	SPCC188.09c
TU.6791	3	1515329	1515604	-1		SPNCRNA.7404
TU.6797	3	1546927	1547396	-1	SPCC1753.03c
TU.6801	3	1560489	1561081	-1	SPCC162.10
TU.6814	3	1602946	1604584	-1	SPCC777.03c
TU.6834	3	1686957	1687474	-1
TU.6835	3	1687618	1687878	-1
TU.6836	3	1688143	1688430	-1
TU.6845	3	1717920	1718144	-1		SPNCRNA.7474
TU.6855	3	1744281	1744738	-1	SPCC1450.09c
TU.6861	3	1762522	1763012	-1
TU.6884	3	1835609	1836158	-1
TU.6889	3	1848123	1848932	-1
TU.6890	3	1849048	1849250	-1
TU.6910	3	1924813	1925597	-1	SPCC74.02c
TU.6918	3	1967298	1967604	-1	SPNCRNA.1248;SPCC18.19c
TU.6929	3	2011591	2012371	-1		SPNCRNA.7586
TU.6939	3	2057304	2058262	-1		SPNCRNA.7608;SPNCRNA.7609
TU.6940	3	2058814	2059052	-1
TU.6942	3	2067911	2068187	-1		SPNCRNA.7615
TU.6953	3	2102038	2102315	-1
TU.6955	3	2109480	2109718	-1	SPCC576.16c
TU.6956	3	2110218	2110682	-1	SPCC576.16c
TU.6975	3	2177930	2178204	-1	SPCC1620.14c
TU.6986	3	2218041	2218526	-1	SPCC1919.06c
TU.6998	3	2260691	2260952	-1		SPNCRNA.7688
TU.7016	3	2303631	2303905	-1	SPCC965.11c
TU.7037	3	2371010	2371218	-1		SPNCRNA.7730
