# Supplementary material for: Long noncoding RNA repertoire and targeting by nuclear exosome, cytoplasmic exonuclease, and RNAi in fission yeast
Source: RNA. 2018 Sep;24(9):1195–213. doi: 10.1261/rna.065524.118 (PMC6097657; doi:10.1261/rna.065524.118)
Supplement: Supplemental Material [file supp_065524.118_Supplemental_Table_S6.xlsx]

## Sheet: Table S6
Table S6: Polysome profiling analysis of actively translated lncRNAs
stable_id	start	end	chromosome_name	strand	CUT	XUT	DUT	Intergenic_flag	Antisense_flag	Bidirectional_flag	OverlappingSameStrand_flag	AntisenseExcludingBidirectionalToSameGene	Bidirectional	OverlapSameStrand_transcript_CAGE_PolyA	OverlapSameStrand_CDS_CAGE_PolyA	Antisense_NoFilters_CAGE_PolyA	OverlapOtherStrand_CDS_PomBase	OverlapOtherStrand_transcript_PomBase	OverlapSameStrand_CDS_PomBase	OverlapSameStrand_transcript_PomBase	ORF_ID	Start_ORF	End_ORF	Codons	pvalue
SPNCRNA.6980	707677	708190	III	-1	0	1	0	0	0	1	0	NA	SPCPJ732.03			SPCPJ732.03		SPCPJ732.03			novel_356639	707803	707808	1	0.333333
SPNCRNA.6896	532616	537143	III	-1	0	1	0	0	0	1	0	SPCP31B10.06	SPCP31B10.07			SPCP31B10.06	SPCP31B10.06	SPCP31B10.06			novel_353769	536745	536750	1	0.333333
SPNCRNA.6772	274949	275268	III	1	0	0	0	0	0	1	0	NA	SPCC794.11c					SPCC794.12c			novel_312297	275116	275217	11	4.7e-05
SPNCRNA.1123	264766	265275	III	-1	0	1	0	0	0	1	0	NA	SPCC794.08					SPCC794.07			ncRNA_42322	265113	265157	6	0.00137174
SPNCRNA.1292	2367506	2368757	III	1	0	0	0	0	0	1	0	SPCC70.08c;SPCC70.09c	SPCC70.07c			SPCC70.08c;SPCC70.09c	SPCC70.08c	SPCC70.07c;SPCC70.08c			ncRNA_50505	2367595	2367642	7	0.00259107
SPNCRNA.7727	2354421	2358979	III	1	0	0	0	0	0	1	0	SPCC70.04c;SPCC70.12c;SPCC70.05c	SPCC70.04c			SPCC70.04c;SPCC70.12c;SPCC70.05c	SPCC70.12c	SPCC70.04c;SPCC70.12c;SPCC70.05c			novel_343895	2357668	2357691	3	0.037037
SPNCRNA.1182	1263755	1264380	III	1	0	0	0	0	0	1	0	NA	SPCC645.14c					SPCC23B6.01c			ncRNA_45128	1263874	1263891	4	0.0123457
SPNCRNA.1182	1263755	1264380	III	1	0	0	0	0	0	1	0	NA	SPCC645.14c					SPCC23B6.01c			ncRNA_45123	1263888	1263929	5	0.0178326
SPNCRNA.1182	1263755	1264380	III	1	0	0	0	0	0	1	0	NA	SPCC645.14c					SPCC23B6.01c			ncRNA_45118	1263953	1264033	14	1.19e-05
SPNCRNA.1102	79848	80436	III	-1	1	0	0	0	0	1	0	NA	SPCC613.01			SPCC613.01		SPCC613.01			ncRNA_41420	80267	80296	4	0.0123457
SPNCRNA.1202	1525414	1528475	III	1	0	1	0	0	0	1	0	SPCC584.01c	SPCC584.16c			SPCC584.01c	SPCC584.01c	SPCC584.01c			ncRNA_45976	1525526	1525630	13	0.00011599
SPNCRNA.7404	1513703	1516038	III	-1	0	1	0	0	0	1	0	SPCC584.12	SPCC584.13			SPCC584.12	SPCC584.12	SPCC584.12			novel_370278	1515932	1516009	10	0.00164772
SPNCRNA.1140	468550	470462	III	1	1	0	0	0	0	1	0	SPCC4G3.02;SPCC364.07	SPCC4G3.03			SPCC4G3.02;SPCC364.07	SPCC4G3.02	SPCC4G3.02;SPCC364.07			ncRNA_43107	469155	469262	12	0.000792465
SPNCRNA.587	2009624	2010229	III	-1	1	0	0	0	0	1	0	NA	SPCC4F11.05	SPCC4F11.04c						SPCC4F11.04c	ncRNA_48649	2009776	2009886	12	0.000792465
SPNCRNA.587	2009624	2010229	III	-1	1	0	0	0	0	1	0	NA	SPCC4F11.05	SPCC4F11.04c						SPCC4F11.04c	SPCC4F11.04c_30606	2009776	2009886	12	0.000792465
SPNCRNA.1176	1164366	1166231	III	-1	1	0	0	0	0	1	0	SPCC4B3.06c	SPCC4B3.05c			SPCC4B3.06c	SPCC4B3.06c	SPCC4B3.06c			ncRNA_44754	1165512	1165574	11	5.65e-06
SPNCRNA.1176	1164366	1166231	III	-1	1	0	0	0	0	1	0	SPCC4B3.06c	SPCC4B3.05c			SPCC4B3.06c	SPCC4B3.06c	SPCC4B3.06c			ncRNA_44752	1165659	1165835	21	2.62e-07
SPNCRNA.1177	1168934	1173282	III	-1	0	0	0	0	0	1	0	SPCC4B3.04c	SPCC4B3.03c			SPCC4B3.04c	SPCC4B3.04c	SPCC4B3.04c;SPCC4B3.03c			ncRNA_44802	1173166	1173237	10	0.00164772
SPNCRNA.1217	1677222	1680771	III	1	0	1	0	0	0	1	0	SPCC417.06c;SPCC417.07c	SPCC417.05c			SPCC417.06c;SPCC417.07c	SPCC417.06c;SPCC417.07c	SPCC417.06c;SPCC417.07c			ncRNA_46920	1677257	1677301	10	0.000129836
SPNCRNA.1217	1677222	1680771	III	1	0	1	0	0	0	1	0	SPCC417.06c;SPCC417.07c	SPCC417.05c			SPCC417.06c;SPCC417.07c	SPCC417.06c;SPCC417.07c	SPCC417.06c;SPCC417.07c			ncRNA_46948	1677690	1677839	19	8.44e-08
SPNCRNA.583	1676911	1679347	III	1	0	1	0	0	0	1	0	SPCC417.05c;SPCC417.06c	SPCC417.05c			SPCC417.05c;SPCC417.06c	SPCC417.05c;SPCC417.06c	SPCC417.05c;SPCC417.06c			ncRNA_46920	1677257	1677301	10	0.000129836
SPNCRNA.583	1676911	1679347	III	1	0	1	0	0	0	1	0	SPCC417.05c;SPCC417.06c	SPCC417.05c			SPCC417.05c;SPCC417.06c	SPCC417.05c;SPCC417.06c	SPCC417.05c;SPCC417.06c			ncRNA_46948	1677690	1677839	19	8.44e-08
SPNCRNA.1188	1355614	1357669	III	-1	0	0	0	0	0	1	0	SPCC338.11c	SPCC338.10c	SPCC338.12		SPCC338.11c	SPCC338.11c	SPCC338.11c		SPCC338.12	ncRNA_45339	1357567	1357614	7	0.000457247
SPNCRNA.491	1360323	1360746	III	1	1	0	0	0	0	1	0	NA	SPCC338.08								ncRNA_45422	1360391	1360492	19	9.23e-05
SPNCRNA.7120	938746	939805	III	-1	0	0	0	0	0	1	0	NA	SPCC24B10.21								novel_360762	938894	938986	12	0.000285109
SPNCRNA.7120	938746	939805	III	-1	0	0	0	0	0	1	0	NA	SPCC24B10.21								novel_360573	939520	939669	18	8.83e-05
SPNCRNA.7098	905302	905897	III	1	1	0	0	0	0	1	0	NA	SPCC24B10.02c								novel_322399	905489	905578	9	0.00137174
SPNCRNA.7586	2011096	2012372	III	-1	0	0	0	0	0	1	0	NA	SPCC1906.01								novel_377704	2011924	2011941	3	0.037037
SPNCRNA.7383	1474790	1475425	III	-1	1	0	0	0	0	1	0	NA	SPCC188.02								novel_369674	1475233	1475259	4	0.0123457
SPNCRNA.1250	1976795	1978348	III	1	0	0	0	0	0	1	0	SPCC18.12c	SPCC18.11c			SPCC18.12c	SPCC18.12c	SPCC18.12c			ncRNA_48446	1976975	1977013	8	0.00882318
SPNCRNA.128	989942	990834	III	-1	0	0	1	0	0	1	0	NA	SPCC1795.04c			SPCC1795.04c	SPCC1795.04c	SPCC1795.04c			ncRNA_44395	990536	990565	5	0.00411523
SPNCRNA.579	388528	389199	III	1	1	0	0	0	0	1	0	SPCC1682.09c	SPCC1682.08c			SPCC1682.09c	SPCC1682.09c	SPCC1682.09c			ncRNA_42835	388630	388695	10	0.00403954
SPNCRNA.6822	382759	383917	III	-1	0	1	0	0	0	1	0	SPCC1682.06	SPCC1682.07			SPCC1682.06	SPCC1682.06	SPCC1682.06			novel_351373	383782	383820	5	0.0452675
SPNCRNA.1267	2170044	2170746	III	1	1	0	0	0	0	1	0	NA	SPCC1620.12c					SPCC1620.12c			ncRNA_49171	2170068	2170094	4	0.0452675
SPNCRNA.1228	1781923	1783707	III	1	0	0	0	0	0	1	0	NA	SPCC1442.08c	SPCC1442.09		SPCC1442.08c	SPCC1442.08c	SPCC1442.08c;SPCC1442.10c		SPCC1442.09	ncRNA_47621	1782233	1782241	2	0.111111
SPNCRNA.502	1782127	1783070	III	1	0	0	0	0	0	1	0	NA	SPCC1442.08c			SPCC1442.08c		SPCC1442.08c;SPCC1442.10c			ncRNA_47621	1782233	1782241	2	0.111111
SPNCRNA.1185	1307546	1309445	III	-1	0	0	0	0	0	1	0	SPCC1322.09	SPCC1322.10			SPCC1322.09	SPCC1322.09	SPCC1322.09			ncRNA_45206	1307892	1307954	7	0.0196616
SPNCRNA.1185	1307546	1309445	III	-1	0	0	0	0	0	1	0	SPCC1322.09	SPCC1322.10			SPCC1322.09	SPCC1322.09	SPCC1322.09			ncRNA_45228	1308985	1309125	14	0.000380798
SPNCRNA.1185	1307546	1309445	III	-1	0	0	0	0	0	1	0	SPCC1322.09	SPCC1322.10			SPCC1322.09	SPCC1322.09	SPCC1322.09			ncRNA_45229	1308943	1308978	7	0.000457247
SPNCRNA.1185	1307546	1309445	III	-1	0	0	0	0	0	1	0	SPCC1322.09	SPCC1322.10			SPCC1322.09	SPCC1322.09	SPCC1322.09			ncRNA_45214	1308923	1308946	4	0.0123457
SPNCRNA.10	1837689	1838380	III	-1	0	0	0	0	0	1	0	NA	SPCC1223.02								ncRNA_47856	1837981	1838055	13	3.14e-05
SPNCRNA.1606	3491435	3494442	II	-1	0	0	0	0	0	1	0	NA	SPBPB7E8.01			SPBPB7E8.01		SPBPB7E8.01			ncRNA_36332	3492692	3492733	4	0.0452675
SPNCRNA.1696	4464625	4466286	II	-1	0	0	0	0	0	1	0	NA	SPBPB2B2.05								ncRNA_40898	4466234	4466251	4	0.0452675
SPNCRNA.1696	4464625	4466286	II	-1	0	0	0	0	0	1	0	NA	SPBPB2B2.05								ncRNA_40935	4466201	4466206	1	0.333333
SPNCRNA.532	4465475	4466352	II	-1	0	0	0	0	0	1	0	NA	SPBPB2B2.05								ncRNA_40898	4466234	4466251	4	0.0452675
SPNCRNA.532	4465475	4466352	II	-1	0	0	0	0	0	1	0	NA	SPBPB2B2.05								ncRNA_40935	4466201	4466206	1	0.333333
SPNCRNA.1628	3645288	3647532	II	1	0	1	0	0	0	1	0	SPBP8B7.07c;SPBP8B7.08c;SPBP8B7.09c	SPBP8B7.07c			SPBP8B7.07c;SPBP8B7.08c;SPBP8B7.09c	SPBP8B7.07c;SPBP8B7.08c;SPBP8B7.09c	SPBP8B7.07c;SPBP8B7.08c;SPBP8B7.09c			ncRNA_37366	3645489	3645548	7	0.0196616
SPNCRNA.1402	991484	992571	II	1	1	0	0	0	0	1	0	NA	SPBP35G2.13c					SPBP35G2.13c			ncRNA_26562	992057	992095	6	0.0196616
SPNCRNA.1617	3574355	3575038	II	-1	0	1	0	0	0	1	0	NA	SPBC887.16			SPBC887.16	SPBC887.16	SPBC887.16			ncRNA_36784	3574833	3574922	11	0.000212629
SPNCRNA.4805	624313	625231	II	1	0	0	0	0	0	1	0	SPBC839.14c	SPBC839.13c			SPBC839.14c	SPBC839.14c	SPBC839.14c			novel_178476	624385	624420	7	0.00828126
SPNCRNA.1333	274712	275245	II	1	1	0	0	0	0	1	0	NA	SPBC800.10c								ncRNA_23460	274769	274828	9	5.08e-05
SPNCRNA.299	274745	275832	II	1	1	0	0	0	0	1	0	NA	SPBC800.10c	SPBC800.11						SPBC800.11	ncRNA_23460	274769	274828	9	5.08e-05
SPNCRNA.299	274745	275832	II	1	1	0	0	0	0	1	0	NA	SPBC800.10c	SPBC800.11						SPBC800.11	ncRNA_23467	275630	275677	7	0.00259107
SPNCRNA.299	274745	275832	II	1	1	0	0	0	0	1	0	NA	SPBC800.10c	SPBC800.11						SPBC800.11	SPBC800.11_15341	275630	275677	7	0.00259107
SPNCRNA.1421	1212519	1216202	II	1	0	0	0	0	0	1	0	SPBC725.06c	SPBC725.05c			SPBC725.06c	SPBC725.06c	SPBC725.06c			ncRNA_27328	1214136	1214255	15	4.48e-06
SPNCRNA.1421	1212519	1216202	II	1	0	0	0	0	0	1	0	SPBC725.06c	SPBC725.05c			SPBC725.06c	SPBC725.06c	SPBC725.06c			ncRNA_27315	1212558	1212593	5	0.0178326
SPNCRNA.4611	212605	214952	II	-1	0	0	0	0	0	1	0	SPBC660.10	SPBC660.11			SPBC660.10	SPBC660.10	SPBC660.10			novel_241452	212733	212954	22	0.0001798
SPNCRNA.1368	536739	539154	II	-1	0	0	0	0	0	1	0	SPBC649.03	SPBC649.04			SPBC649.03	SPBC649.03	SPBC649.03			ncRNA_24978	538373	538438	8	0.0009653
SPNCRNA.1398	926899	928892	II	-1	1	0	0	0	0	1	0	SPBC646.03;SPBC646.04	SPBC646.04			SPBC646.03;SPBC646.04	SPBC646.03	SPBC646.03;SPBC646.04			ncRNA_26381	928686	928700	4	0.0123457
SPNCRNA.1584	3161772	3163104	II	-1	1	0	0	0	0	1	0	SPBC609.02	SPBC609.03			SPBC609.02	SPBC609.02	SPBC609.02			ncRNA_35311	3162606	3162692	12	0.000792465
SPNCRNA.4861	752269	754343	II	-1	1	0	0	0	0	1	0	SPBC119.17	SPBC577.02			SPBC119.17	SPBC119.17	SPBC119.17			novel_250340	754097	754156	6	0.0424224
SPNCRNA.1666	4088146	4088647	II	1	0	0	0	0	0	1	0	SPBC56F2.11	SPBC56F2.12			SPBC56F2.11		SPBC56F2.12			ncRNA_39394	4088313	4088378	16	7.29e-06
SPNCRNA.1666	4088146	4088647	II	1	0	0	0	0	0	1	0	SPBC56F2.11	SPBC56F2.12			SPBC56F2.11		SPBC56F2.12			ncRNA_39392	4088375	4088494	12	0.00187482
SPNCRNA.1671	4120895	4123007	II	1	0	0	0	0	0	1	0	SPBC56F2.03	SPBC56F2.04			SPBC56F2.03	SPBC56F2.03	SPBC56F2.03			ncRNA_39994	4120962	4121060	22	2.32e-08
SPNCRNA.6540	4310051	4311381	II	1	0	1	0	0	0	1	0	SPBC543.06c	SPBC543.05c			SPBC543.06c	SPBC543.06c	SPBC543.06c			novel_234027	4310058	4310126	8	0.00340395
SPNCRNA.5780	2703121	2704913	II	-1	0	0	0	0	0	1	0	NA	SPBC4F6.09			SPBC4F6.09		SPBC4F6.09			novel_280616	2704402	2704476	11	4.7e-05
SPNCRNA.1581	3126882	3127624	II	-1	1	0	0	0	0	1	0	NA	SPBC4C3.05c								ncRNA_35026	3127577	3127618	7	0.00259107
SPNCRNA.1581	3126882	3127624	II	-1	1	0	0	0	0	1	0	NA	SPBC4C3.05c								ncRNA_35027	3127478	3127573	10	0.0159455
SPNCRNA.1360	450808	451618	II	1	1	0	0	0	0	1	0	SPBC428.05c;SPBC428.06c	SPBC428.05c			SPBC428.05c;SPBC428.06c	SPBC428.05c	SPBC428.05c;SPBC428.06c			ncRNA_24513	451144	451179	5	0.00411523
SPNCRNA.1419	1168819	1169357	II	1	0	0	0	0	0	1	0	SPBC409.16c;SPBC409.17c	SPBC409.16c			SPBC409.16c;SPBC409.17c	SPBC409.16c	SPBC409.16c;SPBC409.17c			ncRNA_27235	1168829	1168885	6	0.00685871
SPNCRNA.568	1157158	1158382	II	-1	1	0	0	0	0	1	0	SPBC409.10	SPBC409.11			SPBC409.10	SPBC409.10	SPBC409.10			ncRNA_27148	1158102	1158197	16	0.000859483
SPNCRNA.438	4194849	4196008	II	-1	0	0	0	0	0	1	0	NA	SPBC3F6.05								ncRNA_39925	4195960	4196001	8	0.0009653
SPNCRNA.1679	4194886	4196046	II	-1	0	0	0	0	0	1	0	NA	SPBC3F6.05			SPBC3F6.05		SPBC3F6.05			ncRNA_39925	4195960	4196001	8	0.0009653
SPNCRNA.1544	2683994	2685662	II	1	0	0	0	0	0	1	0	SPBC3E7.13c;SPBC3E7.15c	SPBC3E7.12c	SPBC3E7.14		SPBC3E7.13c;SPBC3E7.15c	SPBC3E7.13c	SPBC3E7.13c;SPBC3E7.15c		SPBC3E7.14	ncRNA_33327	2685014	2685130	13	0.00187482
SPNCRNA.1544	2683994	2685662	II	1	0	0	0	0	0	1	0	SPBC3E7.13c;SPBC3E7.15c	SPBC3E7.12c	SPBC3E7.14		SPBC3E7.13c;SPBC3E7.15c	SPBC3E7.13c	SPBC3E7.13c;SPBC3E7.15c		SPBC3E7.14	ncRNA_33320	2684123	2684164	5	0.0452675
SPNCRNA.5767	2672828	2675656	II	1	1	0	0	0	0	1	0	SPBC3E7.07c;SPBC3E7.08c	SPBC3E7.07c			SPBC3E7.07c;SPBC3E7.08c	SPBC3E7.08c	SPBC3E7.07c;SPBC3E7.08c			novel_209530	2673246	2673296	10	0.000129836
SPNCRNA.5111	1281193	1282588	II	1	1	0	0	0	0	1	0	NA	SPBC3D6.06c	SPBC3D6.07		SPBC3D6.06c	SPBC3D6.06c	SPBC3D6.06c			novel_188774	1282449	1282481	5	0.00411523
SPNCRNA.1524	2526379	2529466	II	-1	1	0	0	0	0	1	0	SPBC365.15	SPBC365.16			SPBC365.15	SPBC365.15	SPBC365.15			ncRNA_32400	2526971	2527030	8	0.00340395
SPNCRNA.1369	546996	548377	II	-1	0	0	0	0	0	1	0	NA	SPBC354.03	SPBC354.02c		SPBC354.03				SPBC354.02c	ncRNA_24998	548315	548326	3	0.037037
SPNCRNA.1369	546996	548377	II	-1	0	0	0	0	0	1	0	NA	SPBC354.03	SPBC354.02c		SPBC354.03				SPBC354.02c	ncRNA_25014	548086	548151	7	0.000457247
SPNCRNA.576	4203368	4205951	II	-1	1	0	0	0	0	1	0	SPBC342.02	SPBC342.03			SPBC342.02	SPBC342.02	SPBC342.02			ncRNA_39976	4205691	4205741	10	0.00403954
SPNCRNA.576	4203368	4205951	II	-1	1	0	0	0	0	1	0	SPBC342.02	SPBC342.03			SPBC342.02	SPBC342.02	SPBC342.02			ncRNA_39975	4205766	4205795	9	5.08e-05
SPNCRNA.1625	3622474	3625877	II	-1	0	1	0	0	0	1	0	NA	SPBC317.01			SPBC317.01		SPBC317.01			ncRNA_37157	3625519	3625662	31	8.71e-11
SPNCRNA.1625	3622474	3625877	II	-1	0	1	0	0	0	1	0	NA	SPBC317.01			SPBC317.01		SPBC317.01			ncRNA_37155	3625843	3625857	4	0.0123457
SPNCRNA.1625	3622474	3625877	II	-1	0	1	0	0	0	1	0	NA	SPBC317.01			SPBC317.01		SPBC317.01			ncRNA_37156	3625663	3625776	22	3.42e-06
SPNCRNA.1427	1297699	1298710	II	1	0	0	1	0	0	1	0	SPBC30B4.01c	SPBC30B4.09			SPBC30B4.01c		SPBC30B4.01c			ncRNA_27554	1297747	1297776	7	0.000457247
SPNCRNA.1427	1297699	1298710	II	1	0	0	1	0	0	1	0	SPBC30B4.01c	SPBC30B4.09			SPBC30B4.01c		SPBC30B4.01c			ncRNA_27564	1297826	1297858	6	0.0424224
SPNCRNA.1532	2584771	2586312	II	-1	0	0	0	0	0	1	0	NA	SPBC2G5.05								ncRNA_32838	2586112	2586186	9	0.00137174
SPNCRNA.1531	2584028	2586436	II	1	0	0	0	0	0	1	0	NA	SPBC2G5.04c	SPBC2G5.05		SPBC2G5.04c	SPBC2G5.04c	SPBC2G5.04c		SPBC2G5.05	ncRNA_32836	2585503	2585535	6	0.0196616
SPNCRNA.402	2584403	2585684	II	1	0	1	0	0	0	1	0	NA	SPBC2G5.04c								ncRNA_32836	2585503	2585535	6	0.0196616
SPNCRNA.1600	3460382	3461190	II	-1	0	0	0	0	0	1	0	NA	SPBC2G2.14								ncRNA_36072	3460971	3461015	9	0.00882318
SPNCRNA.1457	1721083	1724641	II	-1	0	0	0	0	0	1	0	SPBC2F12.09c	SPBC2F12.08c			SPBC2F12.09c	SPBC2F12.09c	SPBC2F12.09c			ncRNA_29383	1724124	1724240	12	0.000792465
SPNCRNA.1457	1721083	1724641	II	-1	0	0	0	0	0	1	0	SPBC2F12.09c	SPBC2F12.08c			SPBC2F12.09c	SPBC2F12.09c	SPBC2F12.09c			ncRNA_29339	1721576	1721656	16	0.000183176
SPNCRNA.1457	1721083	1724641	II	-1	0	0	0	0	0	1	0	SPBC2F12.09c	SPBC2F12.08c			SPBC2F12.09c	SPBC2F12.09c	SPBC2F12.09c			ncRNA_29378	1724574	1724579	1	0.333333
SPNCRNA.1568	2979889	2980556	II	1	0	0	0	0	0	1	0	SPBC2D10.08c	SPBC2D10.07c			SPBC2D10.08c	SPBC2D10.08c	SPBC2D10.08c			ncRNA_34458	2980043	2980117	9	0.00385556
SPNCRNA.573	2975053	2976498	II	-1	1	0	0	0	0	1	0	SPBC2D10.05	SPBC2D10.06			SPBC2D10.05	SPBC2D10.05	SPBC2D10.05			ncRNA_34440	2976416	2976421	1	0.333333
SPNCRNA.1483	2044062	2045213	II	1	1	0	0	0	0	1	0	NA	SPBC29A3.03c								ncRNA_30626	2044278	2044364	10	0.000543804
SPNCRNA.5702	2533990	2535969	II	-1	1	0	0	0	0	1	0	SPBC29A10.01	SPBC29A10.02			SPBC29A10.01	SPBC29A10.01	SPBC29A10.01			novel_278306	2535851	2535856	1	0.333333
SPNCRNA.5702	2533990	2535969	II	-1	1	0	0	0	0	1	0	SPBC29A10.01	SPBC29A10.02			SPBC29A10.01	SPBC29A10.01	SPBC29A10.01			novel_278224	2535552	2535614	8	0.00882318
SPNCRNA.5702	2533990	2535969	II	-1	1	0	0	0	0	1	0	SPBC29A10.01	SPBC29A10.02			SPBC29A10.01	SPBC29A10.01	SPBC29A10.01			novel_278221	2535768	2535809	9	0.000355637
SPNCRNA.1469	1835725	1839359	II	-1	0	0	0	0	0	1	0	SPBC28E12.02	SPBC28E12.03			SPBC28E12.02	SPBC28E12.02	SPBC28E12.02			ncRNA_29852	1839234	1839257	4	0.0452675
SPNCRNA.1447	1565961	1569530	II	-1	0	1	0	0	0	1	0	SPBC27.03;SPBC27.04	SPBC27.05			SPBC27.03;SPBC27.04	SPBC27.04	SPBC27.03;SPBC27.04			ncRNA_28339	1566992	1567126	30	2.25e-10
SPNCRNA.1447	1565961	1569530	II	-1	0	1	0	0	0	1	0	SPBC27.03;SPBC27.04	SPBC27.05			SPBC27.03;SPBC27.04	SPBC27.04	SPBC27.03;SPBC27.04			ncRNA_28383	1566019	1566024	1	0.333333
SPNCRNA.1447	1565961	1569530	II	-1	0	1	0	0	0	1	0	SPBC27.03;SPBC27.04	SPBC27.05			SPBC27.03;SPBC27.04	SPBC27.04	SPBC27.03;SPBC27.04			ncRNA_28317	1565991	1566116	16	7.29e-06
SPNCRNA.1447	1565961	1569530	II	-1	0	1	0	0	0	1	0	SPBC27.03;SPBC27.04	SPBC27.05			SPBC27.03;SPBC27.04	SPBC27.04	SPBC27.03;SPBC27.04			ncRNA_28312	1566900	1566992	11	0.00800819
SPNCRNA.1505	2335158	2337882	II	1	0	0	0	0	0	1	0	SPBC24C6.09c	SPBC24C6.08c			SPBC24C6.09c	SPBC24C6.09c	SPBC24C6.09c			ncRNA_31756	2335247	2335267	4	0.0452675
SPNCRNA.5600	2323030	2324951	II	-1	0	0	1	0	0	1	0	SPBC24C6.03	SPBC24C6.04			SPBC24C6.03	SPBC24C6.03	SPBC24C6.03			novel_274828	2324645	2324719	8	0.000152416
SPNCRNA.572	2431127	2431835	II	-1	1	0	0	0	0	1	0	SPBC21D10.09c	SPBC21D10.08c			SPBC21D10.09c	SPBC21D10.09c	SPBC21D10.09c			ncRNA_31951	2431801	2431812	3	0.037037
SPNCRNA.572	2431127	2431835	II	-1	1	0	0	0	0	1	0	SPBC21D10.09c	SPBC21D10.08c			SPBC21D10.09c	SPBC21D10.09c	SPBC21D10.09c			ncRNA_31945	2431431	2431514	9	5.08e-05
SPNCRNA.1658	4038885	4043168	II	1	0	1	0	0	0	1	0	SPBC215.07c;SPBC215.08c	SPBC215.06c			SPBC215.07c;SPBC215.08c	SPBC215.07c;SPBC215.08c	SPBC215.06c;SPBC215.07c;SPBC215.08c			ncRNA_38977	4039211	4039258	7	0.00259107
SPNCRNA.1658	4038885	4043168	II	1	0	1	0	0	0	1	0	SPBC215.07c;SPBC215.08c	SPBC215.06c			SPBC215.07c;SPBC215.08c	SPBC215.07c;SPBC215.08c	SPBC215.06c;SPBC215.07c;SPBC215.08c			ncRNA_38952	4039567	4039662	12	1.69e-05
SPNCRNA.04	3295176	3295428	II	-1	1	0	0	0	0	1	0	SPBC20F10.06	SPBC20F10.07			SPBC20F10.06		SPBC20F10.06;SPBC20F10.07			ncRNA_35605	3295354	3295410	6	0.0424224
SPNCRNA.1589	3234548	3235830	II	1	1	0	0	0	0	1	0	SPBC19F8.04c	SPBC19F8.03c			SPBC19F8.04c	SPBC19F8.04c	SPBC19F8.03c;SPBC19F8.04c			ncRNA_35539	3234624	3234668	6	0.00685871
SPNCRNA.1589	3234548	3235830	II	1	1	0	0	0	0	1	0	SPBC19F8.04c	SPBC19F8.03c			SPBC19F8.04c	SPBC19F8.04c	SPBC19F8.03c;SPBC19F8.04c			ncRNA_35543	3235002	3235037	6	0.00685871
SPNCRNA.6021	3230766	3231091	II	1	1	0	0	0	0	1	0	NA	SPBC19F8.01c					SPBC19F8.01c			novel_217642	3230851	3230904	15	4.48e-06
SPNCRNA.6021	3230766	3231091	II	1	1	0	0	0	0	1	0	NA	SPBC19F8.01c					SPBC19F8.01c			novel_217627	3230798	3230848	12	0.000285109
SPNCRNA.1553	2826631	2828674	II	1	0	1	0	0	0	1	0	NA	SPBC19C7.04c			SPBC19C7.04c		SPBC19C7.04c			ncRNA_33731	2827998	2828180	19	1.56e-05
SPNCRNA.1676	4146300	4147370	II	1	0	0	1	0	0	1	0	NA	SPBC1861.08c								ncRNA_39844	4146662	4146694	7	0.000457247
SPNCRNA.1676	4146300	4147370	II	1	0	0	1	0	0	1	0	NA	SPBC1861.08c								ncRNA_39822	4146612	4146662	6	0.00685871
SPNCRNA.5172	1410093	1411226	II	1	0	0	0	0	0	1	0	SPBC17A3.05c	SPBC17A3.04c			SPBC17A3.05c		SPBC17A3.05c			novel_190989	1410639	1410779	21	9.31e-07
SPNCRNA.1336	294730	296112	II	1	0	0	0	0	0	1	0	NA	SPBC1773.06c					SPBC1773.07c			ncRNA_23581	294822	294827	1	0.333333
SPNCRNA.1336	294730	296112	II	1	0	0	0	0	0	1	0	NA	SPBC1773.06c					SPBC1773.07c			ncRNA_23586	295095	295136	6	0.0196616
SPNCRNA.1603	3478536	3479968	II	-1	0	0	0	0	0	1	0	SPBC1718.05;SPBC1718.06	SPBC1718.06			SPBC1718.05;SPBC1718.06	SPBC1718.05;SPBC1718.06	SPBC1718.05;SPBC1718.06			ncRNA_36201	3479438	3479506	7	0.00828126
SPNCRNA.1489	2137529	2139540	II	-1	1	0	0	0	0	1	0	SPBC1711.03	SPBC1711.04			SPBC1711.03	SPBC1711.03	SPBC1711.03			ncRNA_31028	2138141	2138200	9	0.000355637
SPNCRNA.1501	2300661	2303704	II	1	0	0	0	0	0	1	0	NA	SPBC16H5.02							SPBC12D12.01	ncRNA_31535	2302245	2302337	12	0.000792465
SPNCRNA.1501	2300661	2303704	II	1	0	0	0	0	0	1	0	NA	SPBC16H5.02							SPBC12D12.01	ncRNA_31477	2301745	2301762	4	0.0452675
SPNCRNA.1479	1940770	1942390	II	-1	0	0	0	0	0	1	0	NA	SPBC16E9.13	SPBC16E9.12c						SPBC16E9.12c	ncRNA_30382	1941950	1941955	1	0.333333
SPNCRNA.1624	3620578	3622414	II	1	0	1	0	0	0	1	0	NA	SPBC16D10.11c								ncRNA_37080	3620672	3620728	9	0.000355637
SPNCRNA.426	3620593	3622000	II	1	0	1	0	0	0	1	0	NA	SPBC16D10.11c								ncRNA_37080	3620672	3620728	9	0.000355637
SPNCRNA.440	4264196	4265389	II	1	0	0	0	0	0	1	0	NA	SPBC16A3.18	SPBC16A3.17c						SPBC16A3.17c	ncRNA_40344	4265227	4265256	5	0.00411523
SPNCRNA.440	4264196	4265389	II	1	0	0	0	0	0	1	0	NA	SPBC16A3.18	SPBC16A3.17c						SPBC16A3.17c	SPBC16A3.17c_24633	4264532	4264561	5	0.0452675
SPNCRNA.440	4264196	4265389	II	1	0	0	0	0	0	1	0	NA	SPBC16A3.18	SPBC16A3.17c						SPBC16A3.17c	ncRNA_40317	4264532	4264561	5	0.0452675
SPNCRNA.440	4264196	4265389	II	1	0	0	0	0	0	1	0	NA	SPBC16A3.18	SPBC16A3.17c						SPBC16A3.17c	SPBC16A3.17c_24620	4265352	4265381	6	0.00137174
SPNCRNA.440	4264196	4265389	II	1	0	0	0	0	0	1	0	NA	SPBC16A3.18	SPBC16A3.17c						SPBC16A3.17c	ncRNA_40341	4264801	4264842	4	0.0123457
SPNCRNA.440	4264196	4265389	II	1	0	0	0	0	0	1	0	NA	SPBC16A3.18	SPBC16A3.17c						SPBC16A3.17c	SPBC16A3.17c_24627	4264801	4264842	4	0.0123457
SPNCRNA.440	4264196	4265389	II	1	0	0	0	0	0	1	0	NA	SPBC16A3.18	SPBC16A3.17c						SPBC16A3.17c	ncRNA_40334	4265352	4265381	6	0.00137174
SPNCRNA.440	4264196	4265389	II	1	0	0	0	0	0	1	0	NA	SPBC16A3.18	SPBC16A3.17c						SPBC16A3.17c	SPBC16A3.17c_24630	4265227	4265256	5	0.00411523
SPNCRNA.1684	4264123	4265302	II	-1	1	0	0	0	0	1	0	NA	SPBC16A3.17c			SPBC16A3.17c		SPBC16A3.17c		SPBC16A3.18	ncRNA_40290	4264907	4264912	1	0.333333
SPNCRNA.1649	3933962	3934859	II	-1	1	0	0	0	0	1	0	NA	SPBC1677.02					SPBC1677.02			ncRNA_38445	3934680	3934802	12	0.00187482
SPNCRNA.20	3934357	3934809	II	-1	1	0	0	0	0	1	0	NA	SPBC1677.02					SPBC1677.02			ncRNA_38445	3934680	3934802	12	0.00187482
SPNCRNA.6333	3892962	3895222	II	-1	1	0	0	0	0	1	0	SPBC1604.20c	SPBC1604.19c			SPBC1604.20c	SPBC1604.20c	SPBC1604.20c			novel_298661	3894788	3894817	6	0.00137174
SPNCRNA.545	3933388	3933894	II	1	1	0	0	0	0	1	0	NA	SPBC1604.01								ncRNA_38403	3933458	3933544	17	0.000192837
SPNCRNA.1576	3031556	3032784	II	1	0	0	0	0	0	1	0	SPBC15D4.12c;SPBC15D4.13c	SPBC15D4.11c			SPBC15D4.12c;SPBC15D4.13c	SPBC15D4.12c;SPBC15D4.13c	SPBC15D4.12c;SPBC15D4.13c			ncRNA_34881	3031641	3031667	5	0.00411523
SPNCRNA.1576	3031556	3032784	II	1	0	0	0	0	0	1	0	SPBC15D4.12c;SPBC15D4.13c	SPBC15D4.11c			SPBC15D4.12c;SPBC15D4.13c	SPBC15D4.12c;SPBC15D4.13c	SPBC15D4.12c;SPBC15D4.13c			ncRNA_34878	3032600	3032695	15	1.85e-05
SPNCRNA.1574	3026241	3028547	II	1	0	0	1	0	0	1	0	SPBC15D4.09c	SPBC15D4.08c			SPBC15D4.09c	SPBC15D4.09c	SPBC15D4.09c			ncRNA_34793	3026360	3026392	5	0.0178326
SPNCRNA.1571	3007917	3011223	II	-1	0	1	0	0	0	1	0	NA	SPBC15D4.02					SPBC2D10.20			ncRNA_34582	3010887	3010952	8	0.00340395
SPNCRNA.6456	4157103	4160830	II	1	0	1	0	0	0	1	0	SPBC14F5.03c;SPBC14F5.04c	SPBC14F5.03c			SPBC14F5.03c;SPBC14F5.04c	SPBC14F5.04c	SPBC14F5.03c;SPBC14F5.04c			novel_231643	4157899	4157964	7	0.00259107
SPNCRNA.6456	4157103	4160830	II	1	0	1	0	0	0	1	0	SPBC14F5.03c;SPBC14F5.04c	SPBC14F5.03c			SPBC14F5.03c;SPBC14F5.04c	SPBC14F5.04c	SPBC14F5.03c;SPBC14F5.04c			novel_231642	4157830	4157865	8	0.000152416
SPNCRNA.5542	2213753	2214176	II	1	1	0	0	0	0	1	0	NA	SPBC14C8.05c								novel_202963	2213806	2213898	9	0.0308279
SPNCRNA.5542	2213753	2214176	II	1	1	0	0	0	0	1	0	NA	SPBC14C8.05c								novel_202968	2213756	2213812	8	0.0187584
SPNCRNA.5542	2213753	2214176	II	1	1	0	0	0	0	1	0	NA	SPBC14C8.05c								novel_202969	2213933	2214013	21	6.14e-08
SPNCRNA.5537	2204393	2205257	II	1	1	0	0	0	0	1	0	NA	SPBC14C8.01c								novel_202841	2204405	2204440	5	0.0452675
SPNCRNA.1635	3752375	3753612	II	-1	0	1	0	0	0	1	0	SPBC13G1.12	SPBC13G1.13			SPBC13G1.12	SPBC13G1.12	SPBC13G1.12			ncRNA_37821	3752931	3753083	16	7.25e-05
SPNCRNA.419	3408356	3410137	II	1	1	0	0	0	0	1	0	NA	SPBC13A2.04c			SPBC13A2.04c		SPBC13A2.04c			ncRNA_35952	3408825	3408869	5	0.00411523
SPNCRNA.1598	3408490	3409368	II	1	1	0	0	0	0	1	0	NA	SPBC13A2.04c					SPBC13A2.04c			ncRNA_35952	3408825	3408869	5	0.00411523
SPNCRNA.1516	2461903	2463113	II	1	0	0	0	0	0	1	0	NA	SPBC12C2.08								ncRNA_32043	2462578	2462715	15	0.00560008
SPNCRNA.1516	2461903	2463113	II	1	0	0	0	0	0	1	0	NA	SPBC12C2.08								ncRNA_32045	2462872	2463006	14	4.66e-05
SPNCRNA.1691	4428745	4430247	II	1	0	0	0	0	0	1	0	NA	SPBC1289.16c	SPBC8E4.05c	SPBC8E4.05c			SPBC1289.16c	SPBC8E4.05c	SPBC8E4.05c	ncRNA_40691	4429764	4429868	15	0.000404513
SPNCRNA.1689	4391437	4392038	II	1	0	0	0	0	0	1	0	SPBC1289.05c	SPBC1289.04c			SPBC1289.05c		SPBC1289.05c			ncRNA_40568	4391523	4391588	8	0.00340395
SPNCRNA.304	360425	362854	II	-1	0	0	0	0	0	1	0	NA	SPBC1271.05c			SPBC1271.05c		SPBC1271.05c			ncRNA_23997	361164	361205	7	0.0196616
SPNCRNA.304	360425	362854	II	-1	0	0	0	0	0	1	0	NA	SPBC1271.05c			SPBC1271.05c		SPBC1271.05c			ncRNA_23978	361012	361071	12	1.69e-05
SPNCRNA.1347	360439	363023	II	-1	0	0	0	0	0	1	0	NA	SPBC1271.05c			SPBC1271.05c		SPBC1271.05c			ncRNA_23997	361164	361205	7	0.0196616
SPNCRNA.1347	360439	363023	II	-1	0	0	0	0	0	1	0	NA	SPBC1271.05c			SPBC1271.05c		SPBC1271.05c			ncRNA_23978	361012	361071	12	1.69e-05
SPNCRNA.5216	1504367	1504892	II	-1	1	0	0	0	0	1	0	NA	SPBC1215.01								novel_261159	1504866	1504883	3	0.037037
SPNCRNA.5343	1762582	1763419	II	-1	1	0	0	0	0	1	0	SPBC11G11.04	SPBC11G11.05			SPBC11G11.04	SPBC11G11.04	SPBC11G11.04			novel_265752	1762999	1763166	21	9.41e-05
SPNCRNA.1324	197369	200995	II	1	0	0	0	0	0	1	0	SPBC1198.14c	SPBC1198.13c			SPBC1198.14c	SPBC1198.14c	SPBC1198.14c			ncRNA_23127	197644	197733	13	0.00372457
SPNCRNA.4847	722743	723396	II	-1	1	0	0	0	0	1	0	NA	SPBC119.06								novel_249966	722975	722992	4	0.0123457
SPNCRNA.4847	722743	723396	II	-1	1	0	0	0	0	1	0	NA	SPBC119.06								novel_249871	723171	723224	11	5.65e-06
SPNCRNA.1355	412735	413409	II	-1	1	0	0	0	0	1	0	NA	SPBC106.18							SPBC106.17c	ncRNA_24339	412955	413023	10	0.000543804
SPNCRNA.1355	412735	413409	II	-1	1	0	0	0	0	1	0	NA	SPBC106.18							SPBC106.17c	ncRNA_24329	413161	413205	7	0.0196616
SPNCRNA.1352	388954	390296	II	1	1	0	0	0	0	1	0	NA	SPBC106.08c								ncRNA_24223	389225	389377	17	3.1e-05
SPNCRNA.1350	376976	378395	II	-1	0	0	0	0	0	1	0	NA	SPBC106.03	SPBC106.02c		SPBC106.03		SPBC106.03		SPBC106.02c	ncRNA_24132	378266	378304	6	0.00137174
SPNCRNA.3215	2707476	2709532	I	-1	0	0	0	0	0	1	0	SPAPB2B4.02	SPAPB2B4.03			SPAPB2B4.02	SPAPB2B4.02	SPAPB2B4.02			novel_125358	2709282	2709368	9	0.00137174
SPNCRNA.3215	2707476	2709532	I	-1	0	0	0	0	0	1	0	SPAPB2B4.02	SPAPB2B4.03			SPAPB2B4.02	SPAPB2B4.02	SPAPB2B4.02			novel_125359	2709093	2709182	11	4.7e-05
SPNCRNA.953	3981077	3982894	I	1	0	0	0	0	0	1	0	SPAPB18E9.04c	SPAPB18E9.02c			SPAPB18E9.04c	SPAPB18E9.04c	SPAPB18E9.02c;SPAPB18E9.04c			ncRNA_15759	3981917	3981988	10	0.00850427
SPNCRNA.953	3981077	3982894	I	1	0	0	0	0	0	1	0	SPAPB18E9.04c	SPAPB18E9.02c			SPAPB18E9.04c	SPAPB18E9.04c	SPAPB18E9.02c;SPAPB18E9.04c			ncRNA_15758	3981776	3981817	8	0.0009653
SPNCRNA.954	3991342	3993560	I	1	0	1	0	0	0	1	0	SPAPB15E9.01c;SPAPB15E9.02c	SPAPB15E9.01c	SPAPB15E9.06		SPAPB15E9.01c;SPAPB15E9.02c	SPAPB15E9.02c	SPAPB15E9.01c;SPAPB15E9.02c		SPAPB15E9.06	ncRNA_15849	3992742	3992780	5	0.0178326
SPNCRNA.954	3991342	3993560	I	1	0	1	0	0	0	1	0	SPAPB15E9.01c;SPAPB15E9.02c	SPAPB15E9.01c	SPAPB15E9.06		SPAPB15E9.01c;SPAPB15E9.02c	SPAPB15E9.02c	SPAPB15E9.01c;SPAPB15E9.02c		SPAPB15E9.06	ncRNA_15816	3992875	3992940	9	0.0174337
SPNCRNA.954	3991342	3993560	I	1	0	1	0	0	0	1	0	SPAPB15E9.01c;SPAPB15E9.02c	SPAPB15E9.01c	SPAPB15E9.06		SPAPB15E9.01c;SPAPB15E9.02c	SPAPB15E9.02c	SPAPB15E9.01c;SPAPB15E9.02c		SPAPB15E9.06	ncRNA_15854	3993240	3993281	6	0.00685871
SPNCRNA.4400	5332888	5333773	I	1	1	0	0	0	0	1	0	NA	SPAP8A3.09c					SPAP8A3.09c			novel_82169	5333017	5333061	9	0.00137174
SPNCRNA.1073	5328562	5329060	I	-1	0	0	0	0	0	1	0	NA	SPAP8A3.08								ncRNA_20875	5328866	5328967	10	0.00403954
SPNCRNA.934	3745764	3748595	I	-1	0	0	0	0	0	1	0	NA	SPAP7G5.06								ncRNA_14876	3746827	3746847	4	0.0452675
SPNCRNA.907	3405538	3405929	I	-1	0	0	0	0	0	1	0	NA	SPAP32A8.02								ncRNA_13574	3405854	3405907	6	0.00685871
SPNCRNA.1555	2862806	2863810	II	1	0	0	0	0	0	1	0	NA	SPAP19A11.05c	SPBP19A11.06				SPAP19A11.05c		SPBP19A11.06	ncRNA_33777	2863038	2863088	10	0.00164772
SPNCRNA.56	2885670	2886792	I	-1	1	0	0	0	0	1	0	SPACUNK4.13c	SPACUNK4.12c			SPACUNK4.13c	SPACUNK4.13c	SPACUNK4.13c			ncRNA_11360	2886428	2886556	22	8.75e-06
SPNCRNA.2640	1458125	1458590	I	1	1	0	0	0	0	1	0	SPAC9.03c	SPAC9.02c			SPAC9.03c		SPAC9.03c			novel_22040	1458492	1458566	8	0.000152416
SPNCRNA.2757	1695803	1697713	I	-1	0	0	0	0	0	1	0	SPAC824.06;SPAC824.07	SPAC824.08			SPAC824.06;SPAC824.07	SPAC824.07	SPAC824.06;SPAC824.07			novel_110339	1697561	1697647	13	0.000341482
SPNCRNA.785	1999135	2000466	I	1	0	0	1	0	0	1	0	NA	SPAC767.01c			SPAC767.01c	SPAC767.01c	SPAC767.01c			ncRNA_8191	2000033	2000086	8	0.00340395
SPNCRNA.3454	3258521	3259387	I	1	0	0	0	0	0	1	0	SPAC6G9.07c	SPAC6G9.06c			SPAC6G9.07c	SPAC6G9.07c	SPAC6G9.07c			novel_50424	3258675	3258719	12	1.69e-05
SPNCRNA.896	3226537	3228414	I	-1	0	0	0	0	0	1	0	SPAC6G10.06	SPAC6G10.07			SPAC6G10.06	SPAC6G10.06	SPAC6G10.06			ncRNA_13167	3228253	3228345	15	4.48e-06
SPNCRNA.896	3226537	3228414	I	-1	0	0	0	0	0	1	0	SPAC6G10.06	SPAC6G10.07			SPAC6G10.06	SPAC6G10.06	SPAC6G10.06			ncRNA_13178	3226684	3226746	9	0.000355637
SPNCRNA.815	2336248	2338094	I	-1	0	0	0	0	0	1	0	SPAC6C3.07	SPAC6C3.08			SPAC6C3.07	SPAC6C3.07	SPAC6C3.07			ncRNA_9370	2337785	2337859	12	0.00391928
SPNCRNA.815	2336248	2338094	I	-1	0	0	0	0	0	1	0	SPAC6C3.07	SPAC6C3.08			SPAC6C3.07	SPAC6C3.07	SPAC6C3.07			ncRNA_9373	2337572	2337631	8	0.0009653
SPNCRNA.970	4198688	4200078	I	-1	1	0	0	0	0	1	0	NA	SPAC694.02								ncRNA_16433	4199868	4199915	8	0.000152416
SPNCRNA.887	3117041	3119298	I	1	1	0	0	0	0	1	0	SPAC688.06c;SPAC688.07c	SPAC688.04c			SPAC688.06c;SPAC688.07c	SPAC688.06c	SPAC688.06c;SPAC688.07c			ncRNA_12837	3117846	3117929	13	0.00011599
SPNCRNA.756	1712166	1712705	I	-1	0	0	0	0	0	1	0	NA	SPAC664.06								ncRNA_7041	1712593	1712634	7	0.00259107
SPNCRNA.844	2682538	2684586	I	1	0	0	0	0	0	1	0	NA	SPAC644.06c								ncRNA_10816	2684064	2684105	4	0.0452675
SPNCRNA.563	4554192	4555181	I	-1	0	0	1	0	0	1	0	SPAC637.08	SPAC637.09			SPAC637.08	SPAC637.08	SPAC637.08			ncRNA_17842	4554750	4555022	58	3.85e-13
SPNCRNA.4053	4540457	4541871	I	-1	0	0	0	0	0	1	0	NA	SPAC637.03								novel_152694	4541743	4541796	8	0.0187584
SPNCRNA.2149	377706	383200	I	1	1	0	0	0	0	1	0	SPAC630.14c;SPAC1751.01c	SPAC630.14c			SPAC630.14c;SPAC1751.01c	SPAC1751.01c	SPAC630.14c;SPAC1751.01c			novel_5488	382235	382240	1	0.333333
SPNCRNA.2149	377706	383200	I	1	1	0	0	0	0	1	0	SPAC630.14c;SPAC1751.01c	SPAC630.14c			SPAC630.14c;SPAC1751.01c	SPAC1751.01c	SPAC630.14c;SPAC1751.01c			novel_5257	382818	382961	20	4.11e-09
SPNCRNA.886	3098723	3099907	I	1	1	0	0	0	0	1	0	SPAC589.02c;SPAC589.03c	SPAC589.02c			SPAC589.02c;SPAC589.03c	SPAC589.02c;SPAC589.03c	SPAC589.02c;SPAC589.03c			ncRNA_12763	3099606	3099614	2	0.111111
SPNCRNA.713	1126901	1129344	I	-1	0	0	0	0	0	1	0	SPAC56F8.02	SPAC56F8.03			SPAC56F8.02	SPAC56F8.02	SPAC56F8.02			ncRNA_5158	1129229	1129312	16	2.71e-07
SPNCRNA.941	3846748	3847768	I	1	0	0	0	0	0	1	0	NA	SPAC4H3.10c								ncRNA_15292	3846850	3846948	16	7.29e-06
SPNCRNA.941	3846748	3847768	I	1	0	0	0	0	0	1	0	NA	SPAC4H3.10c								ncRNA_15324	3847021	3847110	9	0.00882318
SPNCRNA.236	3846893	3847670	I	1	0	0	0	0	0	1	0	NA	SPAC4H3.10c								ncRNA_15324	3847021	3847110	9	0.00882318
SPNCRNA.681	776184	777243	I	1	0	0	0	0	0	1	0	NA	SPAC4G8.07c	SPAC4G8.08						SPAC4G8.08	ncRNA_3891	776417	776455	6	0.0196616
SPNCRNA.681	776184	777243	I	1	0	0	0	0	0	1	0	NA	SPAC4G8.07c	SPAC4G8.08						SPAC4G8.08	ncRNA_3903	776859	776894	4	0.0123457
SPNCRNA.159	776272	777066	I	1	0	0	0	0	0	1	0	NA	SPAC4G8.07c								ncRNA_3891	776417	776455	6	0.0196616
SPNCRNA.159	776272	777066	I	1	0	0	0	0	0	1	0	NA	SPAC4G8.07c								ncRNA_3903	776859	776894	4	0.0123457
SPNCRNA.2333	766655	767247	I	-1	1	0	0	0	0	1	0	NA	SPAC4G8.04								novel_96971	767024	767086	10	0.000543804
SPNCRNA.2333	766655	767247	I	-1	1	0	0	0	0	1	0	NA	SPAC4G8.04								novel_97057	767095	767115	5	0.00411523
SPNCRNA.1033	4875424	4878190	I	-1	1	0	0	0	0	1	0	SPAC19B12.01	SPAC4F10.22			SPAC19B12.01	SPAC19B12.01	SPAC19B12.01			ncRNA_19218	4877679	4877771	9	0.00882318
SPNCRNA.254	4869147	4870212	I	1	1	0	0	0	0	1	0	NA	SPAC4F10.16c	SPAC4F10.17		SPAC4F10.16c		SPAC4F10.16c		SPAC4F10.17	ncRNA_19136	4869979	4869984	1	0.333333
SPNCRNA.1032	4869466	4870169	I	1	1	0	0	0	0	1	0	NA	SPAC4F10.16c					SPAC4F10.16c			ncRNA_19136	4869979	4869984	1	0.333333
SPNCRNA.837	2553840	2555738	I	1	0	0	0	0	0	1	0	SPAC4A8.06c	SPAC4A8.05c			SPAC4A8.06c	SPAC4A8.06c	SPAC4A8.06c			ncRNA_10424	2553992	2554108	17	6.22e-07
SPNCRNA.667	608406	608831	I	-1	1	0	0	0	0	1	0	NA	SPAC3H8.10								ncRNA_3146	608726	608821	10	0.000543804
SPNCRNA.666	604128	606113	I	1	1	0	0	0	0	1	0	SPAC3H8.09c	SPAC3H8.08c			SPAC3H8.09c	SPAC3H8.09c	SPAC3H8.09c			ncRNA_3128	604181	604210	6	0.0196616
SPNCRNA.216	3149910	3150625	I	1	0	0	0	0	0	1	0	NA	SPAC3G9.14					SPAC3G9.14		SPAC3G9.13c	SPAC3G9.13c_8554	3150246	3150311	14	1.19e-05
SPNCRNA.216	3149910	3150625	I	1	0	0	0	0	0	1	0	NA	SPAC3G9.14					SPAC3G9.14		SPAC3G9.13c	ncRNA_13008	3150246	3150311	14	1.19e-05
SPNCRNA.793	2093398	2095721	I	1	0	0	0	0	0	1	0	SPAC3C7.14c	SPAC3C7.13c			SPAC3C7.14c	SPAC3C7.14c	SPAC3C7.14c			ncRNA_8455	2095160	2095210	9	0.00385556
SPNCRNA.793	2093398	2095721	I	1	0	0	0	0	0	1	0	SPAC3C7.14c	SPAC3C7.13c			SPAC3C7.14c	SPAC3C7.14c	SPAC3C7.14c			ncRNA_8444	2094017	2094067	6	0.00685871
SPNCRNA.791	2066217	2067343	I	1	1	0	0	0	0	1	0	SPAC3C7.03c	SPAC3C7.02c			SPAC3C7.03c	SPAC3C7.03c	SPAC3C7.03c			ncRNA_8389	2066687	2066731	8	0.00882318
SPNCRNA.791	2066217	2067343	I	1	1	0	0	0	0	1	0	SPAC3C7.03c	SPAC3C7.02c			SPAC3C7.03c	SPAC3C7.03c	SPAC3C7.03c			ncRNA_8376	2066785	2066859	15	0.000404513
SPNCRNA.2631	1432988	1433517	I	1	0	0	0	0	0	1	0	SPAC3A12.19	SPAC3A12.06c			SPAC3A12.19	SPAC3A12.19	SPAC3A12.19			novel_21394	1433031	1433159	16	2.71e-07
SPNCRNA.751	1646603	1647186	I	-1	1	0	0	0	0	1	0	NA	SPAC343.05								ncRNA_6887	1647023	1647055	5	0.00411523
SPNCRNA.911	3477738	3479037	I	-1	1	0	0	0	0	1	0	SPAC328.02	SPAC328.03			SPAC328.02		SPAC328.02			ncRNA_13789	3478719	3478793	11	4.7e-05
SPNCRNA.529	3478390	3479049	I	-1	1	0	0	0	0	1	0	SPAC328.02	SPAC328.03			SPAC328.02		SPAC328.02			ncRNA_13789	3478719	3478793	11	4.7e-05
SPNCRNA.2164	410574	411633	I	-1	1	0	0	0	0	1	0	NA	SPAC31A2.12								novel_91905	410971	411009	6	0.00685871
SPNCRNA.2161	409718	410727	I	1	1	0	0	0	0	1	0	NA	SPAC31A2.11c			SPAC31A2.11c		SPAC31A2.11c			novel_5975	409805	409933	16	1.68e-06
SPNCRNA.2480	1097375	1097584	I	1	1	0	0	0	0	1	0	SPAC30D11.11	SPAC30D11.12			SPAC30D11.11		SPAC30D11.12;SPAC30D11.11			novel_16638	1097417	1097509	12	8.22e-05
SPNCRNA.2489	1118968	1119876	I	-1	0	0	0	0	0	1	0	SPAC30D11.02c	SPAC30D11.01c			SPAC30D11.02c	SPAC30D11.02c	SPAC30D11.02c			novel_102270	1119201	1119398	21	0.000187722
SPNCRNA.2489	1118968	1119876	I	-1	0	0	0	0	0	1	0	SPAC30D11.02c	SPAC30D11.01c			SPAC30D11.02c	SPAC30D11.02c	SPAC30D11.02c			novel_102269	1119483	1119509	4	0.0452675
SPNCRNA.2355	804577	808212	I	-1	1	0	0	0	0	1	0	SPAC16C9.07;SPAC2G11.02	SPAC2G11.02			SPAC16C9.07;SPAC2G11.02	SPAC16C9.07;SPAC2G11.02	SPAC16C9.07;SPAC2G11.02			novel_97643	807477	807482	1	0.333333
SPNCRNA.552	541795	543483	I	1	0	0	0	0	0	1	0	SPAC2F7.06c	SPAC2F7.05c			SPAC2F7.06c	SPAC2F7.06c	SPAC2F7.06c			ncRNA_2665	541840	541875	10	1.69e-05
SPNCRNA.660	541797	544030	I	1	0	0	0	0	0	1	0	SPAC2F7.06c	SPAC2F7.05c			SPAC2F7.06c	SPAC2F7.06c	SPAC2F7.06c			ncRNA_2665	541840	541875	10	1.69e-05
SPNCRNA.974	4291999	4292912	I	1	0	1	0	0	0	1	0	NA	SPAC2C4.17c								ncRNA_16662	4292116	4292160	9	0.000355637
SPNCRNA.974	4291999	4292912	I	1	0	1	0	0	0	1	0	NA	SPAC2C4.17c								ncRNA_16683	4292061	4292114	11	0.000212629
SPNCRNA.974	4291999	4292912	I	1	0	1	0	0	0	1	0	NA	SPAC2C4.17c								ncRNA_16665	4292350	4292355	1	0.333333
SPNCRNA.974	4291999	4292912	I	1	0	1	0	0	0	1	0	NA	SPAC2C4.17c								ncRNA_16687	4292415	4292420	1	0.333333
SPNCRNA.1083	5426978	5428275	I	-1	0	0	0	0	0	1	0	NA	SPAC29B12.08					SPAC29B12.08			ncRNA_21345	5428042	5428146	16	0.000183176
SPNCRNA.1083	5426978	5428275	I	-1	0	0	0	0	0	1	0	NA	SPAC29B12.08					SPAC29B12.08			ncRNA_21359	5427567	5427725	19	9.23e-05
SPNCRNA.1051	5140112	5142317	I	-1	1	0	0	0	0	1	0	SPAC29A4.04c	SPAC29A4.03c			SPAC29A4.04c	SPAC29A4.04c	SPAC29A4.04c			ncRNA_20035	5142125	5142163	6	0.00685871
SPNCRNA.1052	5152335	5153843	I	-1	0	0	0	0	0	1	0	SPAC26F1.13c	SPAC26F1.12c			SPAC26F1.13c		SPAC26F1.13c;SPAC26F1.12c			ncRNA_20083	5153729	5153749	3	0.037037
SPNCRNA.833	2527828	2529986	I	-1	0	1	0	0	0	1	0	SPAC25H1.03;SPAC25H1.04	SPAC25H1.05			SPAC25H1.03;SPAC25H1.04	SPAC25H1.03;SPAC25H1.04	SPAC25H1.03;SPAC25H1.04			ncRNA_10176	2529853	2529873	5	0.00411523
SPNCRNA.2188	461065	461618	I	-1	0	1	0	0	0	1	0	NA	SPAC24H6.12c								novel_92794	461410	461502	10	0.000543804
SPNCRNA.652	465302	468551	I	-1	1	0	0	0	0	1	0	SPAC24H6.11c	SPAC24H6.10c			SPAC24H6.11c	SPAC24H6.11c	SPAC24H6.11c			ncRNA_2333	468491	468508	3	0.037037
SPNCRNA.621	203597	204322	I	-1	0	0	0	0	0	1	0	NA	SPAC24B11.05								ncRNA_1039	204185	204235	7	0.0196616
SPNCRNA.197	2519010	2521358	I	1	1	0	0	0	0	1	0	NA	SPAC23H3.13c			SPAC23H3.13c		SPAC23H3.13c			ncRNA_9993	2519432	2519461	5	0.00411523
SPNCRNA.831	2519375	2521586	I	1	1	0	0	0	0	1	0	NA	SPAC23H3.13c	SPAC23H3.14						SPAC23H3.14	ncRNA_9993	2519432	2519461	5	0.00411523
SPNCRNA.831	2519375	2521586	I	1	1	0	0	0	0	1	0	NA	SPAC23H3.13c	SPAC23H3.14						SPAC23H3.14	ncRNA_10038	2521517	2521522	1	0.333333
SPNCRNA.3130	2506084	2509359	I	1	1	0	0	0	0	1	0	SPAC23H3.08c;SPAC23H3.09c	SPAC23H3.07c			SPAC23H3.08c;SPAC23H3.09c	SPAC23H3.08c;SPAC23H3.09c	SPAC23H3.08c;SPAC23H3.09c			novel_39139	2507288	2507323	5	0.0178326
SPNCRNA.3964	4365311	4365827	I	-1	1	0	0	0	0	1	0	NA	SPAC23D3.16			SPAC23D3.16	SPAC23D3.16	SPAC23D3.16			novel_150224	4365503	4365532	5	0.0452675
SPNCRNA.980	4358458	4362334	I	-1	0	0	0	0	0	1	0	SPAC23D3.11	SPAC23D3.12			SPAC23D3.11	SPAC23D3.11	SPAC23D3.11			ncRNA_16924	4361779	4361844	8	0.00340395
SPNCRNA.709	1057647	1058238	I	-1	0	0	0	0	0	1	0	NA	SPAC23C4.17					SPAC23C4.17			ncRNA_4947	1058031	1058102	13	6.06e-06
SPNCRNA.708	1046859	1048934	I	-1	1	0	0	0	0	1	0	SPAC23C4.11	SPAC23C4.12			SPAC23C4.11	SPAC23C4.11	SPAC23C4.11			ncRNA_4929	1048507	1048587	9	0.00137174
SPNCRNA.708	1046859	1048934	I	-1	1	0	0	0	0	1	0	SPAC23C4.11	SPAC23C4.12			SPAC23C4.11	SPAC23C4.11	SPAC23C4.11			ncRNA_4878	1048779	1048814	4	0.0452675
SPNCRNA.800	2153887	2154511	I	-1	0	0	0	0	0	1	0	SPAC23C11.11	SPAC23C11.12			SPAC23C11.11		SPAC23C11.11			ncRNA_8767	2154133	2154219	21	2.86e-06
SPNCRNA.800	2153887	2154511	I	-1	0	0	0	0	0	1	0	SPAC23C11.11	SPAC23C11.12			SPAC23C11.11		SPAC23C11.11			ncRNA_8765	2154292	2154363	14	4.66e-05
SPNCRNA.796	2123296	2125833	I	-1	0	0	0	0	0	1	0	SPAC20H4.07;SPAC20H4.08	SPAC20H4.09			SPAC20H4.07;SPAC20H4.08	SPAC20H4.07;SPAC20H4.08	SPAC20H4.07;SPAC20H4.08			ncRNA_8588	2125605	2125631	3	0.037037
SPNCRNA.796	2123296	2125833	I	-1	0	0	0	0	0	1	0	SPAC20H4.07;SPAC20H4.08	SPAC20H4.09			SPAC20H4.07;SPAC20H4.08	SPAC20H4.07;SPAC20H4.08	SPAC20H4.07;SPAC20H4.08			ncRNA_8570	2125543	2125608	7	0.00828126
SPNCRNA.58	1393082	1393528	I	-1	0	0	0	0	0	1	0	NA	SPAC20G8.03								ncRNA_6472	1393385	1393417	4	0.0123457
SPNCRNA.54	4820804	4821352	I	1	1	0	0	0	0	1	0	SPAC20G4.04c	SPAC20G4.03c			SPAC20G4.04c		SPAC20G4.04c			ncRNA_18880	4820839	4820871	5	0.0178326
SPNCRNA.669	633767	634868	I	-1	0	0	0	0	0	1	0	NA	SPAC1F3.09					SPAC1F3.09			ncRNA_3180	634110	634196	11	0.00180718
SPNCRNA.937	3817467	3818781	I	-1	0	0	0	0	0	1	0	SPAC1F12.08;SPAC1F12.09	SPAC1F12.09			SPAC1F12.08;SPAC1F12.09	SPAC1F12.08;SPAC1F12.09	SPAC1F12.08;SPAC1F12.09			ncRNA_15196	3818493	3818546	10	0.000129836
SPNCRNA.671	660084	664108	I	1	0	1	0	0	0	1	0	NA	SPAC1D4.11c			SPAC1D4.11c		SPAC1D4.11c			ncRNA_3322	662918	662968	5	0.0178326
SPNCRNA.671	660084	664108	I	1	0	1	0	0	0	1	0	NA	SPAC1D4.11c			SPAC1D4.11c		SPAC1D4.11c			ncRNA_3299	660836	660889	7	0.00259107
SPNCRNA.671	660084	664108	I	1	0	1	0	0	0	1	0	NA	SPAC1D4.11c			SPAC1D4.11c		SPAC1D4.11c			ncRNA_3236	661812	661967	16	7.29e-06
SPNCRNA.671	660084	664108	I	1	0	1	0	0	0	1	0	NA	SPAC1D4.11c			SPAC1D4.11c		SPAC1D4.11c			ncRNA_3270	661759	661815	12	8.22e-05
SPNCRNA.670	643960	644683	I	-1	1	0	0	0	0	1	0	NA	SPAC1D4.04			SPAC1D4.04		SPAC1D4.04		SPAC1D4.05c	ncRNA_3207	644345	644389	5	0.0178326
SPNCRNA.2277	643288	644413	I	1	1	0	0	0	0	1	0	NA	SPAC1D4.03c			SPAC1D4.03c	SPAC1D4.03c	SPAC1D4.03c			novel_9514	643684	643716	6	0.00137174
SPNCRNA.564	4931204	4933354	I	1	0	0	0	0	0	1	0	SPAC1B3.04c	SPAC1B3.03c			SPAC1B3.04c	SPAC1B3.04c	SPAC1B3.03c;SPAC1B3.04c			ncRNA_19311	4931414	4931452	4	0.0123457
SPNCRNA.1037	4931323	4933884	I	1	0	0	1	0	0	1	0	SPAC1B3.04c	SPAC1B3.03c			SPAC1B3.04c	SPAC1B3.04c	SPAC1B3.04c			ncRNA_19311	4931414	4931452	4	0.0123457
SPNCRNA.915	3544327	3544849	I	1	1	0	0	0	0	1	0	SPAC1B1.04c	SPAC1B1.03c			SPAC1B1.04c	SPAC1B1.04c	SPAC1B1.04c			ncRNA_13918	3544451	3544477	5	0.0178326
SPNCRNA.3808	4053077	4054599	I	1	1	0	0	0	0	1	0	SPAC19G12.06c;SPAC19G12.07c	SPAC19G12.06c			SPAC19G12.06c;SPAC19G12.07c	SPAC19G12.06c;SPAC19G12.07c	SPAC19G12.06c;SPAC19G12.07c			novel_62716	4053862	4053900	6	0.0196616
SPNCRNA.1060	5219594	5220187	I	1	1	0	0	0	0	1	0	SPAC19D5.11c;SPAC19D5.06c	SPAC19D5.05c			SPAC19D5.11c;SPAC19D5.06c	SPAC19D5.11c	SPAC19D5.05c;SPAC19D5.11c			ncRNA_20320	5219704	5219709	1	0.333333
SPNCRNA.1060	5219594	5220187	I	1	1	0	0	0	0	1	0	SPAC19D5.11c;SPAC19D5.06c	SPAC19D5.05c			SPAC19D5.11c;SPAC19D5.06c	SPAC19D5.11c	SPAC19D5.05c;SPAC19D5.11c			ncRNA_20312	5219921	5220010	10	0.00403954
SPNCRNA.3111	2473029	2473992	I	1	1	0	0	0	0	1	0	NA	SPAC19A8.16								novel_38484	2473547	2473633	10	0.000543804
SPNCRNA.2991	2214933	2215417	I	-1	0	0	0	0	0	1	0	NA	SPAC18G6.03								novel_117985	2215249	2215365	22	2.06e-05
SPNCRNA.2903	2020727	2022384	I	1	0	0	0	0	0	1	0	SPAC17H9.10c	SPAC17H9.09c			SPAC17H9.10c	SPAC17H9.10c	SPAC17H9.10c			novel_30840	2021020	2021145	15	0.000878807
SPNCRNA.3054	2349532	2349738	I	1	1	0	0	0	0	1	0	NA	SPAC17G8.04c					SPAC17G8.04c			novel_36342	2349557	2349580	4	0.0123457
SPNCRNA.3054	2349532	2349738	I	1	1	0	0	0	0	1	0	NA	SPAC17G8.04c					SPAC17G8.04c			novel_36327	2349607	2349612	1	0.333333
SPNCRNA.3620	3620590	3623409	I	1	0	0	0	0	0	1	0	SPAC17G6.15c;SPAC17G6.16c	SPAC17G6.15c			SPAC17G6.15c;SPAC17G6.16c	SPAC17G6.15c;SPAC17G6.16c	SPAC17G6.15c;SPAC17G6.16c			novel_56184	3620810	3620935	15	0.000404513
SPNCRNA.4024	4497069	4497923	I	-1	1	0	0	0	0	1	0	SPAC17C9.02c	SPAC17C9.01c			SPAC17C9.02c	SPAC17C9.02c	SPAC17C9.02c			novel_152150	4497800	4497877	8	0.00340395
SPNCRNA.760	1772501	1774232	I	-1	1	0	0	0	0	1	0	SPAC17A5.11	SPAC17A5.12			SPAC17A5.11	SPAC17A5.11	SPAC17A5.11			ncRNA_7171	1774100	1774147	6	0.00137174
SPNCRNA.556	1759484	1760333	I	1	1	0	0	0	0	1	0	SPAC17A5.05c	SPAC17A5.04c			SPAC17A5.05c	SPAC17A5.05c	SPAC17A5.05c			ncRNA_7130	1759691	1759792	16	2.51e-05
SPNCRNA.920	3584979	3586233	I	1	1	0	0	0	0	1	0	NA	SPAC17A2.13c	SPAC17A2.14						SPAC17A2.14	ncRNA_14085	3584987	3585025	6	0.0424224
SPNCRNA.914	3507206	3508322	I	1	0	0	0	0	0	1	0	SPAC16E8.05c	SPAC16E8.04c			SPAC16E8.05c	SPAC16E8.05c	SPAC16E8.05c			ncRNA_13877	3507395	3507421	4	0.0452675
SPNCRNA.686	792378	794001	I	1	0	1	0	0	0	1	0	SPAC16C9.02c	SPAC16C9.01c			SPAC16C9.02c	SPAC16C9.02c	SPAC16C9.02c			ncRNA_4040	792664	792705	9	0.000355637
SPNCRNA.695	906863	908571	I	-1	0	0	0	0	0	1	0	SPAC1687.04	SPAC1687.05			SPAC1687.04	SPAC1687.04	SPAC1687.04			ncRNA_4351	908415	908465	6	0.0196616
SPNCRNA.1008	4647230	4649094	I	-1	0	0	0	0	0	1	0	SPAC30C2.08;SPAC1635.01	SPAC1635.01			SPAC30C2.08;SPAC1635.01		SPAC30C2.08;SPAC1635.01			ncRNA_18243	4648040	4648090	11	0.000212629
SPNCRNA.762	1792464	1795648	I	1	0	0	0	0	0	1	0	SPAC1610.03c	SPAC1610.02c			SPAC1610.03c	SPAC1610.03c	SPAC1610.02c;SPAC1610.03c			ncRNA_7323	1795159	1795239	8	0.0187584
SPNCRNA.1016	4689540	4690068	I	-1	0	0	0	0	0	1	0	NA	SPAC144.18					SPAC144.18			ncRNA_18405	4689864	4689914	8	0.00882318
SPNCRNA.1014	4673137	4673690	I	1	0	0	1	0	0	1	0	NA	SPAC144.10c								ncRNA_18353	4673198	4673233	5	0.0452675
SPNCRNA.1014	4673137	4673690	I	1	0	0	1	0	0	1	0	NA	SPAC144.10c								ncRNA_18354	4673312	4673386	9	0.000355637
SPNCRNA.771	1899821	1901995	I	-1	1	0	0	0	0	1	0	SPAC140.03	SPAC140.04			SPAC140.03	SPAC140.03	SPAC140.03			ncRNA_7704	1900193	1900279	9	0.0174337
SPNCRNA.801	2176803	2179225	I	1	0	0	1	0	0	1	0	SPAC13F5.04c	SPAC13F5.03c			SPAC13F5.04c	SPAC13F5.04c	SPAC13F5.03c;SPAC13F5.04c		SPAC13F5.05	ncRNA_8821	2179003	2179101	10	0.00403954
SPNCRNA.646	435113	436058	I	-1	0	0	0	0	0	1	0	NA	SPAC13C5.07	SPAC13C5.06c				SPAC13C5.07		SPAC13C5.06c	SPAC13C5.06c_1214	435138	435158	5	0.0178326
SPNCRNA.646	435113	436058	I	-1	0	0	0	0	0	1	0	NA	SPAC13C5.07	SPAC13C5.06c				SPAC13C5.07		SPAC13C5.06c	ncRNA_2103	435138	435158	5	0.0178326
SPNCRNA.646	435113	436058	I	-1	0	0	0	0	0	1	0	NA	SPAC13C5.07	SPAC13C5.06c				SPAC13C5.07		SPAC13C5.06c	ncRNA_2100	435546	435551	1	0.333333
SPNCRNA.1001	4580561	4582160	I	-1	1	0	0	0	0	1	0	SPAC12B10.03;SPAC12B10.04	SPAC12B10.05			SPAC12B10.03;SPAC12B10.04	SPAC12B10.04	SPAC12B10.03;SPAC12B10.04			ncRNA_17947	4582057	4582065	2	0.111111
SPNCRNA.1045	5098866	5100248	I	1	0	0	0	0	0	1	0	SPAC1250.02;SPAC1250.01	SPAC1250.03			SPAC1250.02;SPAC1250.01	SPAC1250.02	SPAC1250.02;SPAC1250.01			ncRNA_19820	5099601	5099639	9	5.08e-05
SPNCRNA.1068	5309027	5311689	I	-1	1	0	0	0	0	1	0	NA	SPAC11E3.14	SPAC11E3.13c		SPAC11E3.14		SPAC11E3.14		SPAC11E3.13c	ncRNA_20664	5309265	5309438	21	0.000187722
SPNCRNA.1069	5309241	5311409	I	1	0	0	0	0	0	1	0	NA	SPAC11E3.13c							SPAC11E3.14	ncRNA_20714	5309368	5309433	8	0.0009653
SPNCRNA.728	1235569	1238775	I	-1	0	0	0	0	0	1	0	SPAC10F6.15	SPAC10F6.16			SPAC10F6.15	SPAC10F6.15	SPAC10F6.15			ncRNA_5949	1237232	1237270	4	0.0123457
SPNCRNA.728	1235569	1238775	I	-1	0	0	0	0	0	1	0	SPAC10F6.15	SPAC10F6.16			SPAC10F6.15	SPAC10F6.15	SPAC10F6.15			ncRNA_5910	1238523	1238582	13	6.06e-06
SPNCRNA.2541	1234630	1235358	I	-1	1	0	0	0	0	1	0	NA	SPAC10F6.15								novel_103588	1235234	1235347	12	1.69e-05
SPNCRNA.4086	4634851	4635268	I	1	0	0	1	0	0	1	0	NA	SPAC1093.06c			SPAC1093.06c		SPAC1093.06c			novel_71923	4634963	4635073	14	4.66e-05
SPNCRNA.4457	5449764	5451990	I	-1	1	0	0	0	0	1	0	SPAC1039.02	SPAC1039.03			SPAC1039.02	SPAC1039.02	SPAC1039.02			novel_166687	5451837	5451896	7	0.000457247
SPNCRNA.580	529215	531143	III	-1	1	0	0	0	1	0	0	SPCP31B10.05	NA			SPCP31B10.05	SPCP31B10.05	SPCP31B10.05			ncRNA_43195	530797	530877	18	2.3e-07
SPNCRNA.6678	30488	31241	III	1	0	0	0	0	1	0	0	SPCP20C8.02c	NA			SPCP20C8.02c	SPCP20C8.02c	SPCP20C8.02c			novel_308509	30717	30842	14	2.16e-06
SPNCRNA.1142	514111	514905	III	1	0	0	0	0	1	0	0	SPCC970.12;SPCC970.01	NA			SPCC970.12;SPCC970.01	SPCC970.12	SPCC970.12;SPCC970.01			ncRNA_43159	514593	514628	6	0.00137174
SPNCRNA.1142	514111	514905	III	1	0	0	0	0	1	0	0	SPCC970.12;SPCC970.01	NA			SPCC970.12;SPCC970.01	SPCC970.12	SPCC970.12;SPCC970.01			ncRNA_43144	514576	514584	2	0.111111
SPNCRNA.1167	1020996	1022248	III	1	0	0	0	0	1	0	0	SPCC895.09c	NA			SPCC895.09c	SPCC895.09c	SPCC895.09c			ncRNA_44417	1021696	1021815	12	8.22e-05
SPNCRNA.1168	1030121	1031044	III	1	1	0	0	0	1	0	0	SPCC825.04c;SPCC825.05c	NA			SPCC825.04c;SPCC825.05c	SPCC825.04c	SPCC825.04c;SPCC825.05c			ncRNA_44443	1030742	1030771	5	0.00411523
SPNCRNA.7449	1641767	1644862	III	1	1	0	0	0	1	0	0	SPCC663.18;SPCC663.05c;SPCC663.06c	NA			SPCC663.18;SPCC663.05c;SPCC663.06c	SPCC663.18;SPCC663.05c	SPCC663.18;SPCC663.05c;SPCC663.06c			novel_333050	1643158	1643226	17	9.55e-08
SPNCRNA.7445	1630031	1632068	III	-1	1	0	0	0	1	0	0	SPCC663.02	NA			SPCC663.02	SPCC663.02	SPCC663.02			novel_371767	1631999	1632007	2	0.111111
SPNCRNA.581	838087	839594	III	-1	1	0	0	0	1	0	0	SPCC63.03	NA			SPCC63.03	SPCC63.03	SPCC63.03			ncRNA_44007	839486	839545	14	4.66e-05
SPNCRNA.1263	2111204	2116520	III	1	0	0	0	0	1	0	0	SPCC576.17c;SPCC126.01c	NA			SPCC576.17c;SPCC126.01c	SPCC576.17c;SPCC126.01c	SPCC576.17c;SPCC126.01c			ncRNA_49039	2111278	2111355	10	0.000543804
SPNCRNA.1298	2432823	2433573	III	-1	0	0	0	0	1	0	0	SPCC569.02c	NA			SPCC569.02c	SPCC569.02c	SPCC569.02c			ncRNA_50721	2433272	2433397	14	4.66e-05
SPNCRNA.6855	445368	446615	III	-1	1	0	0	0	1	0	0	SPCC4G3.13c	NA			SPCC4G3.13c	SPCC4G3.13c	SPCC4G3.13c			novel_352261	446427	446465	6	0.00137174
SPNCRNA.6855	445368	446615	III	-1	1	0	0	0	1	0	0	SPCC4G3.13c	NA			SPCC4G3.13c	SPCC4G3.13c	SPCC4G3.13c			novel_352299	446237	446407	17	8.17e-05
SPNCRNA.585	2010261	2010800	III	-1	1	0	0	0	1	0	0	SPCC4F11.05	NA			SPCC4F11.05	SPCC4F11.05	SPCC4F11.05		SPCC4F11.04c	SPCC4F11.04c_30600	2010514	2010621	19	1.67e-06
SPNCRNA.585	2010261	2010800	III	-1	1	0	0	0	1	0	0	SPCC4F11.05	NA			SPCC4F11.05	SPCC4F11.05	SPCC4F11.05		SPCC4F11.04c	SPCC4F11.04c_30629	2010647	2010685	7	0.0386289
SPNCRNA.585	2010261	2010800	III	-1	1	0	0	0	1	0	0	SPCC4F11.05	NA			SPCC4F11.05	SPCC4F11.05	SPCC4F11.05		SPCC4F11.04c	ncRNA_48656	2010714	2010719	1	0.333333
SPNCRNA.585	2010261	2010800	III	-1	1	0	0	0	1	0	0	SPCC4F11.05	NA			SPCC4F11.05	SPCC4F11.05	SPCC4F11.05		SPCC4F11.04c	SPCC4F11.04c_30612	2010714	2010719	1	0.333333
SPNCRNA.585	2010261	2010800	III	-1	1	0	0	0	1	0	0	SPCC4F11.05	NA			SPCC4F11.05	SPCC4F11.05	SPCC4F11.05		SPCC4F11.04c	ncRNA_48664	2010647	2010685	7	0.0386289
SPNCRNA.585	2010261	2010800	III	-1	1	0	0	0	1	0	0	SPCC4F11.05	NA			SPCC4F11.05	SPCC4F11.05	SPCC4F11.05		SPCC4F11.04c	ncRNA_48670	2010514	2010621	19	1.67e-06
SPNCRNA.1189	1358647	1360719	III	1	1	0	0	0	1	0	0	SPCC338.08	NA	SPCC338.10c		SPCC338.08	SPCC338.08	SPCC338.08		SPCC338.10c	ncRNA_45422	1360391	1360492	19	9.23e-05
SPNCRNA.7049	828659	829088	III	-1	0	0	0	0	1	0	0	SPCC2H8.02	NA			SPCC2H8.02	SPCC2H8.02	SPCC2H8.02			novel_358370	828890	828937	6	0.0196616
SPNCRNA.1232	1803665	1804635	III	-1	0	1	0	0	1	0	0	SPCC285.05	NA			SPCC285.05	SPCC285.05	SPCC285.05			ncRNA_47749	1804592	1804597	1	0.333333
SPNCRNA.1231	1799929	1801147	III	-1	1	0	0	0	1	0	0	SPCC285.03;SPCC285.04	NA			SPCC285.03;SPCC285.04	SPCC285.04	SPCC285.03;SPCC285.04			ncRNA_47712	1800335	1800430	11	0.00403954
SPNCRNA.7107	919533	919997	III	1	0	1	0	0	1	0	0	SPCC24B10.10c	NA			SPCC24B10.10c	SPCC24B10.10c	SPCC24B10.10c			novel_322714	919759	919791	6	0.0196616
SPNCRNA.7107	919533	919997	III	1	0	1	0	0	1	0	0	SPCC24B10.10c	NA			SPCC24B10.10c	SPCC24B10.10c	SPCC24B10.10c			novel_322684	919785	919814	3	0.037037
SPNCRNA.584	2215633	2217861	III	-1	1	0	0	0	1	0	0	SPCC1919.05	NA	SPCC1919.06c		SPCC1919.05	SPCC1919.05	SPCC1919.05		SPCC1919.06c	ncRNA_49493	2217752	2217784	6	0.0196616
SPNCRNA.1274	2215568	2217808	III	-1	0	0	0	0	1	0	0	SPCC1919.05	NA			SPCC1919.05	SPCC1919.05	SPCC1919.05			ncRNA_49493	2217752	2217784	6	0.0196616
SPNCRNA.1096	37658	39319	III	-1	0	0	0	0	1	0	0	SPCC1884.01	NA			SPCC1884.01	SPCC1884.01	SPCC1884.01			ncRNA_41075	39240	39275	6	0.0196616
SPNCRNA.7401	1508711	1510105	III	1	1	0	0	0	1	0	0	SPCC188.13c	NA			SPCC188.13c	SPCC188.13c	SPCC188.13c			novel_331059	1509479	1509532	6	0.00137174
SPNCRNA.7571	1974060	1975365	III	-1	0	0	0	0	1	0	0	SPCC18.10	NA			SPCC18.10	SPCC18.10	SPCC18.10			novel_377180	1974241	1974288	6	0.0424224
SPNCRNA.1204	1551330	1552587	III	-1	0	0	0	0	1	0	0	SPCC1753.04;SPCC1753.05	NA			SPCC1753.04;SPCC1753.05	SPCC1753.05	SPCC1753.04;SPCC1753.05			ncRNA_46276	1551623	1551700	12	0.000285109
SPNCRNA.69	1547928	1549537	III	1	0	1	0	0	1	0	0	SPCC1753.03c	NA			SPCC1753.03c	SPCC1753.03c	SPCC1753.03c			ncRNA_46229	1549199	1549303	13	3.14e-05
SPNCRNA.1203	1545574	1549995	III	1	0	1	0	0	1	0	0	SPCC1753.02c;SPCC1753.03c	NA	SPCC1753.04		SPCC1753.02c;SPCC1753.03c	SPCC1753.03c	SPCC1753.02c;SPCC1753.03c		SPCC1753.04	ncRNA_46229	1549199	1549303	13	3.14e-05
SPNCRNA.7091	897370	898901	III	1	1	0	0	0	1	0	0	SPCC16A11.16c	NA			SPCC16A11.16c	SPCC16A11.16c	SPCC16A11.16c			novel_322321	897558	897611	6	0.00685871
SPNCRNA.16	882518	882834	III	-1	1	0	0	0	1	0	0	SPCC16A11.07	NA			SPCC16A11.07		SPCC16A11.07			ncRNA_44033	882777	882824	6	0.00685871
SPNCRNA.1266	2152044	2152662	III	-1	0	0	0	0	1	0	0	SPCC1620.05	NA			SPCC1620.05	SPCC1620.05	SPCC1620.05			ncRNA_49157	2152327	2152359	5	0.0178326
SPNCRNA.1205	1559743	1561240	III	1	0	0	0	0	1	0	0	SPCC162.10	NA	SPCC162.09c		SPCC162.10		SPCC162.10		SPCC162.09c	ncRNA_46279	1559959	1559994	7	0.00259107
SPNCRNA.1205	1559743	1561240	III	1	0	0	0	0	1	0	0	SPCC162.10	NA	SPCC162.09c		SPCC162.10		SPCC162.10		SPCC162.09c	ncRNA_46304	1559970	1560032	9	0.00882318
SPNCRNA.582	1587755	1588838	III	-1	0	0	0	0	1	0	0	SPCC162.01c	NA			SPCC162.01c	SPCC162.01c	SPCC162.01c			ncRNA_46495	1588220	1588507	38	2.16e-12
SPNCRNA.1208	1587817	1589758	III	-1	0	0	0	0	1	0	0	SPCC162.01c	NA			SPCC162.01c	SPCC162.01c	SPCC162.01c;SPCC13B11.01			ncRNA_46495	1588220	1588507	38	2.16e-12
SPNCRNA.1229	1791386	1792600	III	1	1	0	0	0	1	0	0	SPCC1442.13c	NA			SPCC1442.13c	SPCC1442.13c	SPCC1442.13c			ncRNA_47663	1792233	1792298	14	1.19e-05
SPNCRNA.1229	1791386	1792600	III	1	1	0	0	0	1	0	0	SPCC1442.13c	NA			SPCC1442.13c	SPCC1442.13c	SPCC1442.13c			ncRNA_47657	1791792	1791878	13	0.00011599
SPNCRNA.7497	1788973	1790549	III	-1	0	1	0	0	1	0	0	SPCC1442.12	NA			SPCC1442.12	SPCC1442.12	SPCC1442.12			novel_373972	1789419	1789502	10	0.00164772
SPNCRNA.1209	1594598	1595339	III	1	0	0	0	0	1	0	0	SPCC13B11.03c	NA			SPCC13B11.03c	SPCC13B11.03c	SPCC13B11.03c			ncRNA_46544	1595105	1595224	12	0.000285109
SPNCRNA.7348	1389802	1390718	III	-1	0	1	0	0	1	0	0	SPCC1281.05	NA			SPCC1281.05	SPCC1281.05	SPCC1281.05			novel_368307	1390359	1390676	56	1.03e-11
SPNCRNA.1191	1384966	1388056	III	-1	0	0	0	0	1	0	0	SPCC1281.04	NA	SPCC1281.03c		SPCC1281.04	SPCC1281.04	SPCC1281.04		SPCC1281.03c	ncRNA_45496	1386346	1386450	25	5.99e-09
SPNCRNA.1236	1859963	1860577	III	1	1	0	0	0	1	0	0	SPCC1223.10c	NA			SPCC1223.10c		SPCC1223.10c			ncRNA_47994	1859984	1859998	4	0.0123457
SPNCRNA.1234	1837499	1840092	III	-1	0	1	0	0	1	0	0	SPCC1223.02	NA			SPCC1223.02	SPCC1223.02	SPCC1223.02			ncRNA_47828	1839566	1839595	4	0.0452675
SPNCRNA.1234	1837499	1840092	III	-1	0	1	0	0	1	0	0	SPCC1223.02	NA			SPCC1223.02	SPCC1223.02	SPCC1223.02			ncRNA_47856	1837981	1838055	13	3.14e-05
SPNCRNA.7382	1472325	1474379	III	1	1	0	0	0	1	0	0	SPCC11E10.09c	NA			SPCC11E10.09c	SPCC11E10.09c	SPCC11E10.09c			novel_330410	1473307	1473363	6	0.0196616
SPNCRNA.1158	765556	767481	III	1	0	0	0	0	1	0	0	SPCC1020.09	NA			SPCC1020.09	SPCC1020.09	SPCC1020.09			ncRNA_43898	765981	766016	5	0.00411523
SPNCRNA.1158	765556	767481	III	1	0	0	0	0	1	0	0	SPCC1020.09	NA			SPCC1020.09	SPCC1020.09	SPCC1020.09			ncRNA_43867	765586	765708	12	8.22e-05
SPNCRNA.6629	4475338	4476698	II	-1	0	1	0	0	1	0	0	SPBPB2B2.08	NA			SPBPB2B2.08	SPBPB2B2.08	SPBPB2B2.08			novel_307931	4475505	4475588	13	0.000341482
SPNCRNA.1302	58453	59684	II	1	0	1	0	0	1	0	0	SPBPB21E7.01c	NA			SPBPB21E7.01c	SPBPB21E7.01c	SPBPB21E7.01c			ncRNA_22113	58489	58590	10	0.00850427
SPNCRNA.1630	3688095	3690231	II	-1	1	0	0	0	1	0	0	SPBP8B7.27	NA			SPBP8B7.27	SPBP8B7.27	SPBP8B7.26;SPBP8B7.27			ncRNA_37568	3688476	3688604	22	3.79e-07
SPNCRNA.1630	3688095	3690231	II	-1	1	0	0	0	1	0	0	SPBP8B7.27	NA			SPBP8B7.27	SPBP8B7.27	SPBP8B7.26;SPBP8B7.27			ncRNA_37567	3688677	3688730	12	1.88e-06
SPNCRNA.575	3650446	3651737	II	1	1	0	0	0	1	0	0	SPBP8B7.10c	NA			SPBP8B7.10c	SPBP8B7.10c	SPBP8B7.10c			ncRNA_37437	3650564	3650671	15	0.000878807
SPNCRNA.6213	3641040	3642895	II	1	1	0	0	0	1	0	0	SPBP8B7.05c	NA			SPBP8B7.05c	SPBP8B7.05c	SPBP8B7.05c			novel_223478	3642742	3642810	7	0.000457247
SPNCRNA.5870	2895740	2896699	II	-1	0	0	0	0	1	0	0	SPBP4H10.12	NA			SPBP4H10.12	SPBP4H10.12	SPBP4H10.12			novel_283606	2896160	2896231	7	0.000457247
SPNCRNA.4816	657344	658294	II	1	1	0	0	0	1	0	0	SPBC947.09	NA			SPBC947.09		SPBC947.09			novel_179047	657389	657448	8	0.0187584
SPNCRNA.1615	3559167	3560896	II	-1	1	0	0	0	1	0	0	SPBC887.11	NA			SPBC887.11	SPBC887.11	SPBC887.11			ncRNA_36719	3560727	3560846	14	0.000144899
SPNCRNA.1440	1531916	1532931	II	-1	0	0	0	0	1	0	0	SPBC83.12	NA			SPBC83.12	SPBC83.12	SPBC83.12			ncRNA_28079	1532571	1532618	7	0.0196616
SPNCRNA.1538	2637176	2640172	II	1	0	0	0	0	1	0	0	SPBC6B1.06c	NA			SPBC6B1.06c	SPBC6B1.06c	SPBC6B1.06c			ncRNA_33061	2637274	2637399	17	1.03e-05
SPNCRNA.1537	2631003	2632280	II	1	0	0	0	0	1	0	0	SPBC6B1.03c	NA			SPBC6B1.03c	SPBC6B1.03c	SPBC6B1.03c			ncRNA_32988	2631055	2631090	5	0.0452675
SPNCRNA.1327	205583	206910	II	-1	1	0	0	0	1	0	0	SPBC660.07	NA			SPBC660.07		SPBC660.06;SPBC660.07			ncRNA_23231	206237	206296	6	0.00137174
SPNCRNA.1585	3166406	3167382	II	-1	0	0	0	0	1	0	0	SPBC609.04	NA			SPBC609.04	SPBC609.04	SPBC609.04			ncRNA_35348	3166835	3166861	3	0.037037
SPNCRNA.1667	4099940	4103093	II	-1	1	0	0	0	1	0	0	SPBC56F2.08c;SPBC56F2.07c	NA			SPBC56F2.08c;SPBC56F2.07c	SPBC56F2.07c	SPBC56F2.08c;SPBC56F2.07c			ncRNA_39416	4102997	4103041	5	0.0178326
SPNCRNA.1545	2719716	2720622	II	1	1	0	0	0	1	0	0	SPBC4F6.15c;SPBC4F6.16c	NA			SPBC4F6.15c;SPBC4F6.16c	SPBC4F6.15c	SPBC4F6.15c;SPBC4F6.16c			ncRNA_33389	2720189	2720236	8	0.00882318
SPNCRNA.1599	3409507	3412197	II	1	0	1	0	0	1	0	0	SPBC4B4.01c	NA			SPBC4B4.01c	SPBC4B4.01c	SPBC4B4.01c			ncRNA_36031	3411353	3411412	9	5.08e-05
SPNCRNA.1362	458982	461993	II	-1	0	1	0	0	1	0	0	SPBC428.10	NA			SPBC428.10	SPBC428.10	SPBC428.10			ncRNA_24656	459559	459591	7	0.00259107
SPNCRNA.1362	458982	461993	II	-1	0	1	0	0	1	0	0	SPBC428.10	NA			SPBC428.10	SPBC428.10	SPBC428.10			ncRNA_24658	459639	459842	51	1.57e-18
SPNCRNA.1582	3150258	3152904	II	-1	1	0	0	0	1	0	0	SPBC405.06	NA			SPBC405.06	SPBC405.06	SPBC405.06			ncRNA_35149	3152806	3152835	3	0.037037
SPNCRNA.1582	3150258	3152904	II	-1	1	0	0	0	1	0	0	SPBC405.06	NA			SPBC405.06	SPBC405.06	SPBC405.06			ncRNA_35150	3152560	3152727	43	3.24e-13
SPNCRNA.1582	3150258	3152904	II	-1	1	0	0	0	1	0	0	SPBC405.06	NA			SPBC405.06	SPBC405.06	SPBC405.06			ncRNA_35165	3152760	3152780	3	0.037037
SPNCRNA.541	3150467	3153000	II	-1	1	0	0	0	1	0	0	SPBC405.06	NA			SPBC405.06	SPBC405.06	SPBC405.06			ncRNA_35149	3152806	3152835	3	0.037037
SPNCRNA.541	3150467	3153000	II	-1	1	0	0	0	1	0	0	SPBC405.06	NA			SPBC405.06	SPBC405.06	SPBC405.06			ncRNA_35188	3152840	3152935	10	0.0159455
SPNCRNA.541	3150467	3153000	II	-1	1	0	0	0	1	0	0	SPBC405.06	NA			SPBC405.06	SPBC405.06	SPBC405.06			ncRNA_35150	3152560	3152727	43	3.24e-13
SPNCRNA.541	3150467	3153000	II	-1	1	0	0	0	1	0	0	SPBC405.06	NA			SPBC405.06	SPBC405.06	SPBC405.06			ncRNA_35165	3152760	3152780	3	0.037037
SPNCRNA.5378	1860582	1861209	II	1	1	0	0	0	1	0	0	SPBC3H7.13	NA			SPBC3H7.13	SPBC3H7.13	SPBC3H7.13			novel_197390	1860894	1860941	6	0.00137174
SPNCRNA.5378	1860582	1861209	II	1	1	0	0	0	1	0	0	SPBC3H7.13	NA			SPBC3H7.13	SPBC3H7.13	SPBC3H7.13			novel_197219	1860749	1860805	10	0.000543804
SPNCRNA.5769	2680564	2681658	II	1	1	0	0	0	1	0	0	SPBC3E7.11c	NA			SPBC3E7.11c	SPBC3E7.11c	SPBC3E7.11c			novel_209616	2681326	2681382	7	0.00259107
SPNCRNA.570	1296790	1297523	II	-1	0	0	0	0	1	0	0	SPBC3D6.16	NA	SPBC30B4.09	SPBC30B4.09	SPBC3D6.16	SPBC3D6.16	SPBC3D6.16	SPBC30B4.09	SPBC30B4.09	SPBC30B4.09_18024	1297295	1297363	13	0.00680748
SPNCRNA.570	1296790	1297523	II	-1	0	0	0	0	1	0	0	SPBC3D6.16	NA	SPBC30B4.09	SPBC30B4.09	SPBC3D6.16	SPBC3D6.16	SPBC3D6.16	SPBC30B4.09	SPBC30B4.09	ncRNA_27542	1297481	1297486	1	0.333333
SPNCRNA.570	1296790	1297523	II	-1	0	0	0	0	1	0	0	SPBC3D6.16	NA	SPBC30B4.09	SPBC30B4.09	SPBC3D6.16	SPBC3D6.16	SPBC3D6.16	SPBC30B4.09	SPBC30B4.09	SPBC30B4.09_18022	1297481	1297486	1	0.333333
SPNCRNA.570	1296790	1297523	II	-1	0	0	0	0	1	0	0	SPBC3D6.16	NA	SPBC30B4.09	SPBC30B4.09	SPBC3D6.16	SPBC3D6.16	SPBC3D6.16	SPBC30B4.09	SPBC30B4.09	ncRNA_27544	1297295	1297363	13	0.00680748
SPNCRNA.570	1296790	1297523	II	-1	0	0	0	0	1	0	0	SPBC3D6.16	NA	SPBC30B4.09	SPBC30B4.09	SPBC3D6.16	SPBC3D6.16	SPBC3D6.16	SPBC30B4.09	SPBC30B4.09	ncRNA_27551	1296979	1297029	6	0.00137174
SPNCRNA.1597	3390915	3393891	II	1	0	0	0	0	1	0	0	SPBC3B8.03;SPBC3B8.02	NA	SPBC3B8.04c		SPBC3B8.03;SPBC3B8.02	SPBC3B8.03	SPBC3B8.03		SPBC3B8.04c	ncRNA_35915	3391181	3391414	24	0.000285678
SPNCRNA.1548	2764286	2765303	II	1	0	0	0	0	1	0	0	SPBC336.13c;SPBC336.14c	NA			SPBC336.13c;SPBC336.14c	SPBC336.13c	SPBC336.13c;SPBC336.14c			ncRNA_33564	2764369	2764476	12	0.0129733
SPNCRNA.1548	2764286	2765303	II	1	0	0	0	0	1	0	0	SPBC336.13c;SPBC336.14c	NA			SPBC336.13c;SPBC336.14c	SPBC336.13c	SPBC336.13c;SPBC336.14c			ncRNA_33548	2764538	2764591	6	0.00685871
SPNCRNA.1547	2764131	2764352	II	1	0	0	0	0	1	0	0	SPBC336.13c	NA			SPBC336.13c	SPBC336.13c	SPBC336.13c			ncRNA_33543	2764272	2764322	8	0.0009653
SPNCRNA.6269	3763002	3764391	II	-1	1	0	0	0	1	0	0	SPBC31F10.07	NA			SPBC31F10.07	SPBC31F10.07	SPBC31F10.07			novel_296966	3763897	3763959	7	0.00259107
SPNCRNA.1626	3626024	3631136	II	-1	0	0	0	0	1	0	0	SPBC317.01;SPBP8B7.32	NA			SPBC317.01;SPBP8B7.32	SPBC317.01;SPBP8B7.32	SPBC317.01;SPBP8B7.32			ncRNA_37302	3628924	3629028	12	1.69e-05
SPNCRNA.1626	3626024	3631136	II	-1	0	0	0	0	1	0	0	SPBC317.01;SPBP8B7.32	NA			SPBC317.01;SPBP8B7.32	SPBC317.01;SPBP8B7.32	SPBC317.01;SPBP8B7.32			ncRNA_37208	3628893	3628901	2	0.111111
SPNCRNA.1626	3626024	3631136	II	-1	0	0	0	0	1	0	0	SPBC317.01;SPBP8B7.32	NA			SPBC317.01;SPBP8B7.32	SPBC317.01;SPBP8B7.32	SPBC317.01;SPBP8B7.32			ncRNA_37210	3628590	3628637	5	0.0178326
SPNCRNA.1626	3626024	3631136	II	-1	0	0	0	0	1	0	0	SPBC317.01;SPBP8B7.32	NA			SPBC317.01;SPBP8B7.32	SPBC317.01;SPBP8B7.32	SPBC317.01;SPBP8B7.32			ncRNA_37186	3630714	3630791	10	0.00164772
SPNCRNA.1578	3060447	3061331	II	-1	0	0	1	0	1	0	0	SPBC30D10.18c	NA			SPBC30D10.18c	SPBC30D10.18c	SPBC30D10.18c			ncRNA_34950	3060695	3060898	28	3.33e-10
SPNCRNA.6140	3459767	3460348	II	1	0	0	0	0	1	0	0	SPBC2G2.13c	NA			SPBC2G2.13c	SPBC2G2.13c	SPBC2G2.13c			novel_221146	3459890	3459997	14	4.66e-05
SPNCRNA.1458	1737874	1739062	II	-1	0	0	0	0	1	0	0	SPBC2F12.03c;SPBC2F12.02c	NA			SPBC2F12.03c;SPBC2F12.02c	SPBC2F12.02c	SPBC2F12.03c;SPBC2F12.02c			ncRNA_29442	1738350	1738445	17	8.17e-05
SPNCRNA.5468	2050248	2051617	II	1	1	0	0	0	1	0	0	SPBC29A3.07c	NA			SPBC29A3.07c	SPBC29A3.07c	SPBC29A3.07c			novel_200266	2050536	2050628	9	0.000355637
SPNCRNA.1526	2545090	2546359	II	-1	1	0	0	0	1	0	0	SPBC29A10.05	NA			SPBC29A10.05	SPBC29A10.05	SPBC29A10.04;SPBC29A10.05			ncRNA_32575	2546007	2546048	4	0.0452675
SPNCRNA.1526	2545090	2546359	II	-1	1	0	0	0	1	0	0	SPBC29A10.05	NA			SPBC29A10.05	SPBC29A10.05	SPBC29A10.04;SPBC29A10.05			ncRNA_32551	2545724	2545846	12	0.000285109
SPNCRNA.1525	2543249	2544500	II	-1	0	1	0	0	1	0	0	SPBC29A10.04	NA			SPBC29A10.04	SPBC29A10.04	SPBC29A10.04			ncRNA_32531	2544335	2544397	11	4.7e-05
SPNCRNA.1448	1572366	1574375	II	1	0	0	0	0	1	0	0	SPBC27.08c	NA	SPBC28F2.02		SPBC27.08c	SPBC27.08c	SPBC27.08c		SPBC28F2.02	SPBC28F2.02_18607	1574317	1574355	6	0.00685871
SPNCRNA.1448	1572366	1574375	II	1	0	0	0	0	1	0	0	SPBC27.08c	NA	SPBC28F2.02		SPBC27.08c	SPBC27.08c	SPBC27.08c		SPBC28F2.02	ncRNA_28420	1574308	1574355	7	0.00259107
SPNCRNA.6372	3966572	3967967	II	1	1	0	0	0	1	0	0	SPBC26H8.08c	NA			SPBC26H8.08c	SPBC26H8.08c	SPBC26H8.08c			novel_228928	3966765	3966785	4	0.0123457
SPNCRNA.1535	2605104	2605868	II	1	0	1	0	0	1	0	0	SPBC25B2.04c	NA			SPBC25B2.04c	SPBC25B2.04c	SPBC25B2.04c			ncRNA_32939	2605500	2605553	8	0.000152416
SPNCRNA.1503	2327472	2330741	II	-1	0	0	0	0	1	0	0	SPBC24C6.05;SPBC24C6.06	NA			SPBC24C6.05;SPBC24C6.06	SPBC24C6.05;SPBC24C6.06	SPBC24C6.05;SPBC24C6.06			ncRNA_31626	2330168	2330194	4	0.0452675
SPNCRNA.5495	2109721	2110652	II	1	0	1	0	0	1	0	0	SPBC23G7.07c;SPBC23G7.08c	NA			SPBC23G7.07c;SPBC23G7.08c	SPBC23G7.07c	SPBC23G7.07c;SPBC23G7.08c			novel_201337	2109885	2109965	13	0.00372457
SPNCRNA.1645	3856053	3858922	II	-1	0	0	0	0	1	0	0	SPBC23E6.08	NA			SPBC23E6.08	SPBC23E6.08	SPBC23E6.08		SPBC23E6.07c	ncRNA_38228	3858758	3858802	5	0.0452675
SPNCRNA.1644	3826723	3829397	II	-1	0	0	0	0	1	0	0	SPBC21C3.18	NA			SPBC21C3.18	SPBC21C3.18	SPBC21C3.18			ncRNA_38209	3828937	3828993	7	0.00259107
SPNCRNA.1644	3826723	3829397	II	-1	0	0	0	0	1	0	0	SPBC21C3.18	NA			SPBC21C3.18	SPBC21C3.18	SPBC21C3.18			ncRNA_38180	3829190	3829213	4	0.0452675
SPNCRNA.6289	3798333	3800880	II	1	1	0	0	0	1	0	0	SPBC21C3.01c;SPBC21C3.02c	NA			SPBC21C3.01c;SPBC21C3.02c	SPBC21C3.01c;SPBC21C3.02c	SPBC21C3.01c;SPBC21C3.02c			novel_225978	3798652	3798720	9	0.00137174
SPNCRNA.1451	1670520	1675238	II	-1	1	0	0	0	1	0	0	SPBC19C2.01;SPBC19C2.02	NA			SPBC19C2.01;SPBC19C2.02	SPBC19C2.01;SPBC19C2.02	SPBC19C2.01;SPBC19C2.02			ncRNA_29063	1674761	1674841	9	5.08e-05
SPNCRNA.1451	1670520	1675238	II	-1	1	0	0	0	1	0	0	SPBC19C2.01;SPBC19C2.02	NA			SPBC19C2.01;SPBC19C2.02	SPBC19C2.01;SPBC19C2.02	SPBC19C2.01;SPBC19C2.02			ncRNA_29100	1674538	1674582	5	0.0452675
SPNCRNA.1673	4129491	4131375	II	-1	0	0	1	0	1	0	0	SPBC1861.02	NA			SPBC1861.02		SPBC1861.02			ncRNA_39715	4130264	4130326	7	0.0196616
SPNCRNA.567	1086637	1087413	II	-1	0	0	0	0	1	0	0	SPBC1734.13	NA			SPBC1734.13	SPBC1734.13	SPBC1734.13			ncRNA_26863	1087121	1087204	16	7.25e-05
SPNCRNA.1408	1063805	1066718	II	-1	1	0	0	0	1	0	0	SPBC1734.03	NA			SPBC1734.03	SPBC1734.03	SPBC1734.03			ncRNA_26743	1066505	1066558	9	0.000355637
SPNCRNA.1408	1063805	1066718	II	-1	1	0	0	0	1	0	0	SPBC1734.03	NA			SPBC1734.03	SPBC1734.03	SPBC1734.03			ncRNA_26797	1064497	1064508	3	0.037037
SPNCRNA.1602	3472409	3474227	II	-1	0	0	0	0	1	0	0	SPBC1718.02	NA			SPBC1718.02	SPBC1718.02	SPBC1718.02			ncRNA_36158	3473163	3473198	6	0.00137174
SPNCRNA.5028	1120855	1122461	II	1	1	0	0	0	1	0	0	SPBC1709.11c	NA			SPBC1709.11c	SPBC1709.11c	SPBC1709.11c			novel_186078	1120962	1121138	29	1.92e-07
SPNCRNA.1481	1952767	1955702	II	1	0	0	0	0	1	0	0	SPBC16E9.17c	NA	SPBC16E9.20;SPBC16E9.18		SPBC16E9.17c	SPBC16E9.17c	SPBC16E9.17c		SPBC16E9.20;SPBC16E9.18	ncRNA_30496	1955139	1955210	10	0.000129836
SPNCRNA.1481	1952767	1955702	II	1	0	0	0	0	1	0	0	SPBC16E9.17c	NA	SPBC16E9.20;SPBC16E9.18		SPBC16E9.17c	SPBC16E9.17c	SPBC16E9.17c		SPBC16E9.20;SPBC16E9.18	ncRNA_30502	1953467	1953514	10	0.00403954
SPNCRNA.571	1953038	1954662	II	1	0	0	0	0	1	0	0	SPBC16E9.17c	NA			SPBC16E9.17c	SPBC16E9.17c	SPBC16E9.17c			ncRNA_30502	1953467	1953514	10	0.00403954
SPNCRNA.1364	503961	505097	II	-1	1	0	0	0	1	0	0	SPBC1685.04;SPBC1685.05	NA			SPBC1685.04;SPBC1685.05		SPBC1685.04;SPBC1685.05			ncRNA_24735	504684	504728	7	0.000457247
SPNCRNA.565	496923	497897	II	-1	1	0	0	0	1	0	0	SPBC1685.01	NA			SPBC1685.01	SPBC1685.01	SPBC1685.01			ncRNA_24704	497811	497855	7	0.000457247
SPNCRNA.577	4255755	4259164	II	-1	0	0	1	0	1	0	0	SPBC1652.02	NA			SPBC1652.02	SPBC1652.02	SPBC1652.02			ncRNA_40259	4258938	4259099	18	2.3e-07
SPNCRNA.6338	3900056	3900903	II	-1	1	0	0	0	1	0	0	SPBC1604.17c	NA			SPBC1604.17c	SPBC1604.17c	SPBC1604.17c			novel_298787	3900213	3900248	4	0.0452675
SPNCRNA.1498	2243874	2245657	II	1	0	0	0	0	1	0	0	SPBC15C4.04c	NA			SPBC15C4.04c	SPBC15C4.04c	SPBC15C4.04c			ncRNA_31376	2245378	2245524	20	6.63e-07
SPNCRNA.1498	2243874	2245657	II	1	0	0	0	0	1	0	0	SPBC15C4.04c	NA			SPBC15C4.04c	SPBC15C4.04c	SPBC15C4.04c			ncRNA_31372	2244892	2244945	9	0.00385556
SPNCRNA.5553	2240865	2242108	II	-1	1	0	0	0	1	0	0	SPBC15C4.03	NA			SPBC15C4.03	SPBC15C4.03	SPBC15C4.02;SPBC15C4.03			novel_273260	2241665	2241784	20	1.62e-07
SPNCRNA.6469	4181389	4182506	II	1	0	1	0	0	1	0	0	SPBC14F5.12c;SPBC14F5.13c	NA			SPBC14F5.12c;SPBC14F5.13c	SPBC14F5.12c	SPBC14F5.12c			novel_231865	4182097	4182204	14	1.19e-05
SPNCRNA.1494	2211869	2213695	II	1	1	0	0	0	1	0	0	SPBC14C8.05c	NA			SPBC14C8.05c	SPBC14C8.05c	SPBC14C8.05c		SPBC14C8.04	ncRNA_31242	2212070	2212213	17	0.00153985
SPNCRNA.6267	3751734	3752080	II	1	1	0	0	0	1	0	0	SPBC13G1.16	NA			SPBC13G1.16		SPBC13G1.16			novel_225184	3752009	3752071	14	4.66e-05
SPNCRNA.1633	3731456	3733953	II	1	0	0	1	0	1	0	0	SPBC13G1.03c;SPBC13G1.04c	NA			SPBC13G1.03c;SPBC13G1.04c	SPBC13G1.03c;SPBC13G1.04c	SPBC13G1.03c;SPBC13G1.04c			ncRNA_37747	3733129	3733248	13	0.00187482
SPNCRNA.5942	3050471	3051657	II	-1	1	0	0	0	1	0	0	SPBC13E7.05;SPBC13E7.06	NA			SPBC13E7.05;SPBC13E7.06	SPBC13E7.05;SPBC13E7.06	SPBC13E7.05;SPBC13E7.06			novel_285934	3050693	3050731	5	0.00411523
SPNCRNA.1344	355997	357265	II	-1	0	0	0	0	1	0	0	SPBC1271.08c	NA			SPBC1271.08c	SPBC1271.08c	SPBC1271.08c			ncRNA_23897	356694	356771	10	0.0159455
SPNCRNA.4689	371012	375911	II	-1	0	1	0	0	1	0	0	SPBC1271.01c;SPBC106.01	NA			SPBC1271.01c;SPBC106.01	SPBC1271.01c;SPBC106.01	SPBC1271.01c;SPBC106.01			novel_243938	375482	375535	6	0.00137174
SPNCRNA.4842	717427	719123	II	-1	0	0	0	0	1	0	0	SPBC119.03	NA			SPBC119.03	SPBC119.03	SPBC119.03			novel_249645	718847	718879	5	0.00411523
SPNCRNA.1351	387803	388988	II	1	0	0	0	0	1	0	0	SPBC106.08c	NA			SPBC106.08c	SPBC106.08c	SPBC106.08c			ncRNA_24181	387834	387848	4	0.0123457
SPNCRNA.4135	4752769	4753819	I	-1	1	0	0	0	1	0	0	SPAPYUG7.05	NA			SPAPYUG7.05	SPAPYUG7.05	SPAPYUG7.05			novel_156008	4753054	4753299	54	4.69e-19
SPNCRNA.4135	4752769	4753819	I	-1	1	0	0	0	1	0	0	SPAPYUG7.05	NA			SPAPYUG7.05	SPAPYUG7.05	SPAPYUG7.05			novel_156006	4753654	4753689	5	0.0452675
SPNCRNA.4135	4752769	4753819	I	-1	1	0	0	0	1	0	0	SPAPYUG7.05	NA			SPAPYUG7.05	SPAPYUG7.05	SPAPYUG7.05			novel_155997	4753523	4753657	25	2.68e-07
SPNCRNA.865	2956805	2959658	I	1	0	0	0	0	1	0	0	SPAPB24D3.06c;SPAPB24D3.07c	NA			SPAPB24D3.06c;SPAPB24D3.07c	SPAPB24D3.06c;SPAPB24D3.07c	SPAPB24D3.06c;SPAPB24D3.07c			ncRNA_11728	2957858	2957863	1	0.333333
SPNCRNA.865	2956805	2959658	I	1	0	0	0	0	1	0	0	SPAPB24D3.06c;SPAPB24D3.07c	NA			SPAPB24D3.06c;SPAPB24D3.07c	SPAPB24D3.06c;SPAPB24D3.07c	SPAPB24D3.06c;SPAPB24D3.07c			ncRNA_11763	2958055	2958078	5	0.0178326
SPNCRNA.864	2954212	2955627	I	1	0	0	0	0	1	0	0	SPAPB24D3.04c	NA			SPAPB24D3.04c	SPAPB24D3.04c	SPAPB24D3.04c			ncRNA_11698	2954987	2954992	1	0.333333
SPNCRNA.2564	1286771	1289572	I	1	0	1	0	0	1	0	0	SPAPB17E12.14c	NA			SPAPB17E12.14c	SPAPB17E12.14c	SPAPB17E12.14c			novel_19168	1286811	1286849	5	0.0178326
SPNCRNA.857	2872137	2874308	I	1	0	0	0	0	1	0	0	SPACUNK4.17	NA			SPACUNK4.17	SPACUNK4.17	SPACUNK4.17			ncRNA_11321	2872874	2872900	5	0.0452675
SPNCRNA.857	2872137	2874308	I	1	0	0	0	0	1	0	0	SPACUNK4.17	NA			SPACUNK4.17	SPACUNK4.17	SPACUNK4.17			ncRNA_11302	2872147	2872224	9	5.08e-05
SPNCRNA.857	2872137	2874308	I	1	0	0	0	0	1	0	0	SPACUNK4.17	NA			SPACUNK4.17	SPACUNK4.17	SPACUNK4.17			ncRNA_11320	2872781	2872852	7	0.00259107
SPNCRNA.858	2893895	2895984	I	1	1	0	0	0	1	0	0	SPACUNK4.09;SPACUNK4.08	NA			SPACUNK4.09;SPACUNK4.08	SPACUNK4.09;SPACUNK4.08	SPACUNK4.09;SPACUNK4.08		SPACUNK4.20	ncRNA_11388	2894104	2894190	11	4.7e-05
SPNCRNA.858	2893895	2895984	I	1	1	0	0	0	1	0	0	SPACUNK4.09;SPACUNK4.08	NA			SPACUNK4.09;SPACUNK4.08	SPACUNK4.09;SPACUNK4.08	SPACUNK4.09;SPACUNK4.08		SPACUNK4.20	ncRNA_11376	2893956	2894024	17	3.1e-05
SPNCRNA.559	2893868	2895019	I	1	1	0	0	0	1	0	0	SPACUNK4.09	NA			SPACUNK4.09	SPACUNK4.09	SPACUNK4.09		SPACUNK4.20	ncRNA_11388	2894104	2894190	11	4.7e-05
SPNCRNA.559	2893868	2895019	I	1	1	0	0	0	1	0	0	SPACUNK4.09	NA			SPACUNK4.09	SPACUNK4.09	SPACUNK4.09		SPACUNK4.20	ncRNA_11376	2893956	2894024	17	3.1e-05
SPNCRNA.987	4437466	4438921	I	1	1	0	0	0	1	0	0	SPAC9E9.17c	NA			SPAC9E9.17c	SPAC9E9.17c	SPAC9E9.17c			ncRNA_17248	4437739	4437765	3	0.037037
SPNCRNA.3519	3403460	3404169	I	1	0	0	0	0	1	0	0	SPAC959.09c	NA			SPAC959.09c	SPAC959.09c	SPAC959.09c			novel_52830	3404045	3404098	6	0.0196616
SPNCRNA.3514	3396042	3398901	I	1	0	0	0	0	1	0	0	SPAC959.05c;SPAC959.06c	NA			SPAC959.05c;SPAC959.06c	SPAC959.05c;SPAC959.06c	SPAC959.05c;SPAC959.06c			novel_52695	3397902	3397940	4	0.0452675
SPNCRNA.3514	3396042	3398901	I	1	0	0	0	0	1	0	0	SPAC959.05c;SPAC959.06c	NA			SPAC959.05c;SPAC959.06c	SPAC959.05c;SPAC959.06c	SPAC959.05c;SPAC959.06c			novel_52753	3396119	3396142	4	0.0123457
SPNCRNA.904	3382189	3383857	I	-1	0	0	0	0	1	0	0	SPAC8E11.03c	NA			SPAC8E11.03c	SPAC8E11.03c	SPAC8E11.03c			ncRNA_13462	3383365	3383388	3	0.037037
SPNCRNA.4488	5512663	5513353	I	-1	0	1	0	0	1	0	0	SPAC869.03c	NA			SPAC869.03c	SPAC869.03c	SPAC869.03c			novel_168117	5513159	5513248	11	0.000690993
SPNCRNA.840	2583531	2585065	I	-1	0	0	0	0	1	0	0	SPAC823.02;SPAC823.17	NA			SPAC823.02;SPAC823.17	SPAC823.02;SPAC823.17	SPAC823.02;SPAC823.17			ncRNA_10615	2584635	2584661	6	0.00685871
SPNCRNA.629	247720	248448	I	-1	1	0	0	0	1	0	0	SPAC806.07	NA			SPAC806.07	SPAC806.07	SPAC806.07			ncRNA_1488	248245	248292	6	0.0424224
SPNCRNA.842	2621697	2622420	I	1	1	0	0	0	1	0	0	SPAC7D4.10	NA	SPAC7D4.09c		SPAC7D4.10	SPAC7D4.10	SPAC7D4.10		SPAC7D4.09c	ncRNA_10701	2622337	2622405	10	0.000129836
SPNCRNA.897	3239376	3241996	I	1	0	0	0	0	1	0	0	SPAC6G10.12c;SPAC6G9.01c	NA			SPAC6G10.12c;SPAC6G9.01c	SPAC6G10.12c;SPAC6G9.01c	SPAC6G10.12c;SPAC6G9.01c			ncRNA_13227	3241446	3241484	6	0.0196616
SPNCRNA.848	2738026	2740228	I	1	0	0	0	0	1	0	0	SPAC6F6.04c	NA			SPAC6F6.04c	SPAC6F6.04c	SPAC6F6.04c			ncRNA_10978	2738564	2738659	10	0.00403954
SPNCRNA.735	1343999	1345867	I	1	0	0	1	0	1	0	0	SPAC6F12.15c;SPAC6F12.16c	NA			SPAC6F12.15c;SPAC6F12.16c	SPAC6F12.15c;SPAC6F12.16c	SPAC6F12.15c;SPAC6F12.16c			ncRNA_6256	1344947	1345081	14	0.000144899
SPNCRNA.813	2325854	2327280	I	1	0	0	1	0	1	0	0	SPAC6C3.03c	NA			SPAC6C3.03c	SPAC6C3.03c	SPAC6C3.03c			ncRNA_9321	2326654	2326818	26	2.3e-09
SPNCRNA.890	3141075	3143182	I	-1	1	0	0	0	1	0	0	SPAC688.13;SPAC688.14	NA			SPAC688.13;SPAC688.14	SPAC688.14	SPAC688.13;SPAC688.14			ncRNA_12967	3141999	3142052	7	0.00259107
SPNCRNA.889	3138602	3139458	I	1	0	0	1	0	1	0	0	SPAC688.12c	NA	SPAC688.11		SPAC688.12c	SPAC688.12c	SPAC688.12c		SPAC688.11;SPAC688.13	ncRNA_12918	3138877	3138930	9	0.000355637
SPNCRNA.888	3137359	3138684	I	-1	0	0	1	0	1	0	0	SPAC688.11	NA			SPAC688.11	SPAC688.11	SPAC688.11		SPAC688.12c	ncRNA_12890	3138368	3138418	10	0.00164772
SPNCRNA.2772	1720696	1721527	I	-1	1	0	0	0	1	0	0	SPAC664.09	NA			SPAC664.09	SPAC664.09	SPAC664.09			novel_110779	1721300	1721338	5	0.0178326
SPNCRNA.3207	2687004	2690051	I	-1	0	0	0	0	1	0	0	SPAC644.07;SPAC644.08;SPAC644.09	NA			SPAC644.07;SPAC644.08;SPAC644.09	SPAC644.07;SPAC644.08;SPAC644.09	SPAC644.07;SPAC644.08;SPAC644.09			novel_124971	2689345	2689392	5	0.0452675
SPNCRNA.998	4554077	4557450	I	-1	0	0	1	0	1	0	0	SPAC637.08;SPAC637.09	NA			SPAC637.08;SPAC637.09	SPAC637.08;SPAC637.09	SPAC637.08;SPAC637.09			ncRNA_17842	4554750	4555022	58	3.85e-13
SPNCRNA.642	361498	362202	I	-1	0	0	1	0	1	0	0	SPAC630.15	NA			SPAC630.15	SPAC630.15	SPAC630.15			ncRNA_1985	361891	362046	27	1.4e-07
SPNCRNA.641	358613	359235	I	1	1	0	0	0	1	0	0	SPAC630.07c	NA			SPAC630.07c	SPAC630.07c	SPAC630.07c			ncRNA_1963	358643	358717	9	0.00137174
SPNCRNA.789	2042356	2043361	I	-1	0	0	0	0	1	0	0	SPAC607.04	NA			SPAC607.04	SPAC607.04	SPAC607.04			ncRNA_8276	2043263	2043349	9	0.00385556
SPNCRNA.613	148362	149005	I	1	1	0	0	0	1	0	0	SPAC5H10.02c	NA			SPAC5H10.02c	SPAC5H10.02c	SPAC5H10.02c			ncRNA_676	148438	148473	6	0.00137174
SPNCRNA.612	146871	148041	I	-1	1	0	0	0	1	0	0	SPAC5H10.01	NA	SPAC5H10.02c		SPAC5H10.01	SPAC5H10.01	SPAC5H10.01		SPAC11D3.18c;SPAC5H10.02c	ncRNA_656	147626	147667	5	0.0178326
SPNCRNA.2662	1491619	1494658	I	1	0	0	1	0	1	0	0	SPAC5D6.13;SPAC5D6.12	NA	SPAC5D6.10c		SPAC5D6.13;SPAC5D6.12	SPAC5D6.13;SPAC5D6.12	SPAC5D6.13;SPAC5D6.12			novel_22501	1492414	1492464	8	0.0009653
SPNCRNA.2669	1504129	1505261	I	1	1	0	0	0	1	0	0	SPAC5D6.05;SPAC5D6.04	NA			SPAC5D6.05;SPAC5D6.04	SPAC5D6.05	SPAC5D6.05;SPAC5D6.04			novel_22598	1504364	1504570	24	6.31e-07
SPNCRNA.3389	3109016	3113305	I	-1	1	0	0	0	1	0	0	SPAC589.11;SPAC589.12	NA			SPAC589.11;SPAC589.12	SPAC589.11;SPAC589.12	SPAC589.11;SPAC589.12			novel_131173	3110005	3110025	5	0.00411523
SPNCRNA.560	3104356	3105524	I	1	0	0	1	0	1	0	0	SPAC589.07c	NA			SPAC589.07c	SPAC589.07c	SPAC589.07c			ncRNA_12775	3104398	3104424	6	0.00685871
SPNCRNA.560	3104356	3105524	I	1	0	0	1	0	1	0	0	SPAC589.07c	NA			SPAC589.07c	SPAC589.07c	SPAC589.07c			ncRNA_12787	3104438	3104554	15	7.67e-07
SPNCRNA.739	1368512	1369068	I	-1	1	0	0	0	1	0	0	SPAC57A10.03	NA			SPAC57A10.03	SPAC57A10.03	SPAC57A10.03			ncRNA_6459	1368885	1368938	7	0.000457247
SPNCRNA.716	1146598	1148060	I	-1	0	0	1	0	1	0	0	SPAC56F8.11;SPAC56F8.12	NA			SPAC56F8.11;SPAC56F8.12	SPAC56F8.12	SPAC56F8.11;SPAC56F8.12			ncRNA_5232	1147854	1147943	13	0.00011599
SPNCRNA.3015	2263537	2265436	I	-1	0	1	0	0	1	0	0	SPAC4G9.07	NA			SPAC4G9.07	SPAC4G9.07	SPAC4G9.07			novel_118623	2263715	2263816	14	1.19e-05
SPNCRNA.2337	773111	776098	I	1	0	1	0	0	1	0	0	SPAC4G8.06c;SPAC4G8.07c	NA			SPAC4G8.06c;SPAC4G8.07c	SPAC4G8.06c;SPAC4G8.07c	SPAC4G8.06c;SPAC4G8.07c			novel_11420	773272	773421	18	8.83e-05
SPNCRNA.1029	4844661	4846130	I	-1	0	0	0	0	1	0	0	SPAC4F10.08	NA			SPAC4F10.08	SPAC4F10.08	SPAC4F10.08			ncRNA_19000	4846044	4846049	1	0.333333
SPNCRNA.1077	5360569	5361844	I	1	1	0	0	0	1	0	0	SPAC4D7.06c;SPAC4D7.07c	NA			SPAC4D7.06c;SPAC4D7.07c	SPAC4D7.06c	SPAC4D7.06c;SPAC4D7.07c			ncRNA_20989	5361226	5361291	7	0.0196616
SPNCRNA.722	1197063	1199912	I	-1	1	0	0	0	1	0	0	SPAC4C5.03;SPAC4C5.04	NA			SPAC4C5.03;SPAC4C5.04	SPAC4C5.03;SPAC4C5.04	SPAC4C5.03;SPAC4C5.04			ncRNA_5433	1199607	1199675	12	0.000285109
SPNCRNA.776	1945459	1946363	I	1	0	0	0	0	1	0	0	SPAC3H1.08c	NA			SPAC3H1.08c	SPAC3H1.08c	SPAC3H1.08c			ncRNA_7925	1945779	1945817	5	0.0178326
SPNCRNA.2874	1937063	1938191	I	1	1	0	0	0	1	0	0	SPAC3H1.04c	NA			SPAC3H1.04c	SPAC3H1.04c	SPAC3H1.04c			novel_29679	1937192	1937209	3	0.037037
SPNCRNA.2739	1653519	1653955	I	1	1	0	0	0	1	0	0	SPAC343.08c	NA			SPAC343.08c	SPAC343.08c	SPAC343.08c			novel_25370	1653527	1653610	9	5.08e-05
SPNCRNA.828	2450314	2451737	I	1	1	0	0	0	1	0	0	SPAC32A11.02c	NA			SPAC32A11.02c	SPAC32A11.02c	SPAC32A11.02c			ncRNA_9825	2451286	2451471	23	1.53e-07
SPNCRNA.872	3001750	3004335	I	-1	0	0	0	0	1	0	0	SPAC31G5.10	NA			SPAC31G5.10	SPAC31G5.10	SPAC31G5.10			ncRNA_12254	3003320	3003367	7	0.00828126
SPNCRNA.872	3001750	3004335	I	-1	0	0	0	0	1	0	0	SPAC31G5.10	NA			SPAC31G5.10	SPAC31G5.10	SPAC31G5.10			ncRNA_12257	3003526	3003615	14	1.19e-05
SPNCRNA.872	3001750	3004335	I	-1	0	0	0	0	1	0	0	SPAC31G5.10	NA			SPAC31G5.10	SPAC31G5.10	SPAC31G5.10			ncRNA_12249	3003390	3003437	12	1.69e-05
SPNCRNA.74	3002976	3003758	I	-1	0	0	0	0	1	0	0	SPAC31G5.10	NA			SPAC31G5.10	SPAC31G5.10	SPAC31G5.10			ncRNA_12254	3003320	3003367	7	0.00828126
SPNCRNA.74	3002976	3003758	I	-1	0	0	0	0	1	0	0	SPAC31G5.10	NA			SPAC31G5.10	SPAC31G5.10	SPAC31G5.10			ncRNA_12257	3003526	3003615	14	1.19e-05
SPNCRNA.74	3002976	3003758	I	-1	0	0	0	0	1	0	0	SPAC31G5.10	NA			SPAC31G5.10	SPAC31G5.10	SPAC31G5.10			ncRNA_12249	3003390	3003437	12	1.69e-05
SPNCRNA.689	826579	828205	I	1	1	0	0	0	1	0	0	SPAC2G11.10c	NA			SPAC2G11.10c	SPAC2G11.10c	SPAC2G11.10c			ncRNA_4123	827521	827580	6	0.00685871
SPNCRNA.661	548568	549658	I	1	1	0	0	0	1	0	0	SPAC2F7.08c;SPAC2F7.09c	NA			SPAC2F7.08c;SPAC2F7.09c	SPAC2F7.09c	SPAC2F7.09c			ncRNA_2783	548600	548680	8	0.00340395
SPNCRNA.949	3936949	3940336	I	-1	0	0	0	0	1	0	0	SPAC2F3.08;SPAC2F3.09	NA			SPAC2F3.08;SPAC2F3.09	SPAC2F3.08;SPAC2F3.09	SPAC2F3.08;SPAC2F3.09			ncRNA_15605	3938116	3938163	5	0.00411523
SPNCRNA.3327	2935591	2937610	I	1	0	0	0	0	1	0	0	SPAC2E1P3.05c	NA			SPAC2E1P3.05c	SPAC2E1P3.05c	SPAC2E1P3.05c			novel_45494	2936199	2936255	13	3.14e-05
SPNCRNA.859	2924745	2926536	I	1	0	1	0	0	1	0	0	SPAC2E1P3.02c	NA			SPAC2E1P3.02c	SPAC2E1P3.02c	SPAC2E1P3.02c			ncRNA_11503	2925334	2925426	9	0.000355637
SPNCRNA.4450	5437791	5439496	I	-1	0	0	0	0	1	0	0	SPAC29B12.12;SPAC29B12.13	NA			SPAC29B12.12;SPAC29B12.13	SPAC29B12.12;SPAC29B12.13	SPAC29B12.12;SPAC29B12.13			novel_166493	5438781	5438864	10	0.000543804
SPNCRNA.4450	5437791	5439496	I	-1	0	0	0	0	1	0	0	SPAC29B12.12;SPAC29B12.13	NA			SPAC29B12.12;SPAC29B12.13	SPAC29B12.12;SPAC29B12.13	SPAC29B12.12;SPAC29B12.13			novel_166484	5439396	5439452	15	7.67e-07
SPNCRNA.1081	5416345	5417406	I	1	0	0	0	0	1	0	0	SPAC29B12.05c	NA			SPAC29B12.05c	SPAC29B12.05c	SPAC29B12.05c;SPAC29B12.06c			ncRNA_21221	5416753	5416869	12	0.000792465
SPNCRNA.1081	5416345	5417406	I	1	0	0	0	0	1	0	0	SPAC29B12.05c	NA			SPAC29B12.05c	SPAC29B12.05c	SPAC29B12.05c;SPAC29B12.06c			ncRNA_21222	5417125	5417157	4	0.0452675
SPNCRNA.1081	5416345	5417406	I	1	0	0	0	0	1	0	0	SPAC29B12.05c	NA			SPAC29B12.05c	SPAC29B12.05c	SPAC29B12.05c;SPAC29B12.06c			ncRNA_21231	5416892	5417020	13	0.00187482
SPNCRNA.1047	5119094	5120381	I	-1	0	0	0	0	1	0	0	SPAC29A4.14c	NA			SPAC29A4.14c	SPAC29A4.14c	SPAC29A4.14c		SPAC29A4.15	ncRNA_19890	5119316	5119348	5	0.0178326
SPNCRNA.4037	4518962	4520118	I	-1	1	0	0	0	1	0	0	SPAC27D7.06	NA			SPAC27D7.06	SPAC27D7.06	SPAC27D7.06			novel_152439	4519319	4519408	9	0.00882318
SPNCRNA.961	4128633	4129794	I	-1	0	0	0	0	1	0	0	SPAC26H5.05;SPAC26H5.06	NA			SPAC26H5.05;SPAC26H5.06	SPAC26H5.05;SPAC26H5.06	SPAC26H5.05;SPAC26H5.06			ncRNA_16053	4129483	4129530	5	0.0178326
SPNCRNA.653	485606	487008	I	1	1	0	0	0	1	0	0	SPAC24H6.03	NA			SPAC24H6.03	SPAC24H6.03	SPAC24H6.03			ncRNA_2384	485669	485794	17	1.03e-05
SPNCRNA.653	485606	487008	I	1	1	0	0	0	1	0	0	SPAC24H6.03	NA			SPAC24H6.03	SPAC24H6.03	SPAC24H6.03			ncRNA_2433	485840	485947	21	2.62e-07
SPNCRNA.653	485606	487008	I	1	1	0	0	0	1	0	0	SPAC24H6.03	NA			SPAC24H6.03	SPAC24H6.03	SPAC24H6.03			ncRNA_2432	485726	485794	14	4.66e-05
SPNCRNA.551	485703	486330	I	1	1	0	0	0	1	0	0	SPAC24H6.03	NA			SPAC24H6.03	SPAC24H6.03	SPAC24H6.03			ncRNA_2433	485840	485947	21	2.62e-07
SPNCRNA.551	485703	486330	I	1	1	0	0	0	1	0	0	SPAC24H6.03	NA			SPAC24H6.03	SPAC24H6.03	SPAC24H6.03			ncRNA_2432	485726	485794	14	4.66e-05
SPNCRNA.624	229270	230855	I	-1	0	0	0	0	1	0	0	SPAC24B11.14	NA			SPAC24B11.14	SPAC24B11.14	SPAC24B11.14		SPAC24B11.12c	ncRNA_1251	230588	230632	7	0.0386289
SPNCRNA.623	213527	215928	I	-1	0	0	0	0	1	0	0	SPAC24B11.09	NA			SPAC24B11.09		SPAC24B11.09		SPAC24B11.08c	ncRNA_1189	215420	215530	19	3.99e-05
SPNCRNA.622	206775	209401	I	1	0	0	0	0	1	0	0	SPAC24B11.06c;SPAC24B11.07c	NA			SPAC24B11.06c;SPAC24B11.07c	SPAC24B11.06c;SPAC24B11.07c	SPAC24B11.06c;SPAC24B11.07c			ncRNA_1100	208450	208500	5	0.0178326
SPNCRNA.558	2495902	2496323	I	1	1	0	0	0	1	0	0	SPAC23H3.03c	NA			SPAC23H3.03c	SPAC23H3.03c	SPAC23H3.03c			ncRNA_9923	2495974	2496060	14	1.19e-05
SPNCRNA.2372	857271	861330	I	1	0	0	1	0	1	0	0	SPAC23G3.02c	NA			SPAC23G3.02c	SPAC23G3.02c	SPAC23G3.02c			novel_12599	857302	857307	1	0.333333
SPNCRNA.981	4366465	4367503	I	1	0	0	0	0	1	0	0	SPAC23D3.17;SPAC23D3.13c	NA			SPAC23D3.17;SPAC23D3.13c	SPAC23D3.17	SPAC23D3.17			ncRNA_17057	4367097	4367225	15	6.06e-05
SPNCRNA.982	4374389	4375304	I	1	0	0	0	0	1	0	0	SPAC23D3.14c	NA	SPAC1527.01		SPAC23D3.14c	SPAC23D3.14c	SPAC23D3.14c		SPAC1527.01	ncRNA_17069	4374393	4374410	5	0.00411523
SPNCRNA.2964	2154639	2155195	I	-1	1	0	0	0	1	0	0	SPAC23C11.12	NA			SPAC23C11.12	SPAC23C11.12	SPAC23C11.12			novel_117164	2154826	2154906	9	0.00882318
SPNCRNA.677	729850	732457	I	-1	0	0	0	0	1	0	0	SPAC22G7.02;SPAC22G7.03	NA			SPAC22G7.02;SPAC22G7.03	SPAC22G7.02;SPAC22G7.03	SPAC22G7.02;SPAC22G7.03			ncRNA_3637	732202	732234	7	0.000457247
SPNCRNA.675	678571	680480	I	-1	0	0	0	0	1	0	0	SPAC22F3.12c	NA			SPAC22F3.12c	SPAC22F3.12c	SPAC22F3.12c			ncRNA_3526	679203	679247	7	0.000457247
SPNCRNA.675	678571	680480	I	-1	0	0	0	0	1	0	0	SPAC22F3.12c	NA			SPAC22F3.12c	SPAC22F3.12c	SPAC22F3.12c			ncRNA_3527	679014	679037	3	0.037037
SPNCRNA.675	678571	680480	I	-1	0	0	0	0	1	0	0	SPAC22F3.12c	NA			SPAC22F3.12c	SPAC22F3.12c	SPAC22F3.12c			ncRNA_3529	678750	678845	11	0.00180718
SPNCRNA.4258	5024473	5025936	I	-1	1	0	0	0	1	0	0	SPAC22E12.04	NA			SPAC22E12.04	SPAC22E12.04	SPAC22E12.04			novel_160333	5024993	5025070	17	7.74e-09
SPNCRNA.2218	529437	530102	I	1	0	1	0	0	1	0	0	SPAC227.17c	NA			SPAC227.17c	SPAC227.17c	SPAC227.17c			novel_7569	529460	529498	6	0.00137174
SPNCRNA.2218	529437	530102	I	1	0	1	0	0	1	0	0	SPAC227.17c	NA			SPAC227.17c	SPAC227.17c	SPAC227.17c			novel_7570	529709	529777	8	0.00340395
SPNCRNA.657	510357	511293	I	1	0	0	0	0	1	0	0	SPAC227.08c	NA			SPAC227.08c	SPAC227.08c	SPAC227.08c			ncRNA_2560	510499	510546	8	0.00340395
SPNCRNA.657	510357	511293	I	1	0	0	0	0	1	0	0	SPAC227.08c	NA			SPAC227.08c	SPAC227.08c	SPAC227.08c			ncRNA_2561	510583	510648	10	0.000129836
SPNCRNA.701	972677	973994	I	1	1	0	0	0	1	0	0	SPAC222.13c;SPAC222.14c	NA			SPAC222.13c;SPAC222.14c	SPAC222.13c	SPAC222.13c;SPAC222.14c			ncRNA_4584	973546	973578	3	0.037037
SPNCRNA.795	2112071	2114599	I	-1	0	0	0	0	1	0	0	SPAC20H4.01;SPAC20H4.02	NA			SPAC20H4.01;SPAC20H4.02	SPAC20H4.01;SPAC20H4.02	SPAC20H4.01;SPAC20H4.02			ncRNA_8554	2113569	2113622	8	0.00882318
SPNCRNA.795	2112071	2114599	I	-1	0	0	0	0	1	0	0	SPAC20H4.01;SPAC20H4.02	NA			SPAC20H4.01;SPAC20H4.02	SPAC20H4.01;SPAC20H4.02	SPAC20H4.01;SPAC20H4.02			ncRNA_8512	2113655	2113774	12	0.00391928
SPNCRNA.4167	4830568	4832421	I	-1	0	0	1	0	1	0	0	SPAC20G4.08	NA			SPAC20G4.08	SPAC20G4.08	SPAC20G4.08			novel_157354	4832294	4832359	9	0.0174337
SPNCRNA.4167	4830568	4832421	I	-1	0	0	1	0	1	0	0	SPAC20G4.08	NA			SPAC20G4.08	SPAC20G4.08	SPAC20G4.08			novel_157295	4832115	4832195	12	1.88e-06
SPNCRNA.607	99046	101140	I	-1	0	0	1	0	1	0	0	SPAC1F8.06	NA			SPAC1F8.06	SPAC1F8.06	SPAC1F8.06			ncRNA_318	100735	100770	7	0.00828126
SPNCRNA.605	90949	94038	I	1	1	0	0	0	1	0	0	SPAC1F8.04c	NA			SPAC1F8.04c	SPAC1F8.04c	SPAC1F8.04c			ncRNA_221	92051	92119	7	0.0196616
SPNCRNA.3896	4239429	4243324	I	1	0	0	0	0	1	0	0	SPAC1F7.09c	NA			SPAC1F7.09c	SPAC1F7.09c	SPAC1F7.09c			novel_65457	4241401	4241460	8	0.00882318
SPNCRNA.3896	4239429	4243324	I	1	0	0	0	0	1	0	0	SPAC1F7.09c	NA			SPAC1F7.09c	SPAC1F7.09c	SPAC1F7.09c			novel_65456	4241224	4241358	17	2.85e-06
SPNCRNA.668	632595	633291	I	1	0	0	0	0	1	0	0	SPAC1F3.07c;SPAC1F3.08c	NA			SPAC1F3.07c;SPAC1F3.08c	SPAC1F3.07c;SPAC1F3.08c	SPAC1F3.07c;SPAC1F3.08c			ncRNA_3153	632604	632762	22	1.21e-06
SPNCRNA.2284	665393	667215	I	-1	0	0	0	0	1	0	0	SPAC1D4.12	NA			SPAC1D4.12	SPAC1D4.12	SPAC1D4.12			novel_95492	667142	667162	4	0.0123457
SPNCRNA.2284	665393	667215	I	-1	0	0	0	0	1	0	0	SPAC1D4.12	NA			SPAC1D4.12	SPAC1D4.12	SPAC1D4.12			novel_95534	666939	667136	38	9.61e-11
SPNCRNA.4220	4937722	4939013	I	1	0	1	0	0	1	0	0	SPAC1B3.06c	NA			SPAC1B3.06c	SPAC1B3.06c	SPAC1B3.06c			novel_76134	4937770	4937817	7	0.00828126
SPNCRNA.1038	4936907	4937569	I	-1	0	0	0	0	1	0	0	SPAC1B3.05	NA			SPAC1B3.05		SPAC1B3.05			ncRNA_19443	4937544	4937561	4	0.0123457
SPNCRNA.1038	4936907	4937569	I	-1	0	0	0	0	1	0	0	SPAC1B3.05	NA			SPAC1B3.05		SPAC1B3.05			ncRNA_19447	4937277	4937327	8	0.00882318
SPNCRNA.1038	4936907	4937569	I	-1	0	0	0	0	1	0	0	SPAC1B3.05	NA			SPAC1B3.05		SPAC1B3.05			ncRNA_19432	4937327	4937344	4	0.0452675
SPNCRNA.3576	3535408	3537123	I	-1	0	0	0	0	1	0	0	SPAC1B1.01	NA			SPAC1B1.01	SPAC1B1.01	SPAC1B1.01			novel_137871	3535748	3535906	17	2.85e-06
SPNCRNA.736	1356930	1359496	I	-1	1	0	0	0	1	0	0	SPAC19E9.02	NA			SPAC19E9.02		SPAC19E9.02			ncRNA_6291	1359023	1359040	3	0.037037
SPNCRNA.2804	1783310	1785498	I	1	0	1	0	0	1	0	0	SPAC17A5.15c	NA			SPAC17A5.15c	SPAC17A5.15c	SPAC17A5.15c			novel_27328	1784424	1784504	11	0.000212629
SPNCRNA.600	3588585	3591355	I	-1	0	0	0	0	1	0	0	SPAC17A2.14	NA	SPAC17G6.02c	SPAC17G6.02c	SPAC17A2.14		SPAC17A2.14;SPAC17G6.03	SPAC17G6.02c	SPAC17G6.02c	SPAC17G6.02c_9350	3590193	3590405	26	0.000139616
SPNCRNA.600	3588585	3591355	I	-1	0	0	0	0	1	0	0	SPAC17A2.14	NA	SPAC17G6.02c	SPAC17G6.02c	SPAC17A2.14		SPAC17A2.14;SPAC17G6.03	SPAC17G6.02c	SPAC17G6.02c	ncRNA_14116	3590075	3590134	6	0.0424224
SPNCRNA.600	3588585	3591355	I	-1	0	0	0	0	1	0	0	SPAC17A2.14	NA	SPAC17G6.02c	SPAC17G6.02c	SPAC17A2.14		SPAC17A2.14;SPAC17G6.03	SPAC17G6.02c	SPAC17G6.02c	SPAC17G6.02c_9359	3590075	3590134	6	0.0424224
SPNCRNA.600	3588585	3591355	I	-1	0	0	0	0	1	0	0	SPAC17A2.14	NA	SPAC17G6.02c	SPAC17G6.02c	SPAC17A2.14		SPAC17A2.14;SPAC17G6.03	SPAC17G6.02c	SPAC17G6.02c	ncRNA_14147	3590193	3590405	26	0.000139616
SPNCRNA.3384	3088996	3091107	I	1	1	0	0	0	1	0	0	SPAC16A10.05c;SPAC16A10.06c;SPAC16A10.07c	NA			SPAC16A10.05c;SPAC16A10.06c;SPAC16A10.07c	SPAC16A10.05c;SPAC16A10.06c	SPAC16A10.05c;SPAC16A10.06c;SPAC16A10.07c			novel_47809	3090520	3090585	7	0.0196616
SPNCRNA.696	919783	920837	I	-1	0	0	0	0	1	0	0	SPAC1687.10	NA			SPAC1687.10	SPAC1687.10	SPAC1687.10			ncRNA_4394	920225	920260	4	0.0452675
SPNCRNA.555	1559881	1561967	I	1	1	0	0	0	1	0	0	SPAC167.01	NA			SPAC167.01	SPAC167.01	SPAC167.01			ncRNA_6660	1559930	1560025	23	5.04e-07
SPNCRNA.3663	3722772	3724965	I	-1	1	0	0	0	1	0	0	SPAC15E1.03;SPAC15E1.04	NA			SPAC15E1.03;SPAC15E1.04	SPAC15E1.03;SPAC15E1.04	SPAC15E1.03;SPAC15E1.04			novel_140711	3723370	3723426	7	0.00259107
SPNCRNA.936	3791897	3793891	I	1	0	0	0	0	1	0	0	SPAC1556.01c	NA			SPAC1556.01c	SPAC1556.01c	SPAC1556.01c			ncRNA_15136	3791978	3792040	8	0.0346548
SPNCRNA.3429	3191403	3196830	I	1	0	0	0	0	1	0	0	SPAC1486.04c	NA			SPAC1486.04c	SPAC1486.04c	SPAC1486.04c			novel_49371	3191785	3191847	6	0.00685871
SPNCRNA.3429	3191403	3196830	I	1	0	0	0	0	1	0	0	SPAC1486.04c	NA			SPAC1486.04c	SPAC1486.04c	SPAC1486.04c			novel_49368	3191449	3191499	9	0.00385556
SPNCRNA.772	1902262	1904259	I	-1	0	0	0	0	1	0	0	SPAC140.04	NA	SPAC110.05		SPAC140.04	SPAC140.04	SPAC140.04		SPAC110.05	ncRNA_7814	1903761	1903967	56	1.09e-20
SPNCRNA.557	1902620	1904134	I	-1	0	0	0	0	1	0	0	SPAC140.04	NA			SPAC140.04	SPAC140.04	SPAC140.04			ncRNA_7814	1903761	1903967	56	1.09e-20
SPNCRNA.3035	2304656	2307107	I	-1	0	1	0	0	1	0	0	SPAC13G7.05	NA			SPAC13G7.05	SPAC13G7.05	SPAC13G7.05			novel_119285	2304853	2304873	3	0.037037
SPNCRNA.645	430088	431033	I	-1	0	1	0	0	1	0	0	SPAC13C5.04	NA			SPAC13C5.04	SPAC13C5.04	SPAC13C5.03;SPAC13C5.04			ncRNA_2049	430779	430805	3	0.037037
SPNCRNA.2171	425920	428102	I	-1	0	0	0	0	1	0	0	SPAC13C5.02;SPAC13C5.03	NA			SPAC13C5.02;SPAC13C5.03	SPAC13C5.02;SPAC13C5.03	SPAC13C5.02;SPAC13C5.03			novel_92237	427165	427272	11	4.7e-05
SPNCRNA.662	584478	587656	I	-1	0	0	0	0	1	0	0	SPAC13A11.06	NA			SPAC13A11.06	SPAC13A11.06	SPAC13A11.06			ncRNA_2865	587647	587652	1	0.333333
SPNCRNA.662	584478	587656	I	-1	0	0	0	0	1	0	0	SPAC13A11.06	NA			SPAC13A11.06	SPAC13A11.06	SPAC13A11.06			ncRNA_2965	587150	587221	7	0.00259107
SPNCRNA.553	585266	587631	I	-1	0	0	0	0	1	0	0	SPAC13A11.06	NA			SPAC13A11.06	SPAC13A11.06	SPAC13A11.06			ncRNA_2965	587150	587221	7	0.00259107
SPNCRNA.1002	4591803	4593532	I	-1	0	0	0	0	1	0	0	SPAC12B10.11	NA			SPAC12B10.11	SPAC12B10.11	SPAC12B10.11			ncRNA_17965	4593101	4593121	4	0.0452675
SPNCRNA.1002	4591803	4593532	I	-1	0	0	0	0	1	0	0	SPAC12B10.11	NA			SPAC12B10.11	SPAC12B10.11	SPAC12B10.11			ncRNA_17999	4593018	4593059	5	0.0178326
SPNCRNA.1002	4591803	4593532	I	-1	0	0	0	0	1	0	0	SPAC12B10.11	NA			SPAC12B10.11	SPAC12B10.11	SPAC12B10.11			ncRNA_17964	4593161	4593190	4	0.0123457
SPNCRNA.3776	3973853	3974192	I	1	1	0	0	0	1	0	0	SPAC11G7.06c	NA			SPAC11G7.06c		SPAC11G7.06c			novel_61294	3973854	3973937	16	0.000415053
SPNCRNA.3776	3973853	3974192	I	1	1	0	0	0	1	0	0	SPAC11G7.06c	NA			SPAC11G7.06c		SPAC11G7.06c			novel_61339	3973870	3973875	1	0.333333
SPNCRNA.3775	3969675	3973724	I	1	1	0	0	0	1	0	0	SPAC11G7.05c;SPAC11G7.06c	NA			SPAC11G7.05c;SPAC11G7.06c	SPAC11G7.05c;SPAC11G7.06c	SPAC11G7.05c;SPAC11G7.06c			novel_61273	3971322	3971327	1	0.333333
SPNCRNA.1067	5292484	5293268	I	-1	1	0	0	0	1	0	0	SPAC11E3.06	NA			SPAC11E3.06	SPAC11E3.06	SPAC11E3.05;SPAC11E3.06			ncRNA_20612	5293019	5293168	26	9.68e-09
SPNCRNA.4378	5279247	5283796	I	1	1	0	0	0	1	0	0	SPAC11E3.01c;SPAC11E3.02c	NA			SPAC11E3.01c;SPAC11E3.02c	SPAC11E3.01c;SPAC11E3.02c	SPAC11E3.01c;SPAC11E3.02c			novel_81549	5281504	5281632	19	4.23e-07
SPNCRNA.611	144733	146501	I	1	1	0	0	0	1	0	0	SPAC11D3.18c	NA	SPAC11D3.17		SPAC11D3.18c	SPAC11D3.18c	SPAC11D3.18c		SPAC11D3.17	ncRNA_609	144899	144958	10	0.00164772
SPNCRNA.608	109628	112377	I	1	0	0	0	0	1	0	0	SPAC11D3.02c;SPAC11D3.03c	NA			SPAC11D3.02c;SPAC11D3.03c	SPAC11D3.02c;SPAC11D3.03c	SPAC11D3.02c;SPAC11D3.03c			ncRNA_418	109948	110001	8	0.00882318
SPNCRNA.922	3625435	3626731	I	-1	0	0	0	0	1	0	0	SPAC1142.01	NA			SPAC1142.01	SPAC1142.01	SPAC1142.01			ncRNA_14262	3625897	3625947	5	0.00411523
SPNCRNA.554	1219252	1220071	I	1	1	0	0	0	1	0	0	SPAC10F6.08c	NA			SPAC10F6.08c	SPAC10F6.08c	SPAC10F6.08c			ncRNA_5682	1219494	1219592	10	0.000543804
SPNCRNA.1004	4604711	4606362	I	1	0	0	1	0	1	0	0	SPAC1093.07	NA	SPAC1093.01		SPAC1093.07	SPAC1093.07	SPAC1093.07		SPAC1093.01	ncRNA_18059	4605543	4605566	5	0.0178326
SPNCRNA.1087	5472729	5475847	I	1	0	1	0	0	1	0	0	SPAC1039.11c	NA			SPAC1039.11c	SPAC1039.11c	SPAC1039.11c			ncRNA_21658	5475448	5475468	3	0.037037
SPNCRNA.1087	5472729	5475847	I	1	0	1	0	0	1	0	0	SPAC1039.11c	NA			SPAC1039.11c	SPAC1039.11c	SPAC1039.11c			ncRNA_21668	5475582	5475635	11	0.00403954
SPNCRNA.4453	5443994	5447919	I	-1	0	0	0	0	1	0	0	SPAC1039.01	NA			SPAC1039.01	SPAC1039.01	SPAC1039.01			novel_166615	5447578	5447607	7	0.000457247
SPNCRNA.142	213841	214818	I	1	1	0	0	0	0	0	1	NA	NA	SPAC24B11.09						SPAC24B11.09	ncRNA_1228	214035	214043	2	0.111111
SPNCRNA.154	555300	556109	I	1	1	0	0	0	0	0	1	NA	NA	SPAC2F7.11						SPAC2F7.11	SPAC2F7.11_1631	555393	555410	4	0.0123457
SPNCRNA.154	555300	556109	I	1	1	0	0	0	0	0	1	NA	NA	SPAC2F7.11						SPAC2F7.11	ncRNA_2793	555393	555410	4	0.0123457
SPNCRNA.204	2726058	2726682	I	1	1	0	0	0	0	0	1	NA	NA	SPAC6F6.01						SPAC6F6.01	ncRNA_10899	2726431	2726478	5	0.0452675
SPNCRNA.204	2726058	2726682	I	1	1	0	0	0	0	0	1	NA	NA	SPAC6F6.01						SPAC6F6.01	SPAC6F6.01_7431	2726431	2726478	5	0.0452675
SPNCRNA.1024	4791261	4791958	I	1	1	0	0	0	0	0	1	NA	NA	SPAC22F8.05						SPAC22F8.05	ncRNA_18749	4791841	4791858	4	0.0123457
SPNCRNA.1441	1545428	1546254	II	1	1	0	0	0	0	0	1	NA	NA	SPBC29B5.01						SPBC29B5.01	ncRNA_28122	1545877	1545936	7	0.0196616
SPNCRNA.1554	2826642	2827645	II	-1	1	0	0	0	0	0	1	NA	NA	SPBC19C7.04c						SPBC19C7.04c	ncRNA_33750	2827419	2827481	6	0.00137174
SPNCRNA.03	237074	237848	I	-1	0	0	0	0	0	0	1	NA	NA	SPAC806.11	SPAC806.11				SPAC806.11	SPAC806.11	ncRNA_1335	237648	237800	44	2.7e-16
SPNCRNA.03	237074	237848	I	-1	0	0	0	0	0	0	1	NA	NA	SPAC806.11	SPAC806.11				SPAC806.11	SPAC806.11	SPAC806.11_692	237648	237800	44	2.7e-16
SPNCRNA.626	237820	239427	I	-1	0	0	0	0	0	0	1	NA	NA	SPAC806.11						SPAC806.11	ncRNA_1382	238002	238064	8	0.00882318
SPNCRNA.680	765526	767503	I	1	0	0	0	0	0	0	1	NA	NA	SPAC4G8.04						SPAC4G8.04	ncRNA_3844	766674	766724	6	0.0424224
SPNCRNA.729	1236996	1238533	I	1	0	0	0	0	0	0	1	NA	NA	SPAC10F6.15						SPAC10F6.15	ncRNA_6027	1238263	1238394	24	6.31e-07
SPNCRNA.732	1289725	1290996	I	1	0	0	0	0	0	0	1	NA	NA	SPAC1565.01						SPAC1565.01	ncRNA_6159	1290400	1290441	6	0.00685871
SPNCRNA.732	1289725	1290996	I	1	0	0	0	0	0	0	1	NA	NA	SPAC1565.01						SPAC1565.01	ncRNA_6169	1290305	1290310	1	0.333333
SPNCRNA.186	2052650	2053768	I	1	0	0	0	0	0	0	1	NA	NA	SPAC607.10						SPAC607.10	ncRNA_8323	2052919	2052978	13	0.000341482
SPNCRNA.186	2052650	2053768	I	1	0	0	0	0	0	0	1	NA	NA	SPAC607.10						SPAC607.10	ncRNA_8329	2053597	2053728	20	1.78e-05
SPNCRNA.186	2052650	2053768	I	1	0	0	0	0	0	0	1	NA	NA	SPAC607.10						SPAC607.10	SPAC607.10_5644	2053597	2053728	20	1.78e-05
SPNCRNA.186	2052650	2053768	I	1	0	0	0	0	0	0	1	NA	NA	SPAC607.10						SPAC607.10	SPAC607.10_5638	2052919	2052978	13	0.000341482
SPNCRNA.876	3030455	3032492	I	-1	0	0	0	0	0	0	1	NA	NA	SPAC1786.01c						SPAC1786.01c	ncRNA_12358	3031281	3031415	24	6.14e-08
SPNCRNA.882	3060538	3061276	I	1	0	0	0	0	0	0	1	NA	NA	SPAC24C9.08						SPAC24C9.08	ncRNA_12562	3060732	3060932	39	3.54e-10
SPNCRNA.910	3455831	3456760	I	1	0	0	0	0	0	0	1	NA	NA	SPAC3A11.07						SPAC3A11.07	ncRNA_13737	3455845	3455850	1	0.333333
SPNCRNA.995	4531036	4532486	I	-1	0	0	0	0	0	0	1	NA	NA	SPAC27D7.11c							ncRNA_17665	4531422	4531499	11	5.65e-06
SPNCRNA.28	5441748	5442341	I	-1	0	0	1	0	0	0	1	NA	NA	SPAC29B12.14c						SPAC29B12.14c	SPAC29B12.14c_13952	5441965	5442024	7	0.00828126
SPNCRNA.28	5441748	5442341	I	-1	0	0	1	0	0	0	1	NA	NA	SPAC29B12.14c						SPAC29B12.14c	ncRNA_21386	5441965	5442024	7	0.00828126
SPNCRNA.300	287590	288017	II	-1	0	0	0	0	0	0	1	NA	NA	SPBC1773.03c						SPBC1773.03c	SPBC1773.03c_15397	287906	287989	11	0.00403954
SPNCRNA.300	287590	288017	II	-1	0	0	0	0	0	0	1	NA	NA	SPBC1773.03c						SPBC1773.03c	SPBC1773.03c_15378	287986	288015	3	0.037037
SPNCRNA.300	287590	288017	II	-1	0	0	0	0	0	0	1	NA	NA	SPBC1773.03c						SPBC1773.03c	ncRNA_23547	287906	287989	11	0.00403954
SPNCRNA.300	287590	288017	II	-1	0	0	0	0	0	0	1	NA	NA	SPBC1773.03c						SPBC1773.03c	ncRNA_23551	287986	288015	3	0.037037
SPNCRNA.1359	443917	444828	II	-1	0	0	0	0	0	0	1	NA	NA	SPBC428.02c						SPBC428.02c	ncRNA_24488	444784	444813	5	0.00411523
SPNCRNA.1359	443917	444828	II	-1	0	0	0	0	0	0	1	NA	NA	SPBC428.02c						SPBC428.02c	ncRNA_24504	444527	444637	11	5.65e-06
SPNCRNA.133	527043	528366	II	1	0	0	0	0	0	0	1	NA	NA	SPBC1685.13						SPBC1685.13	ncRNA_24912	527381	527386	1	0.333333
SPNCRNA.1463	1776955	1778833	II	-1	0	0	0	0	0	0	1	NA	NA	SPBC18H10.04c						SPBC18H10.04c	ncRNA_29610	1778110	1778220	12	1.69e-05
SPNCRNA.1463	1776955	1778833	II	-1	0	0	0	0	0	0	1	NA	NA	SPBC18H10.04c						SPBC18H10.04c	ncRNA_29640	1777709	1777747	7	0.00828126
SPNCRNA.1463	1776955	1778833	II	-1	0	0	0	0	0	0	1	NA	NA	SPBC18H10.04c						SPBC18H10.04c	ncRNA_29639	1777461	1777577	19	5.48e-06
SPNCRNA.1572	3008602	3011536	II	1	0	0	0	0	0	0	1	NA	NA	SPBC15D4.02						SPBC15D4.02	ncRNA_34710	3011166	3011306	21	1.94e-05
SPNCRNA.442	4367233	4368175	II	1	0	0	0	0	0	0	1	NA	NA	SPBC1539.02						SPBC1539.02	ncRNA_40550	4367355	4367384	5	0.0452675
SPNCRNA.442	4367233	4368175	II	1	0	0	0	0	0	0	1	NA	NA	SPBC1539.02						SPBC1539.02	ncRNA_40549	4367274	4367330	12	0.000285109
SPNCRNA.454	76513	77990	III	1	0	0	0	0	0	0	1	NA	NA	SPCC757.13						SPCC757.13	ncRNA_41323	77189	77275	9	0.000355637
SPNCRNA.454	76513	77990	III	1	0	0	0	0	0	0	1	NA	NA	SPCC757.13						SPCC757.13	SPCC757.13_25512	77189	77275	9	0.000355637
SPNCRNA.454	76513	77990	III	1	0	0	0	0	0	0	1	NA	NA	SPCC757.13						SPCC757.13	SPCC757.13_25505	77290	77427	16	7.25e-05
SPNCRNA.454	76513	77990	III	1	0	0	0	0	0	0	1	NA	NA	SPCC757.13						SPCC757.13	ncRNA_41310	77290	77427	16	7.25e-05
SPNCRNA.1110	118970	119962	III	-1	0	0	0	0	0	0	1	NA	NA	SPCC330.06c						SPCC330.06c	ncRNA_41724	119777	119827	6	0.00685871
SPNCRNA.1110	118970	119962	III	-1	0	0	0	0	0	0	1	NA	NA	SPCC330.06c						SPCC330.06c	ncRNA_41732	119620	119691	8	0.0009653
SPNCRNA.1115	170340	174289	III	1	0	0	0	0	0	0	1	NA	NA	SPCC1235.01	SPCC1235.01			SPCC320.03	SPCC1235.01	SPCC1235.01	ncRNA_41955	173999	174079	9	0.0308279
SPNCRNA.462	322430	322711	III	1	0	0	0	0	0	0	1	NA	NA	SPCC736.06						SPCC736.06	SPCC736.06_26326	322555	322572	4	0.0123457
SPNCRNA.462	322430	322711	III	1	0	0	0	0	0	0	1	NA	NA	SPCC736.06						SPCC736.06	ncRNA_42563	322555	322572	4	0.0123457
SPNCRNA.1147	617573	618955	III	1	0	0	0	0	0	0	1	NA	NA	SPCC1183.11						SPCC1183.10;SPCC1183.11	ncRNA_43452	617755	617844	9	0.00137174
SPNCRNA.1156	762603	763615	III	-1	0	0	0	0	0	0	1	NA	NA	SPCC1020.10						SPCC1020.10	ncRNA_43817	763364	763402	5	0.0178326
SPNCRNA.1218	1704099	1705906	III	1	0	0	0	0	0	0	1	NA	NA	SPCC191.01						SPCC191.01	ncRNA_47091	1705899	1705904	1	0.333333
SPNCRNA.1218	1704099	1705906	III	1	0	0	0	0	0	0	1	NA	NA	SPCC191.01						SPCC191.01	SPCC191.01_29771	1705899	1705904	1	0.333333
SPNCRNA.1254	2011026	2012559	III	1	0	0	0	0	0	0	1	NA	NA	SPCC1906.01						SPCC1906.01	ncRNA_48734	2011213	2011251	9	0.000355637
SPNCRNA.1254	2011026	2012559	III	1	0	0	0	0	0	0	1	NA	NA	SPCC1906.01						SPCC1906.01	ncRNA_48711	2011346	2011372	4	0.0123457
SPNCRNA.1258	2084111	2085030	III	-1	0	0	0	0	0	0	1	NA	NA	SPCC576.03c						SPCC576.03c	ncRNA_48836	2084973	2085026	7	0.0386289
SPNCRNA.2332	765423	766438	I	-1	1	0	0	1	0	0	0	NA	NA								novel_97165	766098	766118	5	0.00411523
SPNCRNA.2694	1572008	1572885	I	1	1	0	0	1	0	0	0	NA	NA								novel_23837	1572147	1572215	7	0.00259107
SPNCRNA.808	2265549	2265838	I	-1	1	0	0	1	0	0	0	NA	NA								ncRNA_9104	2265809	2265832	5	0.0178326
SPNCRNA.507	2265688	2265845	I	-1	1	0	0	1	0	0	0	NA	NA								ncRNA_9104	2265809	2265832	5	0.0178326
SPNCRNA.31	2975608	2976007	I	1	1	0	0	1	0	0	0	NA	NA								ncRNA_11988	2975643	2975771	26	2.14e-05
SPNCRNA.893	3177931	3179269	I	1	1	0	0	1	0	0	0	NA	NA								ncRNA_13069	3178627	3178662	4	0.0123457
SPNCRNA.989	4455878	4458045	I	1	1	0	0	1	0	0	0	NA	NA								ncRNA_17330	4456180	4456323	15	7.67e-07
SPNCRNA.130	4516070	4517070	I	1	1	0	0	1	0	0	0	NA	NA								ncRNA_17652	4516600	4516662	7	0.0196616
SPNCRNA.46	4651351	4651792	I	-1	1	0	0	1	0	0	0	NA	NA								ncRNA_18274	4651624	4651725	25	7.52e-07
SPNCRNA.4320	5138867	5139944	I	1	1	0	0	1	0	0	0	NA	NA								novel_79255	5139024	5139194	24	9.99e-06
SPNCRNA.4832	686627	687277	II	1	1	0	0	1	0	0	0	NA	NA								novel_179488	686768	686863	15	0.000878807
SPNCRNA.1394	883967	884395	II	-1	1	0	0	1	0	0	0	NA	NA								ncRNA_26149	884238	884273	7	0.0196616
SPNCRNA.5041	1150273	1150629	II	1	1	0	0	1	0	0	0	NA	NA								novel_186402	1150317	1150322	1	0.333333
SPNCRNA.5041	1150273	1150629	II	1	1	0	0	1	0	0	0	NA	NA								novel_186403	1150380	1150577	22	0.000584986
SPNCRNA.388	2115667	2117167	II	1	1	0	0	1	0	0	0	NA	NA								ncRNA_30815	2115741	2115812	7	0.0386289
SPNCRNA.538	2301759	2303132	II	1	1	0	0	1	0	0	0	NA	NA								ncRNA_31535	2302245	2302337	12	0.000792465
SPNCRNA.1504	2328687	2329696	II	1	1	0	0	1	0	0	0	NA	NA							SPBC24C6.06	ncRNA_31702	2329304	2329459	21	2.86e-06
SPNCRNA.1504	2328687	2329696	II	1	1	0	0	1	0	0	0	NA	NA							SPBC24C6.06	ncRNA_31690	2328988	2329053	11	0.00403954
SPNCRNA.1511	2416379	2416742	II	-1	1	0	0	1	0	0	0	NA	NA					SPBC1921.05			ncRNA_31916	2416654	2416659	1	0.333333
SPNCRNA.405	2728310	2728918	II	1	1	0	0	1	0	0	0	NA	NA								ncRNA_33405	2728321	2728344	5	0.00411523
SPNCRNA.427	3670290	3670825	II	1	1	0	0	1	0	0	0	NA	NA								ncRNA_37530	3670406	3670489	14	0.00348742
SPNCRNA.6439	4106150	4106801	II	-1	1	0	0	1	0	0	0	NA	NA								novel_301951	4106403	4106420	4	0.0452675
SPNCRNA.6439	4106150	4106801	II	-1	1	0	0	1	0	0	0	NA	NA								novel_301962	4106603	4106635	8	0.000152416
SPNCRNA.6439	4106150	4106801	II	-1	1	0	0	1	0	0	0	NA	NA								novel_301963	4106501	4106584	13	0.00187482
SPNCRNA.6439	4106150	4106801	II	-1	1	0	0	1	0	0	0	NA	NA								novel_301964	4106429	4106473	8	0.00340395
SPNCRNA.6610	4429082	4429629	II	-1	1	0	0	1	0	0	0	NA	NA								novel_306854	4429583	4429588	1	0.333333
SPNCRNA.07	41985	42728	III	-1	1	0	0	1	0	0	0	NA	NA								ncRNA_41150	42673	42702	7	0.00828126
SPNCRNA.07	41985	42728	III	-1	1	0	0	1	0	0	0	NA	NA								ncRNA_41153	42484	42516	5	0.00411523
SPNCRNA.07	41985	42728	III	-1	1	0	0	1	0	0	0	NA	NA								ncRNA_41143	42593	42628	9	0.000355637
SPNCRNA.6744	203875	204597	III	1	1	0	0	1	0	0	0	NA	NA								novel_311034	204527	204538	3	0.037037
SPNCRNA.6744	203875	204597	III	1	1	0	0	1	0	0	0	NA	NA								novel_311067	204303	204329	5	0.0452675
SPNCRNA.6744	203875	204597	III	1	1	0	0	1	0	0	0	NA	NA								novel_311029	203951	203995	9	0.00385556
SPNCRNA.1125	285644	286318	III	1	1	0	0	1	0	0	0	NA	NA								ncRNA_42362	285981	286040	6	0.00685871
SPNCRNA.1129	308997	310145	III	1	1	0	0	1	0	0	0	NA	NA								ncRNA_42531	309551	309619	12	8.22e-05
SPNCRNA.6894	531718	532179	III	1	1	0	0	1	0	0	0	NA	NA								novel_316640	532016	532066	5	0.00411523
SPNCRNA.7137	992263	992666	III	-1	1	0	0	1	0	0	0	NA	NA								novel_361379	992401	992484	9	0.000355637
SPNCRNA.500	1728359	1728703	III	1	1	0	0	1	0	0	0	NA	NA							SPCC1450.02	ncRNA_47289	1728638	1728679	6	0.00137174
SPNCRNA.500	1728359	1728703	III	1	1	0	0	1	0	0	0	NA	NA							SPCC1450.02	SPCC1450.02_29876	1728638	1728679	6	0.00137174
SPNCRNA.511	2011061	2012433	III	1	1	0	0	1	0	0	0	NA	NA								ncRNA_48734	2011213	2011251	9	0.000355637
SPNCRNA.511	2011061	2012433	III	1	1	0	0	1	0	0	0	NA	NA								ncRNA_48711	2011346	2011372	4	0.0123457
SPNCRNA.549	2044977	2046024	III	1	1	0	0	1	0	0	0	NA	NA								ncRNA_48752	2045427	2045600	38	1.37e-07
SPNCRNA.1256	2045109	2046142	III	1	1	0	0	1	0	0	0	NA	NA								ncRNA_48752	2045427	2045600	38	1.37e-07
SPNCRNA.29	2419051	2419799	III	1	1	0	0	1	0	0	0	NA	NA								ncRNA_50640	2419074	2419103	7	0.00828126
SPNCRNA.29	2419051	2419799	III	1	1	0	0	1	0	0	0	NA	NA								ncRNA_50643	2419260	2419292	5	0.00411523
SPNCRNA.29	2419051	2419799	III	1	1	0	0	1	0	0	0	NA	NA								ncRNA_50630	2419148	2419183	9	0.000355637
SPNCRNA.1296	2422419	2423268	III	-1	1	0	0	1	0	0	0	NA	NA								ncRNA_50657	2423094	2423168	14	0.000144899
SPNCRNA.601	40916	41770	I	-1	0	1	0	1	0	0	0	NA	NA								ncRNA_46	41373	41423	10	0.00164772
SPNCRNA.602	50851	51545	I	-1	0	0	1	1	0	0	0	NA	NA					SPAC977.10			ncRNA_61	51254	51451	31	9.63e-08
SPNCRNA.602	50851	51545	I	-1	0	0	1	1	0	0	0	NA	NA					SPAC977.10			ncRNA_55	51465	51470	1	0.333333
SPNCRNA.19	51158	51583	I	1	0	1	0	1	0	0	0	NA	NA							SPAC977.10	ncRNA_68	51173	51211	6	0.00137174
SPNCRNA.19	51158	51583	I	1	0	1	0	1	0	0	0	NA	NA							SPAC977.10	ncRNA_71	51168	51176	2	0.111111
SPNCRNA.2211	519783	520113	I	-1	0	1	0	1	0	0	0	NA	NA								novel_93750	519854	519970	12	0.00391928
SPNCRNA.432	1237146	1238641	I	1	0	0	0	1	0	0	0	NA	NA								ncRNA_6027	1238263	1238394	24	6.31e-07
SPNCRNA.767	1874245	1875080	I	-1	0	0	0	1	0	0	0	NA	NA								ncRNA_7572	1874577	1874684	11	0.00403954
SPNCRNA.792	2093221	2093941	I	-1	0	0	0	1	0	0	0	NA	NA							SPAC3C7.13c	ncRNA_8419	2093223	2093252	4	0.0452675
SPNCRNA.792	2093221	2093941	I	-1	0	0	0	1	0	0	0	NA	NA							SPAC3C7.13c	ncRNA_8403	2093381	2093518	26	9.68e-09
SPNCRNA.792	2093221	2093941	I	-1	0	0	0	1	0	0	0	NA	NA							SPAC3C7.13c	SPAC3C7.13c_5756	2093223	2093252	4	0.0452675
SPNCRNA.792	2093221	2093941	I	-1	0	0	0	1	0	0	0	NA	NA							SPAC3C7.13c	ncRNA_8405	2093285	2093317	5	0.0178326
SPNCRNA.792	2093221	2093941	I	-1	0	0	0	1	0	0	0	NA	NA							SPAC3C7.13c	ncRNA_8408	2093536	2093541	1	0.333333
SPNCRNA.794	2094999	2095865	I	-1	0	0	0	1	0	0	0	NA	NA							SPAC3C7.14c	ncRNA_8481	2095605	2095670	7	0.00259107
SPNCRNA.3026	2290371	2291330	I	1	0	0	0	1	0	0	0	NA	NA								novel_35363	2290920	2290973	8	0.00340395
SPNCRNA.862	2938121	2939967	I	1	0	0	0	1	0	0	0	NA	NA								ncRNA_11591	2938214	2938219	1	0.333333
SPNCRNA.862	2938121	2939967	I	1	0	0	0	1	0	0	0	NA	NA								ncRNA_11619	2939268	2939375	13	0.00011599
SPNCRNA.867	2973017	2976287	I	1	0	0	0	1	0	0	0	NA	NA								ncRNA_11978	2975536	2975565	5	0.0178326
SPNCRNA.867	2973017	2976287	I	1	0	0	0	1	0	0	0	NA	NA								ncRNA_11988	2975643	2975771	26	2.14e-05
SPNCRNA.873	3004284	3005011	I	-1	0	0	0	1	0	0	0	NA	NA								ncRNA_12296	3004687	3004827	18	0.000784605
SPNCRNA.212	3060292	3061152	I	1	0	0	0	1	0	0	0	NA	NA								ncRNA_12562	3060732	3060932	39	3.54e-10
SPNCRNA.900	3300812	3302082	I	-1	0	0	0	1	0	0	0	NA	NA								ncRNA_13380	3301421	3301498	9	0.000355637
SPNCRNA.231	3761023	3762114	I	1	0	0	1	1	0	0	0	NA	NA								ncRNA_15006	3761681	3761731	6	0.0196616
SPNCRNA.3680	3777620	3780723	I	-1	0	0	1	1	0	0	0	NA	NA								novel_141960	3780543	3780593	6	0.0196616
SPNCRNA.3811	4059371	4059595	I	1	0	0	0	1	0	0	0	NA	NA								novel_62775	4059385	4059570	22	8.75e-06
SPNCRNA.963	4140077	4141041	I	1	0	0	0	1	0	0	0	NA	NA								ncRNA_16147	4140146	4140214	7	0.00828126
SPNCRNA.975	4292899	4294213	I	-1	0	0	0	1	0	0	0	NA	NA								ncRNA_16720	4294140	4294154	4	0.0123457
SPNCRNA.976	4294279	4294816	I	1	0	0	1	1	0	0	0	NA	NA								ncRNA_16742	4294368	4294409	4	0.0123457
SPNCRNA.993	4515182	4515993	I	1	0	0	0	1	0	0	0	NA	NA								ncRNA_17591	4515481	4515564	11	0.000690993
SPNCRNA.4033	4515216	4515761	I	-1	0	0	0	1	0	0	0	NA	NA								novel_152407	4515430	4515561	16	2.51e-05
SPNCRNA.994	4516018	4517065	I	1	0	0	0	1	0	0	0	NA	NA								ncRNA_17652	4516600	4516662	7	0.0196616
SPNCRNA.994	4516018	4517065	I	1	0	0	0	1	0	0	0	NA	NA								ncRNA_17593	4516033	4516053	4	0.0452675
SPNCRNA.30	5475433	5475848	I	1	0	0	1	1	0	0	0	NA	NA								ncRNA_21658	5475448	5475468	3	0.037037
SPNCRNA.30	5475433	5475848	I	1	0	0	1	1	0	0	0	NA	NA								ncRNA_21668	5475582	5475635	11	0.00403954
SPNCRNA.1305	71485	73328	II	-1	0	0	0	1	0	0	0	NA	NA								ncRNA_22236	72256	72369	22	1.21e-06
SPNCRNA.1343	354031	355573	II	1	0	1	0	1	0	0	0	NA	NA								ncRNA_23852	354671	354691	4	0.0452675
SPNCRNA.534	459469	459925	II	-1	0	0	0	1	0	0	0	NA	NA								ncRNA_24656	459559	459591	7	0.00259107
SPNCRNA.534	459469	459925	II	-1	0	0	0	1	0	0	0	NA	NA								ncRNA_24658	459639	459842	51	1.57e-18
SPNCRNA.66	547325	547761	II	1	0	0	0	1	0	0	0	NA	NA								ncRNA_25039	547679	547687	2	0.111111
SPNCRNA.1372	591798	592612	II	-1	0	0	0	1	0	0	0	NA	NA								ncRNA_25215	592518	592556	8	0.000152416
SPNCRNA.1390	841655	842563	II	-1	0	1	0	1	0	0	0	NA	NA								ncRNA_26050	841962	842078	13	0.00011599
SPNCRNA.5103	1266628	1267902	II	1	0	0	0	1	0	0	0	NA	NA								novel_188354	1267253	1267369	12	0.00187482
SPNCRNA.5103	1266628	1267902	II	1	0	0	0	1	0	0	0	NA	NA								novel_188431	1267404	1267604	25	8.24e-05
SPNCRNA.1443	1554843	1557638	II	1	0	0	0	1	0	0	0	NA	NA								ncRNA_28189	1555595	1555663	8	0.00882318
SPNCRNA.1443	1554843	1557638	II	1	0	0	0	1	0	0	0	NA	NA								ncRNA_28193	1556063	1556206	35	1.86e-12
SPNCRNA.373	1640114	1641543	II	1	0	0	1	1	0	0	0	NA	NA								ncRNA_28993	1641274	1641324	5	0.0452675
SPNCRNA.17	1777375	1777788	II	-1	0	0	0	1	0	0	0	NA	NA								ncRNA_29640	1777709	1777747	7	0.00828126
SPNCRNA.17	1777375	1777788	II	-1	0	0	0	1	0	0	0	NA	NA								ncRNA_29639	1777461	1777577	19	5.48e-06
SPNCRNA.1486	2115592	2117088	II	1	0	0	0	1	0	0	0	NA	NA								ncRNA_30815	2115741	2115812	7	0.0386289
SPNCRNA.1652	3978331	3982106	II	-1	0	0	0	1	0	0	0	NA	NA					SPBC26H8.12			ncRNA_38651	3980607	3980654	11	0.000690993
SPNCRNA.111	3978616	3980728	II	-1	0	0	0	1	0	0	0	NA	NA								ncRNA_38651	3980607	3980654	11	0.000690993
SPNCRNA.6487	4201993	4202223	II	-1	0	0	0	1	0	0	0	NA	NA								novel_303139	4202040	4202093	11	4.7e-05
SPNCRNA.1098	42013	42653	III	-1	0	0	0	1	0	0	0	NA	NA								ncRNA_41153	42484	42516	5	0.00411523
SPNCRNA.1098	42013	42653	III	-1	0	0	0	1	0	0	0	NA	NA								ncRNA_41143	42593	42628	9	0.000355637
SPNCRNA.1116	170851	173547	III	-1	0	0	0	1	0	0	0	NA	NA								ncRNA_42058	173268	173405	21	1.94e-05
SPNCRNA.1153	717659	718923	III	1	0	0	0	1	0	0	0	NA	NA								ncRNA_43738	717969	718034	19	8.6e-10
SPNCRNA.1153	717659	718923	III	1	0	0	0	1	0	0	0	NA	NA								ncRNA_43742	718419	718535	18	1.1e-06
SPNCRNA.6986	720155	721108	III	1	0	0	0	1	0	0	0	NA	NA								novel_319400	720284	720343	6	0.0196616
SPNCRNA.1157	763667	765622	III	1	0	0	1	1	0	0	0	NA	NA								ncRNA_43841	764660	764911	37	2.08e-11
SPNCRNA.1157	763667	765622	III	1	0	0	1	1	0	0	0	NA	NA								ncRNA_43847	764310	764393	10	0.000543804
SPNCRNA.7190	1073006	1075617	III	-1	0	0	1	1	0	0	0	NA	NA								novel_362811	1075402	1075452	6	0.0196616
SPNCRNA.7194	1078789	1082249	III	-1	0	0	1	1	0	0	0	NA	NA								novel_362964	1082043	1082093	6	0.0196616
SPNCRNA.7196	1083450	1084212	III	-1	0	0	1	1	0	0	0	NA	NA								novel_362722	1083931	1083981	6	0.0196616
SPNCRNA.7231	1135022	1138250	III	1	0	0	1	1	0	0	0	NA	NA								novel_325307	1135259	1135309	6	0.0196616
SPNCRNA.1190	1371577	1372674	III	1	0	0	0	1	0	0	0	NA	NA								ncRNA_45444	1371975	1371998	4	0.0123457
SPNCRNA.7398	1497557	1498743	III	1	0	0	0	1	0	0	0	NA	NA								novel_330802	1497617	1497664	8	0.000152416
SPNCRNA.7686	2257409	2258247	III	-1	0	0	0	1	0	0	0	NA	NA								novel_381701	2257769	2258167	42	2.16e-10
SPNCRNA.1281	2289326	2290582	III	-1	0	0	0	1	0	0	0	NA	NA							SPCC965.04c	ncRNA_49977	2290272	2290283	3	0.037037
SPNCRNA.1281	2289326	2290582	III	-1	0	0	0	1	0	0	0	NA	NA							SPCC965.04c	ncRNA_49957	2290133	2290207	8	0.0187584
SPNCRNA.35	2310377	2310786	III	1	0	1	0	1	0	0	0	NA	NA							SPCC965.13	ncRNA_50212	2310450	2310530	14	1.19e-05
SPNCRNA.35	2310377	2310786	III	1	0	1	0	1	0	0	0	NA	NA							SPCC965.13	SPCC965.13_31377	2310450	2310530	14	1.19e-05
SPNCRNA.1295	2419027	2419845	III	1	0	0	0	1	0	0	0	NA	NA								ncRNA_50640	2419074	2419103	7	0.00828126
SPNCRNA.1295	2419027	2419845	III	1	0	0	0	1	0	0	0	NA	NA								ncRNA_50643	2419260	2419292	5	0.00411523
SPNCRNA.1295	2419027	2419845	III	1	0	0	0	1	0	0	0	NA	NA								ncRNA_50630	2419148	2419183	9	0.000355637
