# Supplementary material for: Long noncoding RNA repertoire and targeting by nuclear exosome, cytoplasmic exonuclease, and RNAi in fission yeast
Source: RNA. 2018 Sep;24(9):1195–213. doi: 10.1261/rna.065524.118 (PMC6097657; doi:10.1261/rna.065524.118)
Supplement: Supplemental Material [file supp_065524.118_Supplemental_Table_S7.xlsx]

## Sheet: Table S7
Table S7: All TSS and TTS used.
Gene_ID	Chromosome	Start	End	Strand
SPAC212.11	1	1	5662	-1
SPAC212.02	1	27353	27763	-1
SPAC977.02	1	32034	33012	1
SPAC977.05c	1	35768	36382	-1
SPAC977.08	1	44644	45468	1
SPAC977.11	1	54962	56308	1
SPAC977.12	1	56463	57769	1
SPAC977.15	1	62961	63851	1
SPAC977.17	1	66226	69754	1
SPNCRNA.37	1	71982	72380	-1
SPNCRNA.138	1	79209	79317	1
SPNCRNA.603	1	81530	82345	-1
SPAC1F8.01	1	82699	84786	1
SPAC1F8.02c	1	85566	86324	-1
SPNCRNA.604	1	90687	91753	-1
SPNCRNA.606	1	95159	96525	-1
SPAC1F8.08	1	103654	104986	1
SPAC11D3.04c	1	112544	113338	-1
SPAC11D3.08c	1	120389	122544	-1
SPAC11D3.10	1	124811	126959	1
SPAC11D3.13	1	130170	131218	1
SPNCRNA.147	1	135569	135926	1
SPAC5H10.03	1	151900	152818	1
SPAC5H10.07	1	158834	159494	1
SPNCRNA.614	1	161060	162220	1
SPSNORNA.49	1	170709	170856	1
SPNCRNA.618	1	176878	177943	-1
SPAC13G6.13	1	198884	199709	1
SPAC24B11.05	1	204386	206213	1
SPAC24B11.06c	1	206397	208140	-1
SPAC24B11.07c	1	208841	211275	-1
SPNCRNA.142	1	213842	214818	1
SPAC24B11.11c	1	221667	223953	-1
SPAC24B11.14	1	230342	231136	1
SPNCRNA.625	1	235280	236767	1
SPAC806.03c	1	235591	236026	-1
SPAC806.11	1	237030	237865	-1
SPNCRNA.03	1	237074	237848	-1
SPNCRNA.144	1	238509	238876	1
SPNCRNA.628	1	238998	240584	1
SPNCRNA.145	1	239730	239956	1
SPAC806.05	1	244454	245734	1
SPNCRNA.630	1	253719	255815	1
SPAC1639.02c	1	255786	259495	-1
SPAC1F5.07c	1	276874	278571	1
SPAC1F5.03c	1	289802	291806	1
SPAC18B11.10	1	299332	301796	-1
SPNCRNA.27	1	299464	299610	1
SPAC18B11.03c	1	311920	313868	1
SPAC12G12.15	1	317005	318955	-1
SPAC12G12.10	1	328163	329576	-1
SPAC12G12.08	1	333247	334564	-1
SPSNORNA.29	1	339548	339642	-1
SPAC630.04c	1	350240	352964	-1
SPAC630.03	1	350433	352221	1
SPAC630.05	1	353783	356526	1
SPNCRNA.641	1	358613	359235	1
SPATRNAPRO.01	1	365155	365226	1
SPAC630.12	1	368049	369881	1
SPAC1751.01c	1	377855	381412	-1
SPAC1751.02c	1	385523	386170	-1
SPAC31A2.03	1	389451	390405	1
SPAC31A2.04c	1	390494	391260	-1
SPAC31A2.05c	1	391609	396890	-1
SPAC31A2.06	1	397464	399446	1
SPAC31A2.15c	1	418143	419924	-1
SPAC31A2.16	1	419942	423990	1
SPAC13C5.04	1	430056	431011	1
SPSNORNA.01	1	431220	431301	1
SPAC13C5.06c	1	434206	435179	-1
SPNCRNA.05	1	434104	434843	1
SPAC23E2.02	1	446491	450661	1
SPAC24H6.07	1	475389	476118	-1
SPAC24H6.05	1	479228	482373	-1
SPAC24H6.03	1	485724	488747	-1
SPNCRNA.654	1	489023	489562	-1
SPNCRNA.47	1	491816	492201	-1
SPAPB21F2.03	1	498057	498871	1
SPAC227.01c	1	498902	500638	-1
SPAC227.19c	1	500766	501787	-1
SPAC227.02c	1	501695	502406	-1
SPAC227.04	1	504835	505690	1
SPAC227.11c	1	514000	517172	-1
SPNCRNA.659	1	526640	527770	1
SPSNORNA.04	1	527191	527275	1
SPAC227.16c	1	527843	528906	-1
SPAC2F7.02c	1	531787	533716	-1
SPAC2F7.03c	1	534171	537873	-1
SPAC2F7.05c	1	539978	541598	-1
SPNCRNA.661	1	548550	549026	1
SPAC2F7.10	1	550780	553550	1
SPAC2F7.15	1	563926	565055	1
SPAC13A11.03	1	578450	579710	1
SPAC3H8.04	1	592226	593888	1
SPNCRNA.156	1	597723	598290	1
SPAC3H8.07c	1	600822	601749	-1
SPNCRNA.666	1	604108	606114	1
SPNCRNA.668	1	632619	633290	1
SPAC1F3.08c	1	633148	633474	-1
SPAC1F3.09	1	634904	637395	1
SPAC1D4.08	1	650474	652244	1
SPAC1D4.09c	1	652264	653271	-1
SPAC1D4.10	1	653475	656648	1
SPNCRNA.671	1	660084	662931	1
SPAC1D4.13	1	668001	669584	1
SPAC22F3.12c	1	679803	681890	1
SPAC22F3.11c	1	682835	683687	1
SPAC22F3.08c	1	689378	691077	1
SPATRNAVAL.02	1	703075	703147	-1
SPAC22F3.02	1	705042	708014	-1
SPAC1296.02	1	711236	712258	1
SPAC1296.06	1	719383	721438	1
SPNCRNA.677	1	731875	732467	-1
SPAC22G7.04	1	732819	736643	1
SPNCRNA.678	1	736520	738863	-1
SPAC22G7.06c	1	739168	746114	-1
SPAC22G7.11c	1	754933	755637	-1
SPAC4G8.02c	1	756336	757109	-1
SPAC4G8.03c	1	757935	761870	-1
SPNCRNA.680	1	765526	767018	1
SPAC4G8.05	1	770547	772623	1
SPAC4G8.06c	1	772591	774027	-1
SPNCRNA.684	1	790209	790737	1
SPAC16C9.01c	1	790224	792239	-1
SPAC16C9.05	1	799381	801053	1
SPAC2G11.02	1	807926	812190	1
SPAC2G11.08c	1	822107	823250	-1
SPAC2G11.13	1	836252	838174	1
SPNCRNA.691	1	836307	837262	-1
SPAC521.02	1	843197	844137	1
SPAC521.03	1	844921	846145	1
SPAC23G3.04	1	872922	874247	1
SPAC23G3.10c	1	885573	887252	-1
SPAC22H12.01c	1	893242	894485	-1
SPAC1687.01	1	903042	903860	1
SPAC1687.02	1	904040	906506	1
SPAC1687.09	1	914960	919672	1
SPAC1687.14c	1	927753	928452	-1
SPAC1687.15	1	929813	932151	1
SPAC1687.17c	1	934941	936081	-1
SPAC1687.18c	1	936154	938118	-1
SPAC1687.20c	1	939770	941944	-1
SPAC1687.21	1	941942	943273	1
SPAC222.19	1	949479	950090	1
SPAC222.05c	1	950866	952969	-1
SPNCRNA.700	1	951028	952560	1
SPAC222.08c	1	957396	958645	-1
SPSNRNA.02	1	959370	959556	-1
SPAC222.10c	1	962319	964805	-1
SPAC222.12c	1	968525	970392	-1
SPNCRNA.701	1	972677	973994	1
SPAC222.14c	1	973889	976754	-1
SPNCRNA.702	1	990025	991617	-1
SPAC821.07c	1	991635	993788	-1
SPAC821.10c	1	1002877	1004614	-1
SPAC23C4.05c	1	1036640	1038209	-1
SPAC23C4.08	1	1041455	1043085	1
SPNCRNA.708	1	1047710	1048934	-1
SPAC23C4.12	1	1048998	1051114	1
SPAC23C4.17	1	1058353	1061125	1
SPAC23C4.18c	1	1060730	1062914	-1
SPNCRNA.166	1	1063021	1063448	1
SPAC1A6.03c	1	1069945	1072370	-1
SPAC1A6.09c	1	1087404	1089679	-1
SPAC30D11.12	1	1096861	1097279	-1
SPAC30D11.10	1	1099553	1101566	-1
SPNCRNA.711	1	1099991	1101655	1
SPAC30D11.05	1	1109364	1111173	-1
SPAC30D11.02c	1	1118926	1119763	1
SPAC56F8.02	1	1124078	1129056	1
SPNCRNA.713	1	1127687	1129344	-1
SPAC56F8.04c	1	1132886	1134398	-1
SPAC56F8.07	1	1138302	1139117	1
SPAC56F8.08	1	1139089	1140385	1
SPAC56F8.09	1	1140593	1142021	1
SPAC56F8.11	1	1145493	1146658	1
SPAC56F8.12	1	1146833	1148120	1
SPAC56F8.16	1	1153580	1156726	1
SPAC22A12.02c	1	1159136	1160000	-1
SPAC22A12.04c	1	1162193	1162658	-1
SPNCRNA.717	1	1165698	1166645	1
SPAC22A12.07c	1	1166583	1169628	-1
SPAC22A12.09c	1	1172349	1174194	-1
SPAC22A12.13	1	1180220	1181047	1
SPAC22A12.16	1	1186259	1187911	1
SPNCRNA.721	1	1191107	1192276	1
SPATRNAALA.02	1	1195592	1195663	-1
SPAC4C5.03	1	1196703	1198227	1
SPNCRNA.722	1	1199428	1199912	-1
SPSNORNA.07	1	1200168	1200253	1
SPSNORNA.08	1	1200394	1200501	1
SPAC10F6.05c	1	1214787	1215947	-1
SPNCRNA.727	1	1234451	1235111	1
SPSNORNA.10	1	1234963	1235045	1
SPNCRNA.729	1	1236996	1238476	1
SPAC10F6.16	1	1238877	1240185	1
SPAC10F6.17c	1	1239972	1241697	-1
SPAC56E4.04c	1	1245791	1253723	-1
SPAC56E4.06c	1	1256378	1258666	-1
SPAC1420.02c	1	1263803	1265738	-1
SPAC1420.04c	1	1267830	1270245	-1
SPAPB17E12.02	1	1269930	1271793	1
SPAPB17E12.06	1	1276493	1278971	1
SPNCRNA.732	1	1289725	1290294	1
SPAC1565.03	1	1294306	1295444	1
SPNCRNA.169	1	1305861	1306249	1
SPAC6F12.04	1	1316025	1316688	1
SPAC6F12.05c	1	1316989	1318975	-1
SPAC6F12.06	1	1319725	1320990	1
SPAC6F12.12	1	1335528	1338320	1
SPAC6F12.13c	1	1338364	1339932	-1
SPAC19E9.01c	1	1351594	1353732	-1
SPNCRNA.737	1	1357593	1359530	1
SPAC57A10.04	1	1370152	1371536	1
SPAC57A10.14	1	1371478	1372516	-1
SPAC57A10.05c	1	1372731	1375462	-1
SPAC57A10.06	1	1376582	1377114	1
SPAC57A10.09c	1	1380304	1381589	-1
SPAC20G8.01	1	1387925	1390623	1
SPNCRNA.740	1	1398982	1399556	1
SPAC20G8.07c	1	1410120	1411183	-1
SPAC20G8.09c	1	1415452	1418776	-1
SPAC3A12.08	1	1434874	1436054	1
SPAC3A12.09c	1	1435982	1437825	-1
SPNCRNA.741	1	1437858	1438678	-1
SPAC3A12.11c	1	1439222	1440564	-1
SPAC3A12.12	1	1441004	1442054	1
SPAC3A12.18	1	1454831	1456868	1
SPAC9.04	1	1465785	1469848	1
SPAC9.06c	1	1473457	1474619	-1
SPAC5D6.10c	1	1494494	1495830	1
SPAC167.04	1	1553831	1554941	-1
SPAC167.09	1	1558506	1559413	1
SPAC167.08	1	1564101	1568523	-1
SPAC23H4.18c	1	1575372	1576273	1
SPAC23H4.10c	1	1589933	1591761	1
SPAC23H4.09	1	1591879	1593095	-1
SPAC23H4.06	1	1596384	1598063	-1
SPAC23H4.04	1	1601417	1602972	-1
SPNCRNA.747	1	1608069	1608895	-1
SPAP27G11.02	1	1611497	1612672	1
SPAP27G11.03	1	1613109	1614261	1
SPAP27G11.05c	1	1615833	1618779	-1
SPAP27G11.09c	1	1622972	1624479	-1
SPAP27G11.11c	1	1630900	1631203	-1
SPAP27G11.13c	1	1635021	1635553	-1
SPAP27G11.15	1	1638339	1640990	1
SPAC343.05	1	1647218	1649295	1
SPAC343.07	1	1651012	1652981	1
SPAC343.09	1	1654067	1655818	1
SPAC343.10	1	1656188	1658374	1
SPAC343.12	1	1667739	1669640	1
SPAC343.17c	1	1678040	1680091	-1
SPAC343.16	1	1675730	1678035	1
SPAC824.06	1	1695012	1696375	1
SPAC824.07	1	1696476	1697688	1
SPAC664.04c	1	1710474	1711082	-1
SPNCRNA.757	1	1725052	1725739	-1
SPAC664.12c	1	1728144	1729197	-1
SPNCRNA.759	1	1754924	1755748	1
SPAC17A5.05c	1	1759363	1760765	-1
SPAC17A5.07c	1	1764290	1766726	-1
SPAC17A5.08	1	1767648	1768645	1
SPAC17A5.13	1	1776449	1777633	1
SPAC17A5.15c	1	1782890	1785126	-1
SPAC1610.02c	1	1791458	1792452	-1
SPAC1610.04	1	1796080	1798004	1
SPAC1002.01	1	1798335	1799015	1
SPAC1002.02	1	1799014	1800066	1
SPNCRNA.763	1	1813439	1815878	1
SPAC1002.20	1	1823882	1824630	1
SPAC1002.17c	1	1830609	1831799	-1
SPAC1002.19	1	1835259	1837057	1
SPNCRNA.765	1	1865867	1866964	-1
SPAPB1A10.08	1	1875586	1877860	1
SPAPB1A10.10c	1	1880672	1881947	-1
SPNCRNA.769	1	1886752	1888797	-1
SPAPB1A10.13	1	1887483	1890205	1
SPAC110.05	1	1904196	1906153	-1
SPAC110.01	1	1907055	1911748	1
SPNCRNA.774	1	1920876	1921640	1
SPAP14E8.02	1	1922541	1924914	1
SPAP14E8.03	1	1925076	1926467	1
SPAP14E8.05c	1	1927839	1928366	-1
SPAC3H1.04c	1	1935963	1938146	-1
SPAC3H1.08c	1	1945394	1946258	-1
SPNCRNA.780	1	1953945	1954186	-1
SPNCRNA.784	1	1956580	1956988	1
SPAC3H1.13	1	1965088	1966392	1
SPAC9G1.14	1	1968434	1969093	-1
SPAC9G1.03c	1	1973629	1974083	-1
SPAC9G1.04	1	1975192	1976619	1
SPAC9G1.06c	1	1979146	1982170	-1
SPAC9G1.11c	1	1991607	1993081	-1
SPAC17H9.02	1	2004704	2008087	1
SPAC17H9.03c	1	2008096	2009029	-1
SPAC17H9.07	1	2016367	2017264	1
SPAC17H9.11	1	2025054	2025979	1
SPNCRNA.788	1	2026778	2027164	1
SPAC17H9.18c	1	2033638	2033955	-1
SPAC607.05	1	2043805	2045112	1
SPAC607.06c	1	2045122	2047154	-1
SPNCRNA.186	1	2052650	2053768	1
SPAC3C7.06c	1	2073931	2076933	-1
SPAC3C7.12	1	2089281	2091278	1
SPAC631.01c	1	2104064	2105433	-1
SPNCRNA.795	1	2112072	2114599	-1
SPAC20H4.03c	1	2114921	2116465	-1
SPAC20H4.04	1	2116531	2119377	1
SPAC20H4.06c	1	2120584	2122417	-1
SPAC20H4.07	1	2123026	2124505	1
SPAC20H4.08	1	2124902	2125966	1
SPAC20H4.11c	1	2131672	2133066	-1
SPAC23C11.03	1	2135933	2138029	1
SPAC23C11.04c	1	2136050	2139490	-1
SPNCRNA.187	1	2157794	2158195	1
SPAC23C11.14	1	2158659	2160080	1
SPAC23C11.17	1	2167170	2169108	1
SPNCRNA.801	1	2176803	2179174	1
SPAC1783.02c	1	2189360	2190835	-1
SPAC1783.06c	1	2199306	2200168	-1
SPAC18G6.03	1	2215662	2217090	1
SPAC18G6.04c	1	2217006	2218821	-1
SPAC18G6.11c	1	2236810	2239263	-1
SPAC18G6.15	1	2243615	2245232	1
SPNCRNA.189	1	2248603	2249009	1
SPAC13D6.04c	1	2251461	2253313	-1
SPAC4G9.02	1	2254474	2255740	1
SPAC4G9.05	1	2259353	2262602	1
SPAC4G9.06c	1	2259646	2262426	-1
SPAC4G9.13c	1	2278171	2279410	-1
SPAC4G9.16c	1	2283520	2284231	-1
SPAC4G9.17c	1	2284449	2286094	-1
SPAC4G9.20c	1	2288380	2290017	-1
SPNCRNA.810	1	2290964	2291519	-1
SPAC13G7.01c	1	2292745	2295281	-1
SPNCRNA.190	1	2303557	2304159	1
SPAC13G7.05	1	2305136	2307220	1
SPNCRNA.812	1	2322853	2325606	1
SPAC6C3.02c	1	2324480	2325317	-1
SPNCRNA.813	1	2325854	2327280	1
SPAC6C3.03c	1	2326200	2328187	-1
SPNCRNA.57	1	2327258	2327629	-1
SPAC6C3.05	1	2330833	2332240	1
SPAC6C3.07	1	2336034	2337768	1
SPAC6C3.09	1	2339797	2341234	1
SPAC17G8.01c	1	2341117	2343988	-1
SPAC17G8.03c	1	2346011	2347292	-1
SPAC17G8.05	1	2350193	2351224	1
SPAC17G8.11c	1	2360296	2362223	-1
SPNCRNA.819	1	2371036	2371545	-1
SPAC22H10.02	1	2371702	2372857	1
SPNCRNA.821	1	2380416	2381234	-1
SPAC22H10.10	1	2389917	2391950	1
SPNCRNA.823	1	2404749	2405282	1
SPNCRNA.824	1	2416876	2418250	1
SPAC6B12.12	1	2433376	2435621	1
SPNCRNA.195	1	2438820	2439389	1
SPAC6B12.15	1	2439512	2440953	1
SPSNORNA.11	1	2440336	2440418	1
SPAC32A11.01	1	2445242	2447716	1
SPAC32A11.02c	1	2447837	2450845	-1
SPAC19A8.15	1	2457495	2459791	-1
SPAC19A8.13	1	2461117	2462191	-1
SPAC19A8.12	1	2462309	2465031	-1
SPAC19A8.11c	1	2465166	2466298	1
SPAC19A8.03	1	2482414	2484916	-1
SPAC19A8.01c	1	2490076	2494281	1
SPAC23H3.03c	1	2495929	2497780	-1
SPNCRNA.558	1	2495902	2496323	1
SPAC23H3.10	1	2511081	2512907	1
SPAC23H3.11c	1	2512765	2514941	-1
SPAC23H3.13c	1	2516168	2519230	-1
SPAC23H3.14	1	2521503	2523452	1
SPAC25H1.03	1	2527958	2528644	1
SPAC4A8.04	1	2544843	2546980	1
SPNCRNA.837	1	2553897	2555185	1
SPAC4A8.07c	1	2556601	2558427	-1
SPAC4A8.09c	1	2562373	2564258	-1
SPAC4A8.11c	1	2566868	2572622	-1
SPAC4A8.13c	1	2574663	2575954	-1
SPAC4A8.14	1	2576343	2577917	1
SPAC4A8.15c	1	2578951	2579537	-1
SPAC4A8.16c	1	2580152	2582989	-1
SPAC823.17	1	2583863	2584233	1
SPAC823.03	1	2585695	2587472	1
SPNCRNA.199	1	2597412	2597985	1
SPAC823.11	1	2598244	2599995	1
SPAC7D4.11c	1	2617856	2620350	1
SPAC7D4.06c	1	2626400	2627903	1
SPSNORNA.12	1	2627988	2628071	-1
SPAC4F8.13c	1	2645428	2650329	1
SPAC4F8.02c	1	2673797	2674922	1
SPAC4F8.01	1	2674934	2676000	-1
SPAC644.05c	1	2678513	2679108	-1
SPNCRNA.845	1	2707388	2707519	1
SPNCRNA.846	1	2710772	2712634	-1
SPAPB2B4.04c	1	2712744	2717580	-1
SPAC6F6.01	1	2726159	2732430	1
SPAC6F6.05	1	2740495	2741094	1
SPAC6F6.07c	1	2745878	2746691	-1
SPAC6F6.09	1	2748886	2749765	1
SPAC6F6.19	1	2759040	2760450	-1
SPAC1805.05	1	2781152	2783299	1
SPNCRNA.853	1	2784605	2785485	1
SPAC1805.08	1	2788034	2788739	1
SPAC1805.10	1	2791112	2792884	1
SPAC1805.15c	1	2797875	2800406	-1
SPAC1805.16c	1	2800591	2802063	-1
SPNCRNA.208	1	2802514	2802681	1
SPATRNALEU.02	1	2802761	2802858	-1
SPAC1B2.02c	1	2808329	2810003	-1
SPAC1B2.06	1	2812662	2813364	1
SPAC3F10.03	1	2821353	2823502	1
SPAC3F10.18c	1	2853660	2853947	-1
SPACUNK4.11c	1	2890120	2890884	1
SPAC513.05	1	2914479	2918189	1
SPAC513.07	1	2921503	2922831	1
SPAC2E1P3.02c	1	2924838	2927075	-1
SPAPB24D3.01	1	2947555	2950111	1
SPAPB24D3.05c	1	2954983	2955350	-1
SPAPB24D3.08c	1	2960926	2962349	-1
SPAPB24D3.09c	1	2962954	2967444	-1
SPNCRNA.866	1	2971998	2975970	-1
SPAPB1A11.01	1	2976373	2979495	1
SPNCRNA.868	1	2979319	2979357	-1
SPNCRNA.869	1	2979599	2980606	-1
SPAC31G5.02	1	2990883	2992228	1
SPNCRNA.870	1	2992359	2994428	-1
SPAC31G5.06	1	2996304	2997058	1
SPAC31G5.10	1	3001935	3003766	1
SPNCRNA.73	1	3002974	3003173	-1
SPNCRNA.74	1	3002974	3003693	-1
SPNCRNA.01	1	3003816	3004916	1
SPNCRNA.874	1	3010000	3010531	-1
SPAC31G5.14	1	3012251	3014178	1
SPNCRNA.875	1	3012486	3013674	-1
SPNCRNA.880	1	3057943	3059471	1
SPAC16A10.03c	1	3080523	3084271	-1
SPAC16A10.02	1	3080989	3082291	1
SPNCRNA.214	1	3084610	3086022	-1
SPAC16A10.04	1	3086938	3088607	1
SPNCRNA.886	1	3098731	3099879	1
SPAC589.03c	1	3098859	3100065	-1
SPAC589.06c	1	3102817	3103791	-1
SPNCRNA.560	1	3104356	3105524	1
SPAC589.10c	1	3108356	3108893	-1
SPAC589.12	1	3110160	3113458	1
SPAC688.06c	1	3117333	3119162	-1
SPAC688.11	1	3134988	3138620	1
SPNCRNA.889	1	3138602	3139377	1
SPAC688.13	1	3139666	3141083	1
SPAC3G9.16c	1	3145166	3145728	1
SPNCRNA.216	1	3149910	3150625	1
SPAC3G9.11c	1	3160100	3162173	1
SPAC3G9.10c	1	3163127	3164518	1
SPATRNATHR.04	1	3164749	3164820	1
SPNCRNA.892	1	3166774	3166977	-1
SPAC3G9.06	1	3171562	3173373	-1
SPAC3G9.04	1	3176429	3177261	-1
SPAC3G9.02	1	3180161	3181154	-1
SPAC3G9.01	1	3181427	3183290	-1
SPAC1486.02c	1	3186613	3188084	-1
SPAC1486.05	1	3196965	3202578	1
SPAC1486.07c	1	3205972	3206540	-1
SPAC6G10.02c	1	3214525	3218311	-1
SPAC6G10.09	1	3233622	3236233	1
SPAC6G10.10c	1	3236141	3237325	-1
SPAC6G10.12c	1	3239258	3241158	-1
SPNCRNA.897	1	3239379	3241909	1
SPAC6G9.02c	1	3243115	3245239	-1
SPAC6G9.03c	1	3246261	3247774	-1
SPAC6G9.06c	1	3254445	3258286	-1
SPAC6G9.09c	1	3261427	3261937	-1
SPAC6G9.10c	1	3262368	3268039	-1
SPAC652.01	1	3281408	3282933	1
SPNCRNA.900	1	3300928	3302082	-1
SPAPB1E7.09	1	3313422	3316012	1
SPNCRNA.901	1	3316386	3316609	-1
SPAPB1E7.12	1	3319250	3320030	1
SPAC2E1P5.01c	1	3322726	3324854	-1
SPAC2E1P5.02c	1	3325188	3326138	-1
SPAC2E1P5.03	1	3326870	3327917	1
SPAC26A3.03c	1	3335884	3337633	-1
SPAC26A3.04	1	3337731	3338343	1
SPAC26A3.10	1	3352368	3356320	1
SPAC26A3.12c	1	3357834	3360992	-1
SPAC26A3.16	1	3369727	3371277	1
SPNCRNA.902	1	3371461	3372654	1
SPAC8E11.04c	1	3380725	3381899	1
SPNCRNA.904	1	3382354	3383786	-1
SPAC8E11.01c	1	3385921	3388135	1
SPAC959.10	1	3391861	3393107	1
SPNCRNA.907	1	3405610	3405929	-1
SPAP32A8.03c	1	3407562	3409604	-1
SPAC3H5.11	1	3412556	3414681	-1
SPAC3H5.05c	1	3436244	3436824	1
SPNCRNA.561	1	3440092	3441229	-1
SPATRNAARG.01	1	3443055	3443144	1
SPAC3A11.12c	1	3443931	3446020	1
SPAC3A11.09	1	3449735	3452749	-1
SPAC328.01c	1	3470494	3475000	-1
SPNCRNA.529	1	3478511	3479049	-1
SPAC328.06	1	3487193	3491035	1
SPNCRNA.912	1	3498330	3498616	-1
SPAC16E8.01	1	3499023	3503915	1
SPAC16E8.03	1	3505109	3505612	1
SPAC16E8.04c	1	3505662	3507011	-1
SPNCRNA.562	1	3508689	3509194	1
SPAC16E8.09	1	3515547	3518732	1
SPAC16E8.13	1	3525250	3527039	1
SPAC16E8.17c	1	3532069	3533535	-1
SPAC1B1.02c	1	3538774	3540946	-1
SPRRNA.15	1	3547889	3548049	-1
SPAC17A2.01	1	3550029	3551963	1
SPNCRNA.124	1	3558766	3559116	1
SPAC17A2.07c	1	3566847	3567906	-1
SPAC17A2.08c	1	3568023	3569545	-1
SPNCRNA.918	1	3578604	3581329	-1
SPAC17A2.12	1	3579934	3582960	1
SPAC17A2.13c	1	3583128	3584819	-1
SPATRNALEU.03	1	3591948	3592044	1
SPNCRNA.921	1	3610063	3610949	1
SPAC17G6.12	1	3612040	3614985	1
SPAC17G6.16c	1	3620765	3623710	-1
SPAC1142.01	1	3625545	3627658	1
SPNCRNA.922	1	3625442	3626731	-1
SPNCRNA.923	1	3635186	3635859	-1
SPNCRNA.924	1	3639530	3639914	1
SPAC8C9.05	1	3649393	3650501	1
SPAC8C9.12c	1	3661010	3663301	-1
SPAC8C9.16c	1	3671926	3673368	-1
SPAC15A10.05c	1	3685697	3686804	-1
SPAC15A10.10	1	3696563	3700028	1
SPATRNAPHE.01	1	3701556	3701628	1
SPAC15E1.03	1	3722468	3723056	1
SPAC15E1.05c	1	3725811	3727327	-1
SPAC15E1.10	1	3732335	3733322	1
SPNCRNA.524	1	3735863	3735954	1
SPAP7G5.03	1	3736723	3739192	1
SPNCRNA.934	1	3745851	3748595	-1
SPNCRNA.935	1	3745778	3748833	1
SPAP7G5.06	1	3748728	3751728	1
SPATRNAGLU.03	1	3765434	3765505	-1
SPNCRNA.233	1	3769525	3770016	1
SPATRNAILE.04	1	3773910	3773983	-1
SPNCRNA.396	1	3775854	3776756	1
SPAC1F12.02c	1	3809345	3810050	-1
SPAC1F12.06c	1	3814428	3815474	-1
SPAC1F12.07	1	3815667	3817093	1
SPNCRNA.937	1	3817809	3818781	-1
SPAC4H3.02c	1	3824427	3825972	-1
SPNCRNA.939	1	3835808	3836805	1
SPSNORNA.30	1	3851768	3851841	-1
SPAC1071.01c	1	3855220	3857904	-1
SPNCRNA.943	1	3863799	3864474	-1
SPAC1071.06	1	3866533	3868388	1
SPAC1071.10c	1	3871738	3876111	-1
SPNCRNA.93	1	3876757	3877223	1
SPAC1071.13	1	3879256	3881688	1
SPAC323.04	1	3912643	3914714	1
SPAC323.05c	1	3913502	3915496	-1
SPAC323.06c	1	3915566	3917711	-1
SPAC323.08	1	3921007	3921711	1
SPAC2F3.03c	1	3925711	3927279	-1
SPAC2F3.10	1	3943148	3946555	1
SPNCRNA.240	1	3953281	3953856	1
SPAC11G7.04	1	3968996	3969558	1
SPNCRNA.952	1	3974635	3976212	-1
SPAC27E2.03c	1	4005797	4007656	-1
SPAC27E2.14	1	4012375	4012891	-1
SPAC27E2.05	1	4015016	4016558	1
SPAC27E2.08	1	4022492	4026493	1
SPAC27E2.10c	1	4034179	4035832	-1
SPAPJ698.03c	1	4037949	4041796	-1
SPAC19G12.02c	1	4044819	4047635	-1
SPNCRNA.956	1	4049590	4049696	-1
SPAC19G12.05	1	4050881	4052310	1
SPAC19G12.06c	1	4052384	4053318	-1
SPAC19G12.07c	1	4053606	4056574	-1
SPAC19G12.09	1	4060040	4061179	1
SPAC19G12.10c	1	4061375	4064957	-1
SPAC19G12.11	1	4067194	4068470	1
SPAC19G12.15c	1	4074997	4077857	-1
SPAC23A1.06c	1	4089823	4092103	-1
SPAC23A1.12c	1	4098246	4100163	-1
SPAC23A1.17	1	4106648	4112022	1
SPAC26H5.04	1	4121973	4124736	1
SPAC26H5.07c	1	4131365	4133484	-1
SPAC26H5.08c	1	4134265	4135920	-1
SPNCRNA.964	1	4142300	4143852	-1
SPAC25B8.05	1	4162719	4164211	1
SPAC25B8.06c	1	4164178	4165905	-1
SPAC25B8.13c	1	4179938	4183023	-1
SPNCRNA.969	1	4197369	4199665	1
SPAC694.02	1	4200160	4205594	1
SPAC694.03	1	4205677	4207107	1
SPAC694.05c	1	4208430	4208856	-1
SPNCRNA.972	1	4208981	4211358	1
SPAC1F7.02c	1	4217220	4219197	-1
SPAC1F7.14c	1	4222618	4223162	-1
SPNCRNA.243	1	4231812	4232976	1
SPAC1F7.08	1	4235073	4237874	1
SPNCRNA.13	1	4259371	4259795	-1
SPATRNASER.03	1	4265149	4265245	1
SPAC2C4.05	1	4267055	4268006	1
SPAC2C4.07c	1	4271013	4274129	-1
SPAC2C4.08	1	4275050	4275902	1
SPAC2C4.10c	1	4276828	4278035	-1
SPAC2C4.15c	1	4284806	4286240	-1
SPAC25G10.03	1	4299818	4301297	1
SPAC25G10.04c	1	4301362	4303893	-1
SPAC27F1.03c	1	4320758	4321524	-1
SPNCRNA.979	1	4343822	4346069	1
SPAC23D3.06c	1	4346517	4350843	-1
SPAC23D3.09	1	4353379	4355267	-1
SPNCRNA.244	1	4360504	4362103	1
SPAC23D3.12	1	4362468	4364956	1
SPAC23D3.16	1	4365547	4366442	1
SPAC23D3.14c	1	4372878	4374987	-1
SPNCRNA.982	1	4374369	4375304	1
SPAC1527.02	1	4383175	4384266	1
SPAC1527.03	1	4384395	4386879	1
SPAC30.01c	1	4386937	4392493	-1
SPNCRNA.984	1	4400658	4401742	-1
SPNCRNA.246	1	4400686	4401522	1
SPAC29E6.05c	1	4410381	4411336	-1
SPNCRNA.247	1	4429023	4429505	1
SPAC9E9.09c	1	4453289	4455187	-1
SPAC9E9.12c	1	4462918	4467689	-1
SPAC17C9.14	1	4475776	4476880	-1
SPAC17C9.08	1	4484797	4486044	-1
SPAC17C9.07	1	4486197	4488178	-1
SPAC17C9.06	1	4488551	4490401	-1
SPAC17C9.02c	1	4496725	4498208	1
SPAC1851.02	1	4500561	4501683	1
SPNCRNA.992	1	4505708	4510013	1
SPNCRNA.993	1	4515182	4515920	1
SPAC27D7.04	1	4517412	4518615	1
SPNCRNA.996	1	4531144	4532647	1
SPAC637.04	1	4543836	4546848	1
SPNCRNA.997	1	4544920	4545584	-1
SPNCRNA.999	1	4557438	4558364	1
SPAC637.10c	1	4557559	4558707	-1
SPAC637.11	1	4558881	4561347	1
SPAC637.12c	1	4561273	4562824	-1
SPNCRNA.1000	1	4563180	4563654	-1
SPAC637.13c	1	4563611	4565405	-1
SPAC12B10.01c	1	4570389	4575646	-1
SPAC12B10.04	1	4580656	4582277	1
SPAC1093.04c	1	4614380	4618422	-1
SPAC1093.06c	1	4622166	4635111	-1
SPAC30C2.02	1	4635474	4636873	1
SPNCRNA.1007	1	4637150	4638001	-1
SPAC30C2.08	1	4645470	4647664	1
SPAC144.05	1	4659097	4663827	1
SPAC144.15c	1	4681574	4685737	-1
SPAC144.17c	1	4686627	4689142	-1
SPAC1834.01	1	4691780	4693406	1
SPAC1834.02	1	4693723	4698586	1
SPAC1834.05	1	4702278	4704728	1
SPAC1834.08	1	4709670	4715224	1
SPATRNATHR.05	1	4715431	4715502	1
SPNCRNA.1019	1	4733552	4734102	1
SPAC458.03	1	4734787	4737597	1
SPAC458.06	1	4742750	4744269	1
SPAC458.07	1	4744505	4746214	1
SPNCRNA.1021	1	4748524	4752561	1
SPAC1782.01	1	4754806	4760155	1
SPAC1782.08c	1	4767890	4769806	-1
SPAC1782.09c	1	4769991	4771746	-1
SPAC11H11.04	1	4780224	4781928	1
SPAC11H11.05c	1	4782047	4782273	-1
SPAC22F8.05	1	4791864	4795151	1
SPAC22F8.06	1	4795356	4796326	1
SPAC22F8.07c	1	4797233	4799346	-1
SPAC22F8.09	1	4803111	4804563	1
SPAC20G4.01	1	4811968	4813160	1
SPAC20G4.02c	1	4813144	4817777	-1
SPAC20G4.03c	1	4818012	4820654	-1
SPAC20G4.06c	1	4825304	4826126	-1
SPAC4F10.04	1	4836195	4837584	1
SPNCRNA.1028	1	4837762	4838610	1
SPAC4F10.08	1	4843817	4846367	1
SPAC4F10.10c	1	4849798	4851815	-1
SPAC4F10.12	1	4855443	4856560	1
SPAC4F10.15c	1	4861253	4863507	-1
SPNCRNA.254	1	4869147	4870170	1
SPAC4F10.18	1	4870344	4871950	1
SPAC4F10.19c	1	4871940	4872938	-1
SPAC19B12.01	1	4875387	4878125	1
SPAC19B12.02c	1	4878578	4880745	-1
SPAC19B12.04	1	4890323	4890675	1
SPAC19B12.07c	1	4895715	4897099	-1
SPAPB8E5.03	1	4912237	4913918	1
SPAPB8E5.05	1	4916603	4917512	1
SPAPB8E5.08	1	4923495	4923891	1
SPAPB8E5.09	1	4924241	4925796	1
SPAPB8E5.10	1	4926480	4927056	1
SPNCRNA.1037	1	4931287	4933078	1
SPAC1B3.05	1	4934571	4937011	1
SPAC1B3.11c	1	4949044	4950110	-1
SPAC1B3.14	1	4954579	4955650	1
SPNCRNA.256	1	4962521	4963014	1
SPAC1952.02	1	4969826	4970785	1
SPAC1952.07	1	4978432	4979931	1
SPAC1952.10c	1	4984360	4986566	-1
SPNCRNA.1041	1	4986628	4989780	1
SPAC1952.15c	1	4994815	4997222	-1
SPAC890.05	1	5009343	5010807	1
SPAC22E12.02	1	5021997	5023825	1
SPAC22E12.16c	1	5049208	5052394	-1
SPNCRNA.91	1	5058865	5059013	1
SPAC1006.01	1	5067508	5069370	1
SPAC1006.02	1	5069559	5070854	1
SPAC1006.06	1	5080717	5085053	1
SPAC29A4.15	1	5117277	5119053	-1
SPAC29A4.11	1	5123328	5129033	-1
SPAC29A4.05	1	5137281	5138160	-1
SPAC29A4.03c	1	5142354	5143619	1
SPSNORNA.16	1	5148474	5148555	-1
SPAC26F1.10c	1	5161474	5163373	1
SPNCRNA.1055	1	5172050	5173481	-1
SPNCRNA.1056	1	5174913	5175211	1
SPNCRNA.1057	1	5177861	5178160	-1
SPAC19D5.09c	1	5195711	5199712	-1
SPAC14C4.02c	1	5226200	5229799	-1
SPAC14C4.16	1	5229796	5230930	1
SPNCRNA.1062	1	5230242	5230965	-1
SPAC14C4.03	1	5231105	5232566	1
SPATRNAASP.02	1	5232917	5232987	-1
SPAC14C4.04	1	5234056	5235251	1
SPAC14C4.07	1	5240433	5242907	1
SPAC14C4.10c	1	5245924	5247541	-1
SPAC14C4.12c	1	5250569	5252234	-1
SPNCRNA.261	1	5252427	5252935	1
SPAC14C4.13	1	5253178	5255916	1
SPAPJ760.03c	1	5265427	5266490	-1
SPAC11E3.01c	1	5277433	5281407	-1
SPAC11E3.02c	1	5281774	5285828	-1
SPAC11E3.04c	1	5287313	5288137	-1
SPAC11E3.10	1	5300694	5301922	1
SPAC11E3.11c	1	5302265	5305675	-1
SPAC11E3.13c	1	5306862	5309045	-1
SPNCRNA.1068	1	5309027	5311689	-1
SPNCRNA.1069	1	5309242	5310714	1
SPAC11E3.15	1	5314824	5315377	1
SPAP8A3.02c	1	5315613	5316692	-1
SPNCRNA.1073	1	5328636	5329060	-1
SPAP8A3.13c	1	5340961	5343422	-1
SPAC4D7.04c	1	5357369	5358777	-1
SPAC4D7.05	1	5358933	5360502	1
SPAC4D7.07c	1	5361783	5363896	-1
SPAC4D7.09	1	5367405	5369485	1
SPNCRNA.1078	1	5370273	5372083	1
SPAC4D7.14	1	5373191	5373658	-1
SPAC3G6.02	1	5383013	5383804	1
SPNCRNA.265	1	5387957	5388056	1
SPAC3G6.07	1	5392191	5392898	1
SPAC3G6.08	1	5393579	5394408	1
SPAC3G6.09c	1	5394455	5397348	-1
SPNCRNA.266	1	5398266	5398519	1
SPNCRNA.267	1	5402653	5403044	1
SPAC29B12.02c	1	5408122	5411065	-1
SPNCRNA.1080	1	5413786	5414935	-1
SPAC29B12.06c	1	5417428	5418973	-1
SPAC29B12.07	1	5419724	5426231	1
SPNCRNA.270	1	5426943	5428044	1
SPAC29B12.08	1	5428356	5431519	1
SPNCRNA.28	1	5441748	5442341	-1
SPNCRNA.272	1	5442999	5443180	1
SPNCRNA.273	1	5444019	5444123	1
SPAC1039.03	1	5452174	5453859	1
SPAC1039.05c	1	5456647	5459561	-1
SPNCRNA.274	1	5459453	5459850	1
SPNCRNA.275	1	5465093	5465740	1
SPAC1039.10	1	5470864	5471461	1
SPAC1039.11c	1	5471229	5474945	-1
SPNCRNA.30	1	5475433	5475848	1
SPNCRNA.1088	1	5478309	5478867	-1
SPNCRNA.1089	1	5478367	5479069	1
SPAC922.09	1	5482662	5482958	1
SPAC922.06	1	5485096	5486190	1
SPAC869.11	1	5489149	5491475	-1
SPNCRNA.1093	1	5496942	5497837	1
SPAC869.01	1	5521275	5523181	-1
SPNCRNA.284	1	5525499	5525873	1
SPAC186.02c	1	5529851	5531144	-1
SPAC750.02c	1	5560189	5561901	-1
SPAC750.05c	1	5565881	5567337	-1
SPAC750.07c	1	5575193	5575564	-1
SPAC212.09c	1	7619	9274	1
SPNCRNA.70	1	11027	11556	-1
SPAC212.12	1	15855	16226	1
SPAC212.04c	1	21381	23050	1
SPAC977.01	1	29764	31069	1
SPAC977.18	1	31140	32345	-1
SPAC977.09c	1	45875	48399	-1
SPNCRNA.602	1	50971	51545	-1
SPNCRNA.19	1	51158	51583	1
SPAC977.13c	1	58277	59105	-1
SPNCRNA.137	1	71030	71470	1
SPAC1F8.03c	1	88239	90289	-1
SPNCRNA.139	1	90868	91705	1
SPNCRNA.605	1	90949	93866	1
SPAC1F8.04c	1	92387	93931	-1
SPNCRNA.607	1	99046	101140	-1
SPAC11D3.02c	1	109514	110452	-1
SPAC11D3.07c	1	117281	120244	-1
SPAC11D3.06	1	116359	118187	1
SPAC11D3.14c	1	131134	135701	-1
SPNCRNA.609	1	131203	134284	1
SPAC11D3.16c	1	140416	141645	-1
SPAC11D3.17	1	142132	144771	1
SPNCRNA.611	1	144733	146493	1
SPAC5H10.01	1	146974	147992	1
SPAC5H10.04	1	153226	155515	1
SPAC5H10.10	1	162788	164265	1
SPNCRNA.141	1	175923	176736	1
SPAC13G6.04	1	180365	180970	1
SPAC13G6.06c	1	182610	186269	-1
SPAC13G6.08	1	187701	190031	1
SPAC13G6.15c	1	201731	203346	-1
SPNCRNA.621	1	203817	204322	-1
SPNCRNA.622	1	206775	209140	1
SPAC24B11.08c	1	211572	213523	-1
SPNCRNA.623	1	215259	215928	-1
SPAC24B11.09	1	214017	216962	1
SPNCRNA.624	1	229792	230795	-1
SPNCRNA.626	1	237820	239427	-1
SPNCRNA.627	1	237903	238876	1
SPAC806.04c	1	241156	243003	-1
SPAC1639.01c	1	251221	254465	-1
SPAC1F5.11c	1	259600	271010	1
SPAC1F5.10	1	270929	272342	-1
SPNCRNA.634	1	272953	274901	-1
SPAC1F5.08c	1	274854	276685	1
SPAC1F5.04c	1	283344	289200	1
SPAC18B11.06	1	306817	308023	-1
SPAC18B11.04	1	310157	311579	-1
SPNCRNA.636	1	312290	316253	-1
SPAC12G12.14c	1	319808	321733	1
SPNCRNA.638	1	321796	322578	-1
SPAC12G12.11c	1	326568	328120	1
SPAC12G12.09	1	329810	332777	-1
SPAC12G12.17	1	332871	333544	1
SPAC12G12.07c	1	334617	336134	1
SPAC12G12.05c	1	338323	339468	1
SPNCRNA.640	1	345363	346113	1
SPAC630.06c	1	355754	357205	-1
SPAC630.15	1	361546	363654	1
SPAC630.13c	1	369789	374133	-1
SPAC1751.03	1	386283	387821	1
SPAC31A2.11c	1	407799	409838	-1
SPAC31A2.13c	1	414221	414836	-1
SPAC31A2.14	1	414999	418452	1
SPNCRNA.644	1	429030	430050	-1
SPNCRNA.646	1	435113	436021	-1
SPAC24H6.11c	1	464536	468534	1
SPAC24H6.06	1	476408	478724	-1
SPNCRNA.655	1	501407	504172	1
SPNCRNA.656	1	504201	504710	1
SPAC227.05	1	505893	506446	1
SPAC227.10	1	513802	514937	1
SPAC227.15	1	523073	526416	1
SPAC2F7.06c	1	541576	543735	-1
SPNCRNA.552	1	541768	543483	1
SPAC2F7.11	1	555279	559048	1
SPAC2F7.14c	1	560825	562163	-1
SPAC13A11.01c	1	571863	574425	-1
SPAC13A11.02c	1	574985	577173	-1
SPNCRNA.155	1	577199	578150	1
SPNCRNA.662	1	584486	587664	-1
SPAC13A11.06	1	585355	587438	1
SPAC3H8.03	1	591007	591870	1
SPNCRNA.663	1	591360	592586	-1
SPAC3H8.08c	1	601830	604012	-1
SPNCRNA.669	1	633772	634868	-1
SPAC1D4.04	1	644672	646432	1
SPAC1D4.07c	1	649449	649889	-1
SPNCRNA.673	1	664677	665246	-1
SPAC22F3.10c	1	683990	686345	1
SPAC22F3.06c	1	693739	697130	1
SPAC22F3.04	1	697960	702755	-1
SPAC1296.05c	1	716874	717900	-1
SPATRNAGLU.01	1	718119	718190	-1
SPAPJ696.01c	1	721512	723647	-1
SPAC22G7.02	1	728343	731845	1
SPAC22G7.10	1	753665	755681	1
SPAC4G8.09	1	778391	781281	1
SPAC4G8.12c	1	784145	786580	-1
SPAC4G8.13c	1	786845	789880	-1
SPNCRNA.685	1	790872	791592	1
SPAC16C9.04c	1	796931	798796	-1
SPAC16C9.07	1	804663	807697	1
SPAC2G11.04	1	814239	815373	1
SPAC2G11.05c	1	815388	817984	-1
SPAC2G11.09	1	823507	826390	1
SPAC2G11.10c	1	826485	828050	-1
SPAC2G11.11c	1	828602	831590	-1
SPNCRNA.690	1	829234	831663	1
SPAC2G11.12	1	831937	836031	1
SPNCRNA.692	1	843240	844243	-1
SPAC521.04c	1	845986	849077	-1
SPAC521.05	1	849475	850189	1
SPAC23G3.01	1	850623	854387	1
SPAC23G3.02c	1	854459	869661	-1
SPAC23G3.07c	1	879146	880468	-1
SPAC23G3.11	1	887648	889084	1
SPAC23G3.12c	1	889058	892128	-1
SPAC22H12.03	1	896767	897900	1
SPAC22H12.04c	1	898097	898962	-1
SPAC1687.06c	1	911234	911689	-1
SPAC1687.07	1	913260	914340	1
SPAC1687.08	1	914328	914717	1
SPAC1687.10	1	919726	922093	1
SPNCRNA.696	1	920114	920837	-1
SPNCRNA.160	1	934056	934503	1
SPATRNAALA.01	1	934665	934738	-1
SPNCRNA.697	1	938406	939912	1
SPAC1687.22c	1	943259	946908	-1
SPAC222.03c	1	947821	948647	-1
SPAC222.06	1	953093	954255	1
SPAC222.07c	1	954230	956610	-1
SPAC222.09	1	959885	962241	1
SPAC222.18	1	978789	979603	1
SPAC821.09	1	998632	1002334	1
SPAC821.11	1	1006268	1007875	1
SPAC821.13c	1	1010375	1015362	-1
SPNCRNA.220	1	1015475	1015830	1
SPAC139.01c	1	1015977	1019053	-1
SPAC139.04c	1	1024096	1025503	-1
SPAC139.06	1	1030125	1031941	1
SPNCRNA.707	1	1031904	1033018	-1
SPAC23C4.03	1	1034256	1036021	1
SPAC23C4.04c	1	1036033	1036545	1
SPAC1A6.01c	1	1066979	1068694	-1
SPAC1A6.04c	1	1074335	1077506	-1
SPAC1A6.06c	1	1081857	1083616	-1
SPAC1A6.07	1	1084086	1086325	1
SPAC1A6.08c	1	1086242	1087505	-1
SPAC30D11.11	1	1097460	1099523	-1
SPNCRNA.712	1	1101649	1103799	1
SPAC30D11.08c	1	1104768	1106596	1
SPAC30D11.07	1	1106611	1107876	-1
SPAC30D11.04c	1	1112175	1115858	1
SPAC30D11.01c	1	1119996	1123686	1
SPNCRNA.714	1	1129391	1129982	-1
SPNCRNA.715	1	1134589	1135838	1
SPAC22A12.01c	1	1156989	1159476	-1
SPAC22A12.05	1	1163049	1163672	1
SPNCRNA.718	1	1175146	1176636	-1
SPAC22A12.17c	1	1185796	1189506	-1
SPNCRNA.720	1	1190109	1190905	-1
SPAC4C5.04	1	1198224	1199803	1
SPNCRNA.724	1	1206325	1210355	1
SPNCRNA.725	1	1220906	1225095	1
SPAC10F6.11c	1	1226970	1228824	-1
SPNCRNA.82	1	1234451	1234849	1
SPNCRNA.728	1	1236112	1238775	-1
SPAC56E4.07	1	1259241	1260272	1
SPAC1420.03	1	1266194	1267780	1
SPAPB17E12.08	1	1279180	1280755	1
SPAPB17E12.14c	1	1286434	1289215	-1
SPAC1565.01	1	1290940	1293427	1
SPAC1565.02c	1	1292422	1293864	-1
SPAC1565.05	1	1297164	1299783	1
SPAC1565.06c	1	1299709	1301178	-1
SPAC1565.08	1	1306168	1309143	1
SPAC6F12.02	1	1309678	1313186	1
SPATRNAPRO.02	1	1314924	1315020	-1
SPAC6F12.07	1	1321091	1322337	1
SPNCRNA.735	1	1343999	1344908	1
SPAC6F12.17	1	1348764	1351118	1
SPAC19E9.03	1	1361133	1364140	1
SPAC57A10.08c	1	1378370	1379898	-1
SPAC20G8.04c	1	1395779	1398259	-1
SPAC20G8.08c	1	1411623	1415127	-1
SPAC3A12.02	1	1421884	1422994	1
SPAC3A12.06c	1	1430156	1432858	-1
SPAC3A12.19	1	1432820	1433398	-1
SPAC3A12.07	1	1433926	1434869	1
SPAC3A12.13c	1	1441962	1443180	-1
SPAC3A12.15	1	1446518	1449280	1
SPSNORNA.48	1	1451227	1451437	1
SPAC9.03c	1	1458450	1465279	-1
SPAC9.05	1	1470807	1474050	1
SPNCRNA.742	1	1476731	1478449	1
SPAC9.09	1	1478398	1481165	1
SPNCRNA.171	1	1481491	1481827	1
SPATRNAMET.02	1	1484979	1485061	-1
SPAC9.13c	1	1488599	1489753	-1
SPAC5D6.13	1	1490073	1492117	-1
SPAC5D6.12	1	1492257	1493868	-1
SPAC5D6.07c	1	1500890	1502602	1
SPAC5D6.05	1	1503767	1504905	-1
SPNCRNA.173	1	1512513	1512674	1
SPAC57A7.12	1	1514941	1516959	-1
SPAC57A7.09	1	1524674	1526189	-1
SPAC57A7.08	1	1527599	1529779	-1
SPNCRNA.744	1	1533565	1534417	1
SPAC57A7.05	1	1534375	1540557	-1
SPAC57A7.04c	1	1542785	1545200	1
SPAC167.07c	1	1546263	1549935	1
SPAC167.06c	1	1550078	1550757	1
SPRRNA.53	1	1563479	1563593	1
SPAC1705.03c	1	1569612	1571589	-1
SPNCRNA.175	1	1573772	1574466	1
SPNCRNA.81	1	1574846	1575103	-1
SPAC23H4.14	1	1582484	1585546	-1
SPAC23H4.11c	1	1588622	1589685	1
SPAC23H4.07c	1	1595168	1595999	1
SPAC23H4.02	1	1605067	1607149	-1
SPAP27G11.06c	1	1619292	1620433	-1
SPAP27G11.10c	1	1624753	1629947	-1
SPAP27G11.14c	1	1635815	1638271	-1
SPAC343.03	1	1643088	1644399	1
SPAC343.04c	1	1643734	1645834	-1
SPNCRNA.753	1	1663695	1664423	-1
SPAC343.21	1	1666421	1667735	1
SPAC343.14c	1	1672249	1673676	-1
SPAC343.18	1	1680146	1681548	1
SPNCRNA.754	1	1686076	1686662	-1
SPNCRNA.755	1	1690122	1691922	-1
SPATRNALYS.01	1	1704582	1704664	1
SPAC664.02c	1	1704754	1707303	-1
SPAC664.03	1	1708785	1710345	1
SPAC664.05	1	1711192	1711879	1
SPSNORNA.31	1	1712996	1713071	1
SPAC664.07c	1	1713879	1715708	-1
SPAC664.09	1	1719130	1721694	1
SPAC664.14	1	1731069	1733268	1
SPAC664.15	1	1734595	1737251	1
SPAC105.03c	1	1746614	1749150	-1
SPAC17A5.18c	1	1753119	1753685	-1
SPAC17A5.02c	1	1753772	1755781	-1
SPAC17A5.04c	1	1757470	1759305	-1
SPAC17A5.19	1	1761107	1761455	1
SPAC17A5.09c	1	1768698	1770097	-1
SPATRNAILE.01	1	1772296	1772369	1
SPAC1610.01	1	1790362	1791362	1
SPAC1002.03c	1	1800047	1803067	-1
SPAC1002.09c	1	1811891	1813740	-1
SPAC1002.11	1	1816499	1818589	1
SPAC1002.12c	1	1818493	1820377	-1
SPAC1002.15c	1	1824525	1827118	-1
SPAC1002.14	1	1824578	1826166	1
SPAC1399.03	1	1841865	1844003	-1
SPAC1399.02	1	1845586	1848145	-1
SPAC1399.06	1	1848701	1850725	-1
SPAC1399.01c	1	1851699	1854614	1
SPAPB1A10.02	1	1860725	1863128	1
SPAPB1A10.05	1	1866840	1868217	1
SPNCRNA.767	1	1874298	1875080	-1
SPNCRNA.768	1	1875093	1875651	-1
SPAPB1A10.09	1	1878009	1880657	1
SPAC140.02	1	1897466	1899414	1
SPAC140.03	1	1899904	1901557	1
SPNCRNA.182	1	1901612	1901982	1
SPNCRNA.772	1	1902263	1904259	-1
SPAP14E8.04	1	1926651	1927849	1
SPAC3H1.03	1	1935015	1935814	1
SPAC3H1.05	1	1938279	1940430	1
SPAC3H1.09c	1	1946559	1949120	-1
SPNCRNA.781	1	1954820	1955998	1
SPAC3H1.11	1	1957419	1961546	1
SPNCRNA.530	1	1966483	1966634	-1
SPAC9G1.08c	1	1984549	1985440	-1
SPAC9G1.15c	1	1985350	1985895	-1
SPAC9G1.12	1	1993619	1996196	1
SPAC17H9.04c	1	2009384	2011891	-1
SPNCRNA.787	1	2012668	2013458	-1
SPAC17H9.05	1	2012818	2014652	1
SPAC17H9.12c	1	2025982	2026987	-1
SPAC17H9.14c	1	2029143	2030381	-1
SPNCRNA.184	1	2030502	2030792	1
SPAC17H9.19c	1	2033762	2035704	-1
SPAC17H9.20	1	2036288	2040687	1
SPAC607.02c	1	2039505	2040413	-1
SPNCRNA.185	1	2041681	2041861	1
SPNCRNA.789	1	2042560	2043361	-1
SPAC607.07c	1	2047462	2048254	-1
SPAC607.10	1	2052780	2057098	1
SPNCRNA.790	1	2055972	2056968	-1
SPAC732.01	1	2057575	2058811	1
SPAC3C7.04	1	2068617	2071615	1
SPAC3C7.05c	1	2071704	2073579	-1
SPAC3C7.11c	1	2086356	2088324	-1
SPAC3C7.13c	1	2091392	2093148	-1
SPNCRNA.793	1	2093398	2095703	1
SPAC3C7.14c	1	2094109	2094980	-1
SPAC25A8.03c	1	2096188	2098025	-1
SPAC25A8.02	1	2102329	2104051	1
SPAC631.02	1	2107014	2110517	1
SPAC20H4.01	1	2111415	2113755	1
SPAC20H4.09	1	2126057	2128379	1
SPAC20H4.10	1	2128442	2131711	1
SPAC23C11.08	1	2145397	2146784	1
SPAC23C11.12	1	2154795	2155338	1
SPAC13F5.01c	1	2169146	2172147	-1
SPAC13F5.02c	1	2172412	2173787	-1
SPAC13F5.03c	1	2174668	2176657	-1
SPNCRNA.802	1	2184495	2185764	1
SPAC13F5.07c	1	2184687	2185990	-1
SPAC1783.03	1	2190854	2193229	1
SPNCRNA.804	1	2199428	2200046	1
SPAC18G6.01c	1	2209263	2210726	-1
SPATRNAVAL.03	1	2214733	2214814	-1
SPAC18G6.07c	1	2230175	2231453	-1
SPAC18G6.09c	1	2231676	2234166	-1
SPAC13D6.01	1	2245497	2247101	1
SPAC4G9.04c	1	2255708	2259189	-1
SPAC4G9.15	1	2282204	2283474	1
SPAC4G9.22	1	2291673	2292709	1
SPAC13G7.12c	1	2315478	2318295	-1
SPSNORNA.50	1	2330437	2330647	-1
SPAC6C3.06c	1	2331598	2335510	-1
SPNCRNA.815	1	2336336	2338094	-1
SPAC17G8.15	1	2348008	2348931	1
SPAC17G8.04c	1	2348307	2349340	-1
SPAC17G8.06c	1	2351214	2353374	-1
SPAC17G8.08c	1	2355265	2356535	-1
SPAC17G8.12	1	2363286	2367038	1
SPNCRNA.818	1	2369680	2370799	1
SPNCRNA.820	1	2375519	2376190	1
SPAC22H10.05c	1	2378538	2380304	-1
SPAC22H10.06c	1	2381320	2381601	-1
SPAC22H10.11c	1	2391903	2394303	-1
SPAC22H10.12c	1	2395101	2396850	-1
SPAC15F9.02	1	2399409	2400686	1
SPAC15F9.03c	1	2400912	2401588	-1
SPAC6B12.02c	1	2408125	2414061	-1
SPAC6B12.04c	1	2416727	2418166	-1
SPAC6B12.18	1	2416132	2416704	1
SPAC6B12.08	1	2425812	2427541	1
SPAC6B12.19	1	2427533	2427896	-1
SPAC6B12.11	1	2430775	2432774	1
SPATRNATHR.02	1	2433048	2433119	1
SPAC6B12.14c	1	2436340	2437498	-1
SPAC32A11.03c	1	2451874	2456518	-1
SPAC19A8.14	1	2460159	2460995	-1
SPAC19A8.10	1	2466286	2467313	-1
SPAC19A8.09	1	2467658	2468393	-1
SPNCRNA.286	1	2474084	2474170	1
SPAC19A8.06	1	2475922	2477174	-1
SPAC19A8.05c	1	2477871	2480028	1
SPAC23H3.02c	1	2494489	2495331	-1
SPNCRNA.830	1	2498190	2498934	-1
SPAC23H3.07c	1	2504742	2505888	-1
SPAC23H3.09c	1	2507707	2509546	-1
SPNCRNA.833	1	2528267	2529964	-1
SPAC25H1.05	1	2530120	2531204	1
SPAC25H1.06	1	2531276	2532876	1
SPAC25H1.07	1	2533778	2536617	1
SPAC4A8.03c	1	2540828	2542655	-1
SPNCRNA.838	1	2558531	2559249	1
SPAC4A8.10	1	2563676	2566861	1
SPNCRNA.839	1	2565316	2566597	-1
SPATRNAILE.02	1	2578426	2578524	1
SPAC823.04	1	2587708	2588754	1
SPAC823.07	1	2591323	2592642	1
SPAC823.09c	1	2594546	2595911	-1
SPAC7D4.10	1	2620295	2622289	-1
SPAC7D4.15c	1	2623525	2624074	-1
SPAC7D4.02c	1	2637634	2639605	1
SPNCRNA.843	1	2644411	2645335	-1
SPNCRNA.326	1	2660766	2661423	1
SPAC4F8.08	1	2662988	2665035	-1
SPNCRNA.200	1	2663415	2664052	1
SPAC644.04	1	2677103	2678543	1
SPAC644.08	1	2687961	2689113	1
SPAC644.11c	1	2691825	2693759	-1
SPAC644.10	1	2691326	2692234	1
SPSNORNA.54	1	2705950	2706037	1
SPAPB2B4.02	1	2708079	2709490	1
SPNCRNA.499	1	2735048	2735175	-1
SPNCRNA.848	1	2738026	2740187	1
SPAC6F6.06c	1	2741299	2745208	-1
SPAC6F6.12	1	2754514	2756370	1
SPNCRNA.850	1	2754843	2755977	-1
SPAC6F6.16c	1	2762734	2765919	-1
SPNCRNA.852	1	2769228	2770625	-1
SPAC1805.03c	1	2775093	2776856	-1
SPAC1805.09c	1	2790123	2791253	-1
SPAC1805.13	1	2794901	2795646	1
SPAC1B2.03c	1	2810268	2812517	-1
SPAC1B2.04	1	2814293	2815469	1
SPAC3F10.02c	1	2818026	2821077	-1
SPAC3F10.05c	1	2825723	2827013	-1
SPAC3F10.16c	1	2849629	2851797	-1
SPAC8F11.03	1	2855730	2859169	1
SPAC8F11.04	1	2859427	2861935	1
SPAC8F11.07c	1	2863680	2865845	-1
SPACUNK4.17	1	2872780	2874290	-1
SPACUNK4.15	1	2880962	2882185	-1
SPACUNK4.14	1	2883029	2885364	-1
SPACUNK4.13c	1	2885186	2886755	1
SPAPYUK71.03c	1	2902919	2907214	-1
SPAC513.02	1	2911491	2912542	1
SPAC513.03	1	2912771	2913270	-1
SPNCRNA.859	1	2924745	2926485	1
SPNCRNA.528	1	2931805	2932279	-1
SPAC2E1P3.05c	1	2935178	2937079	-1
SPAPB24D3.03	1	2952252	2953738	1
SPAPB24D3.04c	1	2953710	2954842	-1
SPNCRNA.867	1	2973017	2976165	1
SPAPB1A11.04c	1	2986049	2988844	-1
SPAC31G5.04	1	2993442	2994790	1
SPAC31G5.05c	1	2994822	2995842	-1
SPNCRNA.872	1	3002974	3004265	-1
SPNCRNA.71	1	3001761	3001930	1
SPNCRNA.873	1	3004475	3005011	-1
SPAC31G5.21	1	3010078	3010586	1
SPAC31G5.17c	1	3019400	3020325	-1
SPAC31G5.19	1	3023307	3028140	1
SPAC1786.02	1	3033806	3037246	1
SPNCRNA.88	1	3033837	3033955	1
SPAC24C9.05c	1	3045085	3047362	-1
SPATRNASER.02	1	3047677	3047758	-1
SPAC24C9.09	1	3063700	3065297	1
SPAC24C9.10c	1	3065303	3066266	-1
SPAC24C9.12c	1	3069321	3071099	-1
SPAC24C9.14	1	3073093	3076612	1
SPAC24C9.15c	1	3074261	3076113	-1
SPNCRNA.213	1	3076914	3077076	1
SPAC16A10.06c	1	3089500	3090728	-1
SPNCRNA.885	1	3093372	3094264	1
SPAC16A10.08c	1	3093653	3094885	-1
SPAC688.02c	1	3113430	3114546	-1
SPAC688.09	1	3127561	3129528	1
SPAC688.12c	1	3138688	3139317	-1
SPAC688.14	1	3141415	3143183	1
SPAC3G9.14	1	3146850	3149743	-1
SPATRNAALA.03	1	3157430	3157501	1
SPNCRNA.217	1	3158482	3159120	1
SPRRNA.14	1	3165354	3165546	1
SPAC3G9.09c	1	3166424	3167702	1
SPAC3G9.05	1	3173646	3176341	-1
SPNCRNA.87	1	3177948	3178309	-1
SPAC1486.01	1	3185332	3186458	1
SPAC1486.03c	1	3188286	3190882	-1
SPAC6G10.05c	1	3222414	3226267	-1
SPNCRNA.896	1	3226765	3228414	-1
SPAC6G10.11c	1	3237874	3238394	-1
SPAC6G9.04	1	3247760	3252831	1
SPNCRNA.898	1	3255912	3258277	1
SPAC6G9.12	1	3270197	3272343	1
SPNCRNA.899	1	3273276	3274078	-1
SPAPB1E7.04c	1	3288581	3292769	-1
SPAPB1E7.05	1	3293547	3297519	1
SPAPB1E7.07	1	3302840	3310370	1
SPAC2E1P5.04c	1	3327807	3329033	-1
SPAC26A3.01	1	3332554	3334696	1
SPAC26A3.06	1	3344732	3345817	1
SPAC26A3.08	1	3347001	3348142	1
SPAC26A3.11	1	3356684	3357869	1
SPAC26A3.13c	1	3361547	3365548	-1
SPAC26A3.14c	1	3366304	3367205	-1
SPAC26A3.15c	1	3367477	3369534	-1
SPAC8E11.12	1	3374696	3375004	1
SPNCRNA.903	1	3374997	3375751	-1
SPAC8E11.05c	1	3378220	3380328	1
SPAC8E11.03c	1	3382264	3383404	1
SPNCRNA.905	1	3385556	3388152	-1
SPAC959.07	1	3399241	3400145	1
SPAC959.09c	1	3401125	3404169	-1
SPAP32A8.02	1	3406177	3409774	1
SPAC3H5.08c	1	3425902	3429339	1
SPAC3H5.06c	1	3430955	3436084	1
SPAC3H5.04	1	3436894	3438143	-1
SPAC3A11.10c	1	3448330	3449806	1
SPNCRNA.909	1	3455672	3456884	-1
SPNCRNA.910	1	3455831	3456760	1
SPAC3A11.04	1	3462672	3466357	-1
SPAC328.03	1	3479149	3481301	1
SPAC328.05	1	3484667	3486917	1
SPAC328.10c	1	3496414	3497400	-1
SPNCRNA.913	1	3498550	3500633	-1
SPAC16E8.07c	1	3510223	3513032	-1
SPAC16E8.08	1	3513991	3515393	1
SPAC16E8.10c	1	3518839	3519861	-1
SPAC16E8.11c	1	3520171	3522387	-1
SPAC1B1.01	1	3536495	3538612	1
SPAC1B1.04c	1	3544706	3547328	-1
SPNCRNA.916	1	3554125	3554684	1
SPAC17A2.05	1	3560515	3562905	1
SPAC17A2.09c	1	3569910	3573264	-1
SPAC17G6.03	1	3593038	3595027	1
SPNCRNA.226	1	3592235	3592483	1
SPAC17G6.04c	1	3593034	3596411	-1
SPAC17G6.06	1	3599089	3599645	1
SPAC17G6.13	1	3615563	3617106	1
SPAC17G6.14c	1	3617066	3618879	-1
SPAC17G6.17	1	3623723	3625368	1
SPAC1142.02c	1	3627684	3628955	-1
SPAC1142.03c	1	3629014	3631460	-1
SPAC1142.05	1	3635404	3636485	1
SPAC1142.09	1	3642498	3642845	1
SPNCRNA.927	1	3692695	3694745	-1
SPAC15A10.09c	1	3694978	3696435	-1
SPAC15A10.13	1	3711471	3713920	1
SPAC15A10.16	1	3716643	3721306	1
SPAC15E1.02c	1	3721226	3721816	-1
SPNCRNA.931	1	3731313	3732179	-1
SPNCRNA.84	1	3753160	3753692	-1
SPATRNAALA.04	1	3765008	3765081	-1
SPATRNAGLU.04	1	3776768	3776839	1
SPNCRNA.234	1	3786105	3787136	1
SPNCRNA.936	1	3791937	3792174	1
SPAC1556.08c	1	3807175	3808702	-1
SPAC1F12.05	1	3812550	3814496	1
SPAC1F12.08	1	3817099	3818563	1
SPAC1F12.10c	1	3820486	3821470	-1
SPAC4H3.05	1	3832356	3835741	1
SPAC4H3.06	1	3837306	3838470	1
SPNCRNA.940	1	3840750	3841441	-1
SPAC4H3.10c	1	3844745	3846675	-1
SPNCRNA.236	1	3846881	3847617	1
SPNCRNA.510	1	3851006	3851107	1
SPAC4H3.12c	1	3851642	3852219	-1
SPAC1071.02	1	3858208	3861730	1
SPNCRNA.237	1	3863704	3864395	1
SPNCRNA.92	1	3875656	3876105	1
SPNCRNA.944	1	3876714	3877850	-1
SPNCRNA.945	1	3879081	3880176	-1
SPNCRNA.946	1	3885391	3886550	-1
SPRRNA.18	1	3891662	3891784	-1
SPAC2F3.01	1	3922354	3923543	1
SPAC2F3.17c	1	3923601	3924143	-1
SPAC2F3.05c	1	3928627	3929932	-1
SPNCRNA.950	1	3938930	3939103	1
SPAC2F3.11	1	3946555	3947899	1
SPAC2F3.13c	1	3947885	3950200	-1
SPAC2F3.12c	1	3947844	3949019	-1
SPAC2F3.14c	1	3950396	3951686	-1
SPNCRNA.239	1	3951825	3952559	1
SPAC11G7.02	1	3963066	3966177	1
SPAC11G7.03	1	3966769	3968190	1
SPNCRNA.953	1	3981095	3982229	1
SPAPB15E9.03c	1	3996423	4000424	-1
SPAC27E2.02	1	4004282	4005795	1
SPNCRNA.955	1	4004553	4005632	-1
SPAC27E2.04c	1	4010620	4011430	-1
SPAC27E2.12	1	4010455	4011317	1
SPAC27E2.06c	1	4016500	4018352	-1
SPAC19G12.01c	1	4041881	4044624	-1
SPAC19G12.04	1	4049534	4050235	1
SPATRNALEU.04	1	4059028	4059106	-1
SPAC23A1.03	1	4083656	4084595	1
SPAC19G12.13c	1	4068951	4070936	-1
SPAC23A1.04c	1	4084409	4087651	-1
SPAC23A1.11	1	4097327	4098004	1
SPAC23A1.16c	1	4104690	4105744	-1
SPNCRNA.341	1	4106634	4106726	1
SPAC26H5.02c	1	4117268	4119208	-1
SPAC26H5.03	1	4119875	4121891	1
SPAC26H5.10c	1	4141286	4142342	-1
SPAC26H5.13c	1	4151204	4152998	-1
SPAC25B8.03	1	4157851	4160596	1
SPAC25B8.04c	1	4160599	4162098	-1
SPAC25B8.10	1	4172132	4173482	1
SPAC25B8.15c	1	4185368	4187287	-1
SPAC25B8.18	1	4191410	4192100	1
SPAC25B8.19c	1	4192071	4195213	-1
SPAC683.02c	1	4197466	4198600	-1
SPAC694.04c	1	4206687	4208163	-1
SPAC694.06c	1	4209171	4212398	-1
SPAC1F7.10	1	4243464	4244831	1
SPAC1F7.12	1	4248777	4250177	1
SPAC1F7.13c	1	4250622	4251437	-1
SPAC21E11.03c	1	4251960	4253600	-1
SPAC2C4.03c	1	4263946	4264624	-1
SPAC2C4.06c	1	4269116	4270896	-1
SPAC2C4.12c	1	4279815	4281438	-1
SPAC2C4.14c	1	4282484	4284554	-1
SPAC2C4.16c	1	4286768	4287432	-1
SPNCRNA.974	1	4292007	4292911	1
SPNCRNA.976	1	4294279	4294804	1
SPAC25G10.01	1	4295151	4297313	1
SPAC25G10.02	1	4297108	4298605	-1
SPAC25G10.08	1	4310561	4312943	1
SPAC27F1.02c	1	4319293	4320235	-1
SPAC27F1.04c	1	4321725	4323223	-1
SPAC27F1.05c	1	4323424	4325209	-1
SPNCRNA.978	1	4326026	4326603	1
SPAC27F1.08	1	4330952	4333068	1
SPAC27F1.09c	1	4333126	4336796	-1
SPAC23D3.04c	1	4342179	4344005	-1
SPAC23D3.08	1	4352493	4354573	1
SPAC23D3.17	1	4366149	4367004	-1
SPAC23D3.13c	1	4367403	4372778	-1
SPAC30.02c	1	4392794	4393963	-1
SPAC30.03c	1	4394333	4395639	-1
SPAC29E6.02	1	4403879	4408332	1
SPAC29E6.10c	1	4418868	4422532	-1
SPNCRNA.986	1	4424582	4427095	1
SPAC16.02c	1	4425155	4426991	-1
SPAC16.03c	1	4427389	4428828	-1
SPAC9E9.02	1	4435561	4436846	-1
SPAC9E9.01	1	4434861	4435509	1
SPNCRNA.12	1	4439118	4439451	1
SPNCRNA.988	1	4442520	4442919	-1
SPAC9E9.06c	1	4445631	4447504	-1
SPNCRNA.989	1	4455878	4457868	1
SPAC9E9.10c	1	4458920	4460878	-1
SPNCRNA.311	1	4471604	4472041	1
SPAC17C9.15c	1	4475210	4476563	1
SPAC17C9.09c	1	4483738	4484656	1
SPAC27D7.02c	1	4507212	4509938	-1
SPAC27D7.05c	1	4517789	4518520	-1
SPNCRNA.248	1	4531070	4531631	1
SPAC637.07	1	4551840	4553689	1
SPAC637.08	1	4553897	4555139	1
SPNCRNA.563	1	4554192	4555181	-1
SPAC637.09	1	4555184	4557390	1
SPNCRNA.249	1	4565700	4566195	1
SPAC12B10.03	1	4578310	4580668	1
SPNCRNA.1001	1	4581687	4582160	-1
SPAC12B10.07	1	4585195	4586380	1
SPAC12B10.06c	1	4584315	4585182	-1
SPAC12B10.09	1	4588250	4589761	1
SPNCRNA.1002	1	4592585	4593532	-1
SPAC12B10.11	1	4591855	4593661	1
SPAC12B10.13	1	4596235	4597413	1
SPAC12B10.14c	1	4597372	4599876	-1
SPNCRNA.1004	1	4604711	4606362	1
SPAC1093.01	1	4606354	4611708	1
SPNCRNA.1011	1	4654513	4655254	-1
SPAC144.03	1	4654631	4656553	1
SPAC144.08	1	4668764	4671381	1
SPAC144.12	1	4675844	4677545	1
SPAC144.13c	1	4677891	4680193	-1
SPAC144.16	1	4686481	4687525	1
SPNCRNA.1016	1	4689547	4690068	-1
SPAC1834.03c	1	4698772	4699599	-1
SPAC1834.07	1	4706777	4709251	1
SPAC1834.10c	1	4717664	4718455	-1
SPNCRNA.1018	1	4721254	4722635	1
SPAC1834.13	1	4721587	4722717	-1
SPAC458.05	1	4740130	4742767	1
SPAPYUG7.02c	1	4746011	4748431	-1
SPAPYUG7.03c	1	4748782	4751453	-1
SPNCRNA.1022	1	4753883	4754802	-1
SPAPYUG7.06	1	4754155	4754946	1
SPAC11H11.02c	1	4776941	4778622	-1
SPAC11H11.06	1	4783022	4784751	1
SPAC22F8.03c	1	4788494	4788895	-1
SPAC22F8.04	1	4789414	4791233	1
SPNCRNA.1024	1	4791261	4791958	1
SPATRNAALA.06	1	4796977	4797059	1
SPAC22F8.10c	1	4804579	4806453	-1
SPNCRNA.1026	1	4814239	4817401	1
SPAC20G4.07c	1	4826630	4828192	-1
SPAC4F10.03c	1	4834655	4835969	-1
SPAC4F10.05c	1	4837634	4838453	-1
SPAC4F10.16c	1	4863735	4869281	-1
SPAC19B12.03	1	4882951	4889915	1
SPAC19B12.05c	1	4890801	4893581	-1
SPAC19B12.09	1	4900282	4901031	1
SPAC19B12.12c	1	4904382	4906394	-1
SPAC19B12.13	1	4906912	4909314	1
SPAPB8E5.02c	1	4909367	4911100	-1
SPAPB8E5.06c	1	4917751	4919026	-1
SPAC1B3.03c	1	4929660	4931162	-1
SPNCRNA.564	1	4931287	4933078	1
SPSNORNA.42	1	4937170	4937394	-1
SPAC1B3.06c	1	4937756	4938985	-1
SPAC1B3.21	1	4942178	4942435	1
SPAC1B3.20	1	4948562	4949086	1
SPAC1B3.13	1	4951361	4954229	1
SPAC1B3.17	1	4964521	4966998	1
SPAC1B3.18c	1	4966969	4968394	-1
SPAC1952.05	1	4973624	4975666	1
SPNCRNA.1040	1	4980243	4981189	1
SPAC1952.09c	1	4981214	4983560	-1
SPAC1952.11c	1	4986677	4989376	-1
SPAC1952.14c	1	4993666	4994504	-1
SPNCRNA.257	1	4994799	4995043	1
SPAC1952.16	1	4995327	5000724	1
SPAC1952.17c	1	4999995	5002290	-1
SPAC890.02c	1	5002481	5004485	-1
SPAC890.03	1	5004623	5007063	1
SPAC22E12.03c	1	5022758	5023855	-1
SPNCRNA.52	1	5023945	5024116	1
SPAC22E12.04	1	5024867	5026218	1
SPAC22E12.06c	1	5028297	5030415	-1
SPNCRNA.1043	1	5029269	5030305	1
SPAC22E12.11c	1	5039516	5042749	-1
SPAC22E12.14c	1	5045647	5049012	-1
SPAC2E12.02	1	5059255	5062044	1
SPAC1006.03c	1	5070931	5073901	-1
SPAC1006.08	1	5087972	5089567	1
SPAC1250.04c	1	5096773	5097621	1
SPAC1250.03	1	5097637	5098816	-1
SPAC1250.01	1	5100138	5104169	-1
SPAC29A4.18	1	5110291	5111932	-1
SPAC29A4.16	1	5113868	5116634	-1
SPAC29A4.13	1	5120857	5122113	-1
SPNCRNA.1048	1	5122735	5123353	-1
SPNCRNA.1049	1	5129191	5131963	1
SPAC29A4.10	1	5129264	5131831	-1
SPAC29A4.07	1	5134418	5136019	-1
SPNCRNA.1051	1	5140112	5142317	-1
SPAC29A4.02c	1	5143803	5145514	1
SPAC26F1.13c	1	5148833	5152376	1
SPAC26F1.11	1	5157285	5159162	-1
SPAC26F1.08c	1	5167032	5170515	1
SPAC26F1.06	1	5173866	5174654	-1
SPAPJ691.02	1	5187625	5189183	1
SPAC13D1.01c	1	5191060	5195702	-1
SPAC19D5.01	1	5202661	5205193	1
SPAC19D5.02c	1	5205185	5206236	-1
SPAC19D5.03	1	5206580	5208423	1
SPNCRNA.1060	1	5219668	5220151	1
SPAC14C4.01c	1	5222079	5226051	-1
SPAC19D5.07	1	5222829	5224793	1
SPAC14C4.08	1	5242952	5244114	1
SPAC14C4.14	1	5256726	5259283	1
SPAPJ760.02c	1	5261935	5265043	-1
SPNCRNA.1064	1	5267175	5269071	1
SPNCRNA.1065	1	5271336	5272361	-1
SPAC2H10.02c	1	5276038	5276973	-1
SPAC11E3.03	1	5286053	5287228	1
SPAC11E3.08c	1	5296050	5297780	-1
SPNCRNA.1070	1	5315770	5316932	1
SPAP8A3.04c	1	5320038	5320649	-1
SPAP8A3.05	1	5322236	5325044	1
SPAP8A3.07c	1	5326363	5328224	-1
SPNCRNA.1072	1	5326840	5328155	1
SPNCRNA.525	1	5328400	5328852	1
SPAP8A3.08	1	5329188	5330194	1
SPNCRNA.1075	1	5353770	5354297	1
SPNCRNA.1076	1	5358774	5359676	-1
SPNCRNA.1077	1	5360569	5361833	1
SPAC4D7.11	1	5372033	5373807	1
SPAC4D7.12c	1	5374026	5375035	-1
SPAC3G6.01	1	5377825	5382933	1
SPNCRNA.1079	1	5389615	5390703	1
SPAC3G6.10c	1	5397474	5398151	-1
SPAC29B12.01	1	5403216	5408187	1
SPNCRNA.1082	1	5426026	5426981	-1
SPNCRNA.1083	1	5427015	5428275	-1
SPAC29B12.10c	1	5431578	5434775	-1
SPATRNASER.04	1	5437747	5437828	1
SPAC29B12.12	1	5438212	5438688	1
SPAC29B12.13	1	5438983	5439488	1
SPAC1039.02	1	5449668	5451655	1
SPAC1039.07c	1	5462093	5463989	-1
SPAC1039.09	1	5466757	5468650	1
SPAC922.04	1	5479834	5480404	1
SPAC922.07c	1	5486770	5488758	-1
SPNCRNA.1090	1	5487525	5488928	1
SPAC869.10c	1	5493164	5495058	1
SPAC869.09	1	5496849	5497448	-1
SPNCRNA.279	1	5504488	5505476	1
SPAC869.05c	1	5505594	5508779	1
SPNCRNA.280	1	5516040	5516265	1
SPNCRNA.281	1	5516331	5516951	1
SPAC869.02c	1	5517840	5519427	1
SPNCRNA.283	1	5524889	5525299	-1
SPAC186.03	1	5535061	5536432	1
SPAC186.08c	1	5548884	5550012	-1
SPAC750.01	1	5555675	5557107	1
SPAC750.04c	1	5564211	5564651	-1
SPAC750.06c	1	5568903	5569803	-1
SPAC212.10	1	5726	6331	-1
SPAC212.08c	1	11784	12994	1
SPAC212.07c	1	13665	14555	1
SPAC212.05c	1	20824	21015	1
SPAC212.03	1	23589	24054	-1
SPAC212.01c	1	28738	29657	1
SPAC977.04	1	34298	34978	1
SPAC977.06	1	39416	40072	1
SPAPJ695.02	1	74452	76721	-1
SPAC1F8.05	1	95961	96967	1
SPAC1F8.06	1	99917	101425	1
SPNCRNA.608	1	109628	112159	1
SPAC11D3.05	1	113997	115914	1
SPNCRNA.610	1	136586	137355	-1
SPAC11D3.18c	1	144739	146520	-1
SPNCRNA.612	1	146878	148041	-1
SPAC5H10.02c	1	148038	149081	-1
SPNCRNA.613	1	148362	149005	1
SPRRNA.10	1	149658	149776	1
SPAC5H10.05c	1	153185	155490	-1
SPAC5H10.06c	1	156379	157973	-1
SPAC5H10.09c	1	160956	161816	-1
SPNCRNA.616	1	166583	167280	1
SPAC13G6.01c	1	170479	174692	-1
SPAC13G6.02c	1	174978	175784	-1
SPAC13G6.03	1	176852	180040	1
SPAC13G6.07c	1	186793	187583	-1
SPNCRNA.619	1	188450	190553	-1
SPAC13G6.11c	1	194111	195665	-1
SPAC24B11.10c	1	218276	221548	-1
SPAC24B11.12c	1	224081	229236	-1
SPAC806.02c	1	233115	235124	-1
SPAC806.07	1	247892	248561	1
SPNCRNA.631	1	256086	257001	1
SPAC1F5.09c	1	272363	275030	1
SPAC1F5.06	1	278543	281235	-1
SPNCRNA.148	1	294010	294214	1
SPAC18B11.08c	1	304355	305069	1
SPAC18B11.07c	1	305606	306762	1
SPAC18B11.05	1	308274	309957	-1
SPAC12G12.16c	1	315394	317623	1
SPAC12G12.04	1	339743	342096	-1
SPNCRNA.639	1	340209	341954	1
SPAC12G12.03	1	342253	345171	-1
SPAC630.09c	1	362267	363714	-1
SPAC630.10	1	365467	366442	1
SPAC630.14c	1	374236	377934	-1
SPAC1751.04	1	384157	385400	1
SPAC31A2.02	1	388233	389203	1
SPNCRNA.643	1	388352	389177	-1
SPAC31A2.09c	1	402901	405309	-1
SPAC13C5.03	1	427350	429734	1
SPAC13C5.05c	1	431445	433222	-1
SPAC13C5.07	1	436202	439198	1
SPNCRNA.648	1	439180	440079	-1
SPATRNAVAL.01	1	446000	446071	1
SPRRNA.11	1	456527	456645	1
SPAC24H6.13	1	456909	459896	-1
SPAC24H6.09	1	470124	472990	-1
SPAC24H6.08	1	473785	474836	-1
SPAC24H6.04	1	482624	485184	-1
SPNCRNA.551	1	485700	486330	1
SPAC24H6.02c	1	488339	489454	1
SPAC24H6.01c	1	489976	492049	1
SPAPB21F2.02	1	492382	497920	1
SPAC227.06	1	506533	507566	1
SPAC227.07c	1	507542	509896	-1
SPNCRNA.657	1	510370	511156	1
SPAC227.13c	1	517442	518951	-1
SPAC227.14	1	520631	522719	1
SPSNORNA.02	1	526726	526803	1
SPSNORNA.03	1	526937	527036	1
SPSNORNA.06	1	527624	527713	1
SPNCRNA.154	1	555300	556109	1
SPAC2F7.13c	1	558984	560577	-1
SPAC2F7.16c	1	565037	569431	-1
SPAC13A11.05	1	582272	584266	1
SPNCRNA.665	1	598131	599439	-1
SPAC1F3.02c	1	613391	617313	-1
SPAC1F3.04c	1	621117	622218	-1
SPAC1F3.07c	1	631432	633072	-1
SPAC1D4.01	1	639392	641234	1
SPNCRNA.670	1	643992	644683	-1
SPAC1D4.05c	1	646472	648089	-1
SPAC1D4.06c	1	648257	649568	-1
SPAC1D4.11c	1	656377	660209	-1
SPNCRNA.79	1	663144	663352	-1
SPAC1D4.12	1	664355	667434	1
SPAC22F3.13	1	675432	678286	-1
SPAC22F3.07c	1	691474	692124	1
SPAC22F3.05c	1	697191	701411	1
SPNCRNA.676	1	697195	697871	-1
SPAC22F3.03c	1	703669	707336	1
SPAC1296.01c	1	707954	710265	-1
SPAC1296.04	1	715354	716889	1
SPAPJ696.02	1	724252	725945	1
SPAC22G7.03	1	731933	732762	1
SPAC22G7.05	1	736785	738780	1
SPNCRNA.681	1	776203	777054	1
SPNCRNA.683	1	778805	781335	-1
SPAC4G8.10	1	781361	782755	1
SPNCRNA.686	1	792378	793939	1
SPAC16C9.02c	1	792555	793784	-1
SPAC16C9.06c	1	801141	804133	-1
SPAC2G11.06	1	818003	819679	1
SPNCRNA.689	1	826579	828201	1
SPAC23G3.03	1	870702	872670	1
SPAC23G3.05c	1	874230	875763	-1
SPAC23G3.06	1	876888	878898	1
SPAC23G3.09	1	884381	885854	1
SPAC22H12.02	1	894994	896532	1
SPAC1687.03c	1	905105	906395	-1
SPAC1687.04	1	906809	908688	1
SPAC1687.05	1	908696	911147	1
SPAC1687.11	1	922281	925075	1
SPAC1687.12c	1	925037	926304	-1
SPAC1687.13c	1	926400	927640	-1
SPAC1687.23c	1	929156	929654	-1
SPAC1687.16c	1	932486	933968	-1
SPNCRNA.699	1	948715	949343	1
SPAC222.04c	1	950129	950813	-1
SPAC222.17	1	967689	968302	-1
SPAC222.13c	1	971044	973478	-1
SPAC222.16c	1	979557	981161	-1
SPAC821.05	1	988362	989895	1
SPAC821.06	1	990205	991743	1
SPNCRNA.703	1	993921	994997	1
SPNCRNA.164	1	1005499	1005710	1
SPAC821.12	1	1008260	1010309	1
SPAC139.02c	1	1019092	1020659	-1
SPAC139.03	1	1021667	1024129	1
SPAC23C4.14	1	1052853	1054547	1
SPAC23C4.16c	1	1055892	1057559	-1
SPNCRNA.709	1	1057656	1058238	-1
SPAC1A6.05c	1	1079866	1081625	-1
SPAC30D11.14c	1	1092417	1094269	1
SPATRNAMET.01	1	1096474	1096545	1
SPAC30D11.03	1	1115937	1118412	-1
SPAC56F8.05c	1	1134429	1136016	-1
SPAC56F8.06c	1	1136229	1138046	-1
SPAC56F8.10	1	1143063	1145236	1
SPAC56F8.14c	1	1148194	1152156	-1
SPAC22A12.08c	1	1169791	1172201	-1
SPAC22A12.10	1	1174513	1176697	1
SPAC22A12.11	1	1176920	1178897	1
SPAC22A12.12c	1	1178862	1179940	-1
SPAC22A12.14c	1	1180989	1182464	-1
SPNCRNA.168	1	1189967	1190942	1
SPAC4C5.01	1	1192186	1193704	1
SPAC4C5.02c	1	1192765	1195156	-1
SPSNORNA.09	1	1200646	1200729	1
SPAC10F6.01c	1	1200924	1206021	-1
SPAC10F6.07c	1	1218025	1218887	-1
SPNCRNA.554	1	1219252	1220071	1
SPAC10F6.09c	1	1220958	1224858	-1
SPAC10F6.10	1	1225505	1227333	1
SPAC10F6.12c	1	1229075	1230361	-1
SPNCRNA.726	1	1232132	1233115	1
SPAC10F6.15	1	1235601	1237035	1
SPAC56E4.02c	1	1242027	1243039	-1
SPAC56E4.03	1	1243907	1245733	1
SPAC1420.01c	1	1260295	1262985	-1
SPNCRNA.731	1	1268172	1269878	1
SPAPB17E12.03	1	1271859	1273843	1
SPAPB17E12.04c	1	1272564	1274524	-1
SPAPB17E12.05	1	1275500	1275917	1
SPAPB17E12.07c	1	1277411	1279093	-1
SPAPB17E12.10c	1	1280536	1282930	-1
SPAPB17E12.13	1	1285614	1286305	1
SPAC1565.07c	1	1301312	1305671	-1
SPAC6F12.09	1	1324942	1328924	1
SPAC6F12.10c	1	1329158	1333320	-1
SPNCRNA.734	1	1332337	1333254	1
SPAC6F12.16c	1	1345043	1348489	-1
SPAC19E9.02	1	1354175	1357182	1
SPNCRNA.86	1	1357809	1358292	-1
SPNCRNA.739	1	1368512	1369068	-1
SPAC57A10.10c	1	1382424	1383548	-1
SPAC57A10.12c	1	1385396	1387063	-1
SPAC20G8.05c	1	1399525	1402936	-1
SPATRNACYS.01	1	1421149	1421221	1
SPAC3A12.03c	1	1422977	1424169	-1
SPAC3A12.10	1	1438353	1438951	1
SPAC3A12.17c	1	1451844	1453355	-1
SPAC9.02c	1	1456888	1457907	-1
SPAC9.07c	1	1474767	1476147	-1
SPAC9.10	1	1482418	1484755	1
SPAC5D6.09c	1	1496305	1498543	1
SPAC5D6.02c	1	1509617	1511587	1
SPAC5D6.01	1	1511594	1512381	-1
SPAC57A7.13	1	1512690	1514734	-1
SPAC57A7.10c	1	1521631	1524834	1
SPNCRNA.174	1	1526345	1527075	1
SPAC57A7.07c	1	1530056	1531223	1
SPAC167.03c	1	1554999	1557157	1
SPAC167.01	1	1559385	1562818	-1
SPAC1705.02	1	1568815	1569443	1
SPNCRNA.80	1	1572010	1572308	-1
SPNCRNA.745	1	1572834	1573408	-1
SPAC23H4.17c	1	1576662	1578521	1
SPAC23H4.16c	1	1578314	1579664	1
SPAC23H4.15	1	1579674	1582348	-1
SPAC23H4.21	1	1585734	1586534	-1
SPAC23H4.01c	1	1608044	1611145	1
SPAP27G11.04c	1	1614232	1615504	-1
SPNCRNA.749	1	1620400	1621398	1
SPAC343.01c	1	1638635	1641196	-1
SPAC343.02	1	1641695	1642856	1
SPNCRNA.751	1	1646668	1647186	-1
SPAC343.06c	1	1649412	1650793	-1
SPAC343.08c	1	1651017	1653869	-1
SPNCRNA.752	1	1654302	1656017	-1
SPAC343.11c	1	1658348	1663315	-1
SPAC824.02	1	1684590	1688825	1
SPAC824.03c	1	1688767	1690089	-1
SPAC824.05	1	1691926	1694897	1
SPAC824.09c	1	1700205	1701622	-1
SPNCRNA.177	1	1701860	1702268	1
SPAC664.06	1	1712787	1713902	1
SPAC664.08c	1	1716009	1717753	-1
SPAC664.11	1	1725886	1728188	1
SPACUNK12.02c	1	1737464	1739297	-1
SPAC105.02c	1	1744023	1745637	-1
SPATRNATYR.01	1	1746464	1746547	1
SPAC17A5.01	1	1749889	1753156	1
SPAC17A5.11	1	1772882	1774279	1
SPAC17A5.12	1	1774233	1776641	1
SPAC17A5.14	1	1778480	1782734	1
SPAC17A5.16	1	1786398	1790226	1
SPNCRNA.762	1	1792483	1795648	1
SPAC1002.06c	1	1807270	1807781	-1
SPAC1002.07c	1	1808044	1809283	-1
SPAC1002.08c	1	1809551	1811330	-1
SPAC1002.13c	1	1821395	1823430	-1
SPAC1002.18	1	1832225	1833811	1
SPAC1399.05c	1	1838472	1840293	1
SPNCRNA.764	1	1839581	1840252	-1
SPAP11E10.02c	1	1856835	1860689	-1
SPNCRNA.181	1	1861146	1861484	1
SPAPB1A10.04c	1	1864538	1865819	-1
SPNCRNA.766	1	1874206	1875205	1
SPAPB1A10.11c	1	1882302	1884414	-1
SPAPB1A10.12c	1	1884339	1886360	-1
SPAPB1A10.14	1	1890521	1892082	1
SPAC140.01	1	1895422	1896682	1
SPNCRNA.771	1	1901637	1901995	-1
SPNCRNA.557	1	1902620	1904134	-1
SPAC110.02	1	1911846	1915897	1
SPAC110.03	1	1916011	1917658	1
SPAC3H1.01c	1	1928724	1931267	-1
SPAC3H1.02c	1	1931471	1934887	-1
SPAC3H1.06c	1	1940470	1943647	-1
SPNCRNA.775	1	1943705	1943994	1
SPAC3H1.07	1	1944179	1945368	1
SPNCRNA.776	1	1945459	1946363	1
SPNCRNA.777	1	1952249	1953595	-1
SPNCRNA.779	1	1953735	1954185	1
SPAC3H1.14	1	1966787	1967925	1
SPAC9G1.02	1	1968849	1973552	1
SPAC9G1.07	1	1982944	1984543	1
SPAC9G1.10c	1	1987257	1991105	-1
SPNCRNA.786	1	1999972	2000691	-1
SPAC17H9.06c	1	2014176	2016327	-1
SPAC17H9.09c	1	2019472	2020669	-1
SPAC17H9.10c	1	2020952	2024662	-1
SPAC17H9.16	1	2031095	2032116	1
SPAC607.03c	1	2040877	2041524	-1
SPAC607.04	1	2042399	2043314	1
SPAC607.09c	1	2050123	2051742	-1
SPAC3C7.01c	1	2061664	2063782	-1
SPNCRNA.791	1	2066217	2067343	1
SPAC3C7.09	1	2083407	2084948	1
SPAC3C7.10	1	2085110	2086413	1
SPNCRNA.794	1	2094999	2095865	-1
SPAC25A8.01c	1	2098219	2101805	-1
SPAC20H4.02	1	2113861	2114882	1
SPAC23C11.01	1	2133227	2135147	1
SPAC23C11.05	1	2140502	2141448	1
SPAC23C11.06c	1	2141632	2143517	-1
SPAC23C11.09	1	2147177	2150197	1
SPAC23C11.10	1	2150398	2151897	1
SPNCRNA.800	1	2153887	2154511	-1
SPAC23C11.13c	1	2155341	2156511	-1
SPAC1783.04c	1	2192056	2193615	-1
SPNCRNA.803	1	2196440	2199126	-1
SPAC1783.07c	1	2200492	2202989	-1
SPAC18G6.02c	1	2210805	2214345	-1
SPAC18G6.05c	1	2219156	2227390	-1
SPNCRNA.188	1	2228049	2228781	1
SPAC18G6.06	1	2228953	2230007	1
SPAC18G6.10	1	2234267	2236755	1
SPAC18G6.12c	1	2239212	2240549	-1
SPNCRNA.807	1	2245513	2247257	-1
SPATRNAGLY.02	1	2249180	2249250	-1
SPAC13D6.05	1	2253388	2254364	1
SPAC4G9.03	1	2255863	2256713	1
SPNCRNA.808	1	2265617	2265849	-1
SPNCRNA.507	1	2265688	2265849	-1
SPAC4G9.08c	1	2265989	2269550	-1
SPAC4G9.12	1	2276869	2278005	1
SPNCRNA.809	1	2285750	2286566	1
SPNCRNA.811	1	2297820	2298939	1
SPAC13G7.03	1	2298897	2300059	1
SPAC13G7.08c	1	2310235	2311928	-1
SPAC13G7.10	1	2313649	2315208	1
SPAC13G7.11	1	2315102	2316316	1
SPAC13G7.13c	1	2318512	2321593	-1
SPAC6C3.04	1	2327828	2330317	1
SPNCRNA.814	1	2330239	2330648	-1
SPNCRNA.816	1	2344301	2345602	-1
SPAC17G8.09	1	2357302	2358377	1
SPAC17G8.10c	1	2358054	2359897	-1
SPAC17G8.13c	1	2363846	2366936	-1
SPNCRNA.192	1	2370710	2371361	1
SPAC22H10.03c	1	2372937	2376552	-1
SPAC22H10.13	1	2381690	2382132	1
SPAC22H10.09	1	2387536	2389853	1
SPNCRNA.822	1	2399478	2399860	-1
SPAC1B9.02c	1	2402033	2404703	-1
SPAC6B12.03c	1	2414051	2415271	-1
SPAC6B12.05c	1	2418660	2419828	-1
SPAC6B12.07c	1	2421444	2423826	-1
SPNCRNA.194	1	2424680	2425515	1
SPNCRNA.825	1	2424891	2425918	-1
SPAC6B12.09	1	2427905	2429038	1
SPAC6B12.13	1	2435879	2437011	1
SPNCRNA.826	1	2440466	2441409	-1
SPAC6B12.16	1	2442589	2443829	1
SPNCRNA.828	1	2450314	2451576	1
SPNCRNA.829	1	2459475	2462164	1
SPAC19A8.07c	1	2474657	2475759	1
SPAC19A8.04	1	2480066	2482168	-1
SPAC23H3.04	1	2499035	2500596	1
SPAC23H3.05c	1	2500562	2502057	-1
SPAC23H3.06	1	2502812	2505945	1
SPAC23H3.08c	1	2506093	2507593	-1
SPATRNACYS.02	1	2510538	2510610	1
SPAC23H3.12c	1	2515174	2515991	-1
SPNCRNA.197	1	2519010	2521357	1
SPNCRNA.832	1	2523434	2524664	1
SPAC25H1.04	1	2529075	2529939	1
SPAC25H1.10c	1	2532820	2533276	-1
SPAC25H1.09	1	2538442	2540081	1
SPNCRNA.834	1	2542866	2543905	1
SPAC4A8.08c	1	2558559	2561812	-1
SPSNRNA.06	1	2562276	2562427	-1
SPNCRNA.840	1	2584182	2585065	-1
SPAC823.02	1	2583609	2584156	1
SPAC823.05c	1	2588639	2590061	-1
SPAC823.08c	1	2592489	2594208	-1
SPAC823.13c	1	2604050	2605231	-1
SPAC823.14	1	2606152	2607320	1
SPNCRNA.841	1	2606391	2608016	-1
SPAC7D4.13c	1	2613107	2614472	1
SPNCRNA.842	1	2621697	2622420	1
SPAC7D4.09c	1	2622360	2623561	1
SPAC7D4.07c	1	2625313	2625857	1
SPAC7D4.05	1	2629206	2630190	-1
SPAC7D4.03c	1	2633748	2637085	1
SPAC4F8.12c	1	2650719	2658020	1
SPAC4F8.11	1	2657939	2661055	-1
SPAC4F8.07c	1	2665599	2667352	1
SPNCRNA.201	1	2667490	2667719	1
SPAC4F8.05c	1	2669651	2670314	1
SPAC644.06c	1	2679469	2682406	-1
SPNCRNA.844	1	2682538	2684573	1
SPAC644.07	1	2686064	2687801	1
SPAC644.09	1	2689642	2691121	1
SPAC644.17c	1	2702793	2703817	-1
SPAPB2B4.03	1	2709779	2712770	1
SPAPB2B4.05	1	2720787	2722619	1
SPAPB2B4.06	1	2722714	2724031	1
SPAC6F6.02c	1	2732429	2733860	-1
SPNCRNA.205	1	2738681	2740187	1
SPAC6F6.08c	1	2746653	2748156	-1
SPNCRNA.849	1	2752633	2753598	1
SPAC6F6.17	1	2766270	2770706	1
SPAC1805.02c	1	2773742	2774961	-1
SPAC1805.04	1	2777288	2781052	1
SPNCRNA.854	1	2787432	2788035	-1
SPAC1805.18	1	2789090	2789493	1
SPAC1805.14	1	2795960	2797942	1
SPAC1805.17	1	2803925	2808039	1
SPAC3F10.06c	1	2827047	2828701	-1
SPAC3F10.19	1	2830366	2831537	1
SPAC3F10.11c	1	2837121	2841803	-1
SPATRNATHR.03	1	2844674	2844745	-1
SPAC3F10.15c	1	2848488	2849274	-1
SPAC8F11.05c	1	2860849	2861815	-1
SPAC8F11.09c	1	2867905	2869436	-1
SPAC8F11.10c	1	2869653	2871647	-1
SPACUNK4.16c	1	2877437	2880590	1
SPACUNK4.12c	1	2886940	2890141	1
SPACUNK4.10	1	2891048	2892730	-1
SPACUNK4.09	1	2893888	2895077	-1
SPACUNK4.08	1	2895157	2897943	-1
SPAC513.04	1	2913403	2913799	1
SPNCRNA.860	1	2931622	2932842	-1
SPNCRNA.862	1	2938121	2939967	1
SPNCRNA.863	1	2939199	2940765	-1
SPNCRNA.864	1	2954212	2955380	1
SPAPB24D3.06c	1	2955766	2957121	-1
SPNCRNA.865	1	2956805	2957623	1
SPAPB24D3.07c	1	2957816	2959138	-1
SPNCRNA.210	1	2959156	2959658	1
SPNCRNA.31	1	2975608	2976007	1
SPAC31G5.03	1	2992644	2993151	1
SPAC31G5.08	1	2998977	3000996	1
SPAC31G5.09c	1	2999545	3001518	-1
SPNCRNA.72	1	3002974	3003173	-1
SPAC31G5.15	1	3014288	3017766	1
SPAC31G5.16c	1	3017851	3018814	-1
SPAC31G5.18c	1	3020642	3021770	-1
SPAC1786.04	1	3033346	3033916	-1
SPAC1786.03	1	3037687	3039659	1
SPAC24C9.02c	1	3039638	3040462	-1
SPAC24C9.04	1	3044065	3045074	1
SPNCRNA.881	1	3060302	3061210	-1
SPNCRNA.212	1	3060349	3061152	1
SPAC24C9.11	1	3066440	3069160	1
SPNCRNA.883	1	3072855	3073852	-1
SPAC16A10.07c	1	3091020	3093260	-1
SPAC589.04	1	3100014	3101267	1
SPAC589.11	1	3109102	3110365	1
SPAC688.04c	1	3115640	3116872	-1
SPAC688.08	1	3122657	3127005	1
SPAC688.10	1	3129782	3134492	1
SPNCRNA.888	1	3137359	3138684	-1
SPAC688.16	1	3143864	3144537	1
SPNCRNA.891	1	3145560	3145622	-1
SPAC3G9.13c	1	3150809	3152872	1
SPAC3G9.17	1	3162030	3162903	-1
SPNCRNA.218	1	3165556	3166050	1
[truncated: 4,969 more rows]
