# Supplementary material for: Long noncoding RNA repertoire and targeting by nuclear exosome, cytoplasmic exonuclease, and RNAi in fission yeast
Source: RNA. 2018 Sep;24(9):1195–213. doi: 10.1261/rna.065524.118 (PMC6097657; doi:10.1261/rna.065524.118)
Supplement: Supplemental Material [file supp_065524.118_Supplemental_Table_S8.xlsx]

## Sheet: Table S8
Table S8: lncRNA regions showing unusually high histone occupancy
chr	start	end	name	length	strand
III	2448764	2449506	SPNCRNA.1299	742	+
II	1602773	1604997	SPNCRNA.359	2224	+
II	1606372	1609066	SPNCRNA.360	2694	+
I	3758306	3760733	SPNCRNA.3678	2427	+
I	3760712	3764423	SPNCRNA.3679	3711	-
I	3777847	3779602	SPNCRNA.3681	1755	+
I	3781528	3783906	SPNCRNA.3683	2378	-
II	1636393	1636776	SPNCRNA.371	383	+
II	1637171	1639664	SPNCRNA.372	2493	+
I	4236902	4237516	SPNCRNA.3894	614	-
II	1607571	1609126	SPNCRNA.5255	1555	-
II	1609261	1609911	SPNCRNA.5256	650	-
II	1609945	1612731	SPNCRNA.5257	2786	-
II	1633850	1634091	SPNCRNA.5267	241	+
II	1634960	1635318	SPNCRNA.5270	358	+
II	1636209	1638231	SPNCRNA.5273	2022	-
II	1638341	1638611	SPNCRNA.5274	270	-
II	1638712	1639597	SPNCRNA.5275	885	-
II	1640280	1642158	SPNCRNA.5276	1878	-
II	1642265	1643182	SPNCRNA.5277	917	-
II	1945103	1945305	SPNCRNA.5418	202	+
II	1945759	1946798	SPNCRNA.5419	1039	+
III	1351	1797	SPNCRNA.6664	446	+
III	2667	2886	SPNCRNA.6665	219	+
III	3276	4907	SPNCRNA.6666	1631	-
III	3857	4057	SPNCRNA.6667	200	+
III	4367	5198	SPNCRNA.6668	831	+
III	5850	6133	SPNCRNA.6669	283	+
III	9688	9962	SPNCRNA.6670	274	+
III	12228	12668	SPNCRNA.6671	440	+
III	13530	13745	SPNCRNA.6672	215	+
III	14477	15766	SPNCRNA.6673	1289	-
III	14726	15105	SPNCRNA.6674	379	+
III	15224	16008	SPNCRNA.6675	784	+
III	16724	17032	SPNCRNA.6676	308	+
III	1072595	1076447	SPNCRNA.7189	3852	+
III	1073006	1075617	SPNCRNA.7190	2611	-
III	1076416	1077962	SPNCRNA.7191	1546	-
III	1077124	1083098	SPNCRNA.7192	5974	+
III	1078097	1078750	SPNCRNA.7193	653	-
III	1078789	1082249	SPNCRNA.7194	3460	-
III	1083061	1083338	SPNCRNA.7195	277	-
III	1083450	1084212	SPNCRNA.7196	762	-
III	1083454	1085082	SPNCRNA.7197	1628	+
III	1085048	1086595	SPNCRNA.7198	1547	-
III	1085693	1089143	SPNCRNA.7199	3450	+
III	1086741	1087778	SPNCRNA.7200	1037	-
III	1087784	1090203	SPNCRNA.7201	2419	-
III	1090797	1091012	SPNCRNA.7204	215	-
III	1108762	1111522	SPNCRNA.7210	2760	+
III	1109805	1111831	SPNCRNA.7212	2026	-
III	1111550	1112197	SPNCRNA.7213	647	+
III	1111945	1113185	SPNCRNA.7214	1240	-
III	1112347	1113898	SPNCRNA.7215	1551	+
III	1113868	1118591	SPNCRNA.7216	4723	-
III	1114721	1118282	SPNCRNA.7217	3561	+
III	1118320	1118973	SPNCRNA.7218	653	+
III	1118706	1119946	SPNCRNA.7219	1240	-
III	1119117	1120652	SPNCRNA.7220	1535	+
III	1120628	1125364	SPNCRNA.7221	4736	-
III	1121486	1125043	SPNCRNA.7222	3557	+
III	1125077	1125734	SPNCRNA.7223	657	+
III	1125466	1126714	SPNCRNA.7224	1248	-
III	1125868	1127415	SPNCRNA.7225	1547	+
III	1127389	1133466	SPNCRNA.7226	6077	-
III	1128238	1131803	SPNCRNA.7227	3565	+
III	1131831	1132487	SPNCRNA.7228	656	+
III	1132626	1134176	SPNCRNA.7229	1550	+
III	1134149	1138108	SPNCRNA.7230	3959	-
III	2447094	2447404	SPNCRNA.7771	310	-
III	2448408	2448907	SPNCRNA.7772	499	-
III	2450383	2450602	SPNCRNA.7773	219	-
III	2451477	2451970	SPNCRNA.7774	493	-
